# Supplementary material for: Characterisation of a soil MINPP phytase with remarkable long-term stability and activity from Acinetobacter sp
Source: PLoS One. 2022 Aug 31;17(8):e0272015. doi: 10.1371/journal.pone.0272015 (PMC9432691; doi:10.1371/journal.pone.0272015)
Supplement: S1 Dataset — (XLSX) [file pone.0272015.s001.xlsx]

## Sheet: Figure 1
min	Control	30 Mins	2 Hours	4 Hours	8 Hours
0	-0.216	-0.157	-0.222	-0.094	-0.087
0.016667	-0.176	-0.197	-0.323	-0.143	-0.152
0.033333	-0.057	-0.306	-0.276	-0.154	-0.265
0.05	-0.033	-0.323	-0.154	-0.057	-0.255
0.066667	-0.153	-0.199	-0.149	0.013	-0.122
0.083333	-0.179	-0.095	-0.162	-0.039	-0.091
0.1	0.236	-0.087	0.186	-0.101	-0.184
0.116667	0.801	0.264	0.752	0.03	-0.116
0.133333	1.017	0.803	1.011	0.577	0.397
0.15	0.925	1.061	0.92	1.064	0.852
0.166667	0.858	1.024	0.762	1.131	0.918
0.183333	0.803	0.814	0.623	1.016	0.772
0.2	0.566	0.661	0.475	1.007	0.672
0.216667	0.241	0.449	0.212	0.963	0.586
0.233333	-0.031	0.177	-0.076	0.677	0.388
0.25	-0.157	-0.105	-0.245	0.283	0.08
0.266667	-0.241	-0.265	-0.265	0.02	-0.148
0.283333	-0.373	-0.342	-0.28	-0.026	-0.227
0.3	-0.47	-0.317	-0.369	-0.057	-0.258
0.316667	-0.414	-0.41	-0.423	-0.179	-0.351
0.333333	-0.33	-0.59	-0.364	-0.288	-0.441
0.35	-0.362	-0.569	-0.261	-0.27	-0.367
0.366667	-0.359	-0.041	-0.106	0.008	0.148
0.383333	0.153	0.688	0.375	0.59	0.783
0.4	0.957	1.157	1.01	1.168	1.167
0.416667	1.427	1.403	1.536	1.542	1.388
0.433333	1.578	1.662	1.846	1.864	1.67
0.45	1.659	1.946	1.942	2.068	1.89
0.466667	1.825	1.937	1.937	2.089	1.827
0.483333	1.935	1.691	1.941	1.963	1.573
0.5	1.782	1.443	1.937	1.873	1.448
0.516667	1.541	1.359	1.75	1.74	1.429
0.533333	1.331	1.27	1.503	1.545	1.339
0.55	1.274	1.062	1.33	1.35	1.129
0.566667	1.249	0.879	1.306	1.251	0.977
0.583333	1.061	0.82	1.294	1.246	0.976
0.6	0.832	0.804	1.129	1.149	1.058
0.616667	0.72	0.712	0.94	0.949	1.054
0.633333	0.757	0.702	0.917	0.865	1.017
0.65	0.753	0.775	1.049	0.963	1.102
0.666667	0.747	0.956	1.125	1.12	1.304
0.683333	0.849	1.059	1.131	1.14	1.445
0.7	1.045	1.107	1.162	1.086	1.457
0.716667	1.144	1.178	1.282	1.118	1.424
0.733333	1.129	1.257	1.323	1.232	1.401
0.75	1.059	1.177	1.196	1.205	1.339
0.766667	0.971	1.003	1.042	1.02	1.116
0.783333	0.892	0.722	0.924	0.794	0.868
0.8	0.681	0.566	0.832	0.722	0.721
0.816667	0.403	0.536	0.638	0.708	0.624
0.833333	0.184	0.374	0.429	0.592	0.469
0.85	0.186	0.165	0.332	0.427	0.295
0.866667	0.11	0.011	0.352	0.355	0.196
0.883333	-0.12	0.027	0.329	0.394	0.233
0.9	-0.272	0.099	0.193	0.43	0.264
0.916667	-0.181	0.021	0.082	0.385	0.158
0.933333	-0.107	-0.14	0.143	0.328	0.033
0.95	-0.135	-0.118	0.242	0.362	0.052
0.966667	-0.219	0.03	0.212	0.408	0.179
0.983333	-0.288	0.03	0.078	0.394	0.189
1	-0.16	-0.047	0.04	0.317	0.042
1.01667	-0.032	-0.13	0.164	0.32	-0.03
1.03333	-0.091	-0.073	0.244	0.397	0.051
1.05	-0.206	-0.006	0.176	0.404	0.161
1.06667	-0.204	0.027	0.059	0.316	0.095
1.08333	-0.026	-0.033	0.084	0.264	-0.029
1.1	-0.042	-0.059	0.208	0.342	-0.049
1.11667	-0.168	-0.009	0.236	0.415	0.066
1.13333	-0.23	0.046	0.164	0.342	0.126
1.15	-0.129	0.005	0.093	0.231	0.034
1.16667	-0.01	-0.007	0.17	0.235	-0.029
1.18333	-0.02	0.034	0.243	0.349	0.008
1.2	-0.048	0.064	0.214	0.382	0.09
1.21667	-0.033	0.021	0.153	0.268	0.092
1.23333	0.047	-0.037	0.177	0.168	0.029
1.25	0.048	-0.042	0.251	0.229	0.029
1.26667	-0.033	0.05	0.259	0.325	0.115
1.28333	-0.007	0.049	0.203	0.316	0.14
1.3	0.123	-0.039	0.203	0.198	0.075
1.31667	0.164	-0.116	0.303	0.136	0.047
1.33333	0.059	-0.026	0.35	0.247	0.146
1.35	-0.014	0.08	0.291	0.311	0.202
1.36667	0.063	0.007	0.231	0.261	0.139
1.38333	0.165	-0.071	0.3	0.176	0.053
1.4	0.13	-0.08	0.404	0.195	0.113
1.41667	-0.082	0.013	0.388	0.274	0.225
1.43333	-0.087	0.123	0.271	0.262	0.222
1.45	0.017	-0.043	0.247	0.193	0.08
1.46667	0.146	-0.139	0.355	0.179	0.015
1.48333	0.045	-0.053	0.43	0.253	0.117
1.5	-0.074	0.137	0.337	0.281	0.203
1.51667	-0.06	0.124	0.213	0.228	0.145
1.53333	0.096	0.009	0.231	0.196	0.007
1.55	0.098	-0.047	0.354	0.267	-0.015
1.56667	-0.022	0.048	0.376	0.349	0.126
1.58333	-0.12	0.119	0.275	0.303	0.174
1.6	-0.011	0.082	0.206	0.219	0.069
1.61667	0.044	0.014	0.265	0.241	-0.023
1.63333	0.016	0.014	0.351	0.372	0.013
1.65	-0.06	0.13	0.324	0.41	0.125
1.66667	-0.064	0.132	0.236	0.322	0.112
1.68333	-0.007	0.061	0.226	0.248	0.014
1.7	0.006	0.124	0.282	0.324	-0.02
1.71667	-0.035	0.198	0.295	0.447	0.053
1.73333	-0.07	0.224	0.219	0.433	0.088
1.75	-0.03	0.158	0.182	0.308	0.046
1.76667	0.032	0.121	0.236	0.269	-0.001
1.78333	-0.027	0.207	0.275	0.368	0.029
1.8	-0.102	0.27	0.214	0.436	0.082
1.81667	-0.03	0.216	0.166	0.374	0.046
1.83333	0.114	0.126	0.21	0.271	-0.015
1.85	0.09	0.12	0.298	0.282	-0.007
1.86667	-0.075	0.185	0.283	0.371	0.096
1.88333	-0.097	0.213	0.194	0.37	0.111
1.9	0.049	0.079	0.171	0.288	0.003
1.91667	0.129	-0.014	0.283	0.255	-0.03
1.93333	0.022	0.018	0.363	0.311	0.078
1.95	-0.073	0.144	0.293	0.351	0.196
1.96667	-0.003	0.177	0.194	0.305	0.151
1.98333	0.194	0.041	0.236	0.252	0.046
2	0.217	-0.037	0.374	0.286	0.063
2.01667	0.109	0.071	0.396	0.362	0.228
2.03333	0.021	0.179	0.287	0.327	0.295
2.05	0.129	0.085	0.228	0.243	0.203
2.06667	0.234	-0.047	0.322	0.241	0.12
2.08333	0.235	-0.034	0.448	0.337	0.192
2.1	0.107	0.076	0.423	0.365	0.318
2.11667	0.093	0.047	0.329	0.27	0.327
2.13333	0.185	0.012	0.324	0.2	0.228
2.15	0.217	-0.058	0.431	0.273	0.194
2.16667	0.138	0.042	0.486	0.38	0.289
2.18333	0.146	0.068	0.432	0.364	0.36
2.2	0.144	0.045	0.38	0.241	0.312
2.21667	0.207	0.021	0.428	0.216	0.235
2.23333	0.182	0.049	0.489	0.334	0.256
2.25	0.128	0.141	0.469	0.408	0.322
2.26667	0.158	0.112	0.414	0.335	0.313
2.28333	0.27	0.034	0.418	0.225	0.25
2.3	0.207	0.026	0.486	0.258	0.228
2.31667	0.056	0.151	0.482	0.383	0.299
2.33333	0.052	0.194	0.391	0.406	0.314
2.35	0.172	0.094	0.353	0.323	0.24
2.36667	0.199	-0.032	0.439	0.279	0.184
2.38333	0.12	0.068	0.499	0.36	0.251
2.4	0.049	0.227	0.419	0.449	0.324
2.41667	0.037	0.262	0.334	0.423	0.265
2.43333	0.199	0.176	0.397	0.375	0.16
2.45	0.233	0.135	0.555	0.434	0.191
2.46667	0.112	0.303	0.592	0.555	0.34
2.48333	0.024	0.47	0.498	0.6	0.412
2.5	0.171	0.478	0.433	0.583	0.32
2.51667	0.344	0.389	0.523	0.605	0.262
2.53333	0.295	0.396	0.627	0.692	0.336
2.55	0.159	0.478	0.577	0.749	0.456
2.56667	0.131	0.532	0.435	0.651	0.448
2.58333	0.291	0.458	0.398	0.574	0.304
2.6	0.334	0.363	0.496	0.596	0.207
2.61667	0.249	0.367	0.511	0.626	0.227
2.63333	0.158	0.32	0.326	0.449	0.172
2.65	0.204	0.124	0.088	0.206	-0.026
2.66667	0.207	-0.097	0.038	0.123	-0.171
2.68333	0.033	-0.101	0.177	0.345	-0.074
2.7	-0.129	0.176	0.332	0.612	0.199
2.71667	-0.078	0.387	0.478	0.776	0.437
2.73333	0.173	0.491	0.734	0.887	0.603
2.75	0.45	0.7	1.062	1.185	0.853
2.76667	0.655	1.009	1.353	1.63	1.271
2.78333	0.813	1.384	1.607	2.028	1.703
2.8	1.048	1.669	1.948	2.315	2.129
2.81667	1.262	1.979	2.391	2.782	2.675
2.83333	1.412	2.307	2.843	3.787	3.715
2.85	1.587	2.646	3.392	5.818	5.783
2.86667	1.895	2.878	4.512	9.731	9.827
2.88333	2.13	3.255	7.027	16.922	17.333
2.9	2.192	4.245	11.623	28.632	29.759
2.91667	2.177	6.072	18.744	45.063	47.972
2.93333	2.21	8.713	28.373	65.014	71.749
2.95	2.41	11.966	39.962	85.999	99.659
2.96667	2.619	15.628	52.18	105.11	129.657
2.98333	2.568	19.399	63.019	119.681	158.792
3	2.34	22.785	70.753	127.754	183.144
3.01667	2.373	25.09	74.695	128.929	198.974
3.03333	2.46	26.113	75.173	124.318	204.726
3.05	2.567	26.093	72.809	115.715	201.21
3.06667	2.504	25.399	68.097	104.756	190.263
3.08333	2.419	24.103	61.972	92.668	173.877
3.1	2.436	22.341	55.383	80.755	154.424
3.11667	2.513	20.281	49.097	69.873	134.481
3.13333	2.452	18.346	43.349	60.419	115.785
3.15	2.212	16.645	38.022	52.175	99.095
3.16667	2.052	15.002	33.27	44.952	84.429
3.18333	1.955	13.419	29.179	38.854	71.823
3.2	1.834	12.046	25.825	33.921	61.29
3.21667	1.581	10.902	22.877	29.888	52.726
3.23333	1.491	9.875	20.293	26.383	45.631
3.25	1.438	8.889	18.055	23.265	39.644
3.26667	1.398	7.98	16.242	20.703	34.669
3.28333	1.248	7.354	14.751	18.746	30.614
3.3	1.09	6.833	13.347	17.132	27.271
3.31667	1.083	6.288	12.128	15.574	24.409
3.33333	1.147	5.749	11.142	14.168	21.936
3.35	1.118	5.318	10.402	13.03	19.893
3.36667	0.922	5.065	9.638	12.139	18.267
3.38333	0.919	4.824	8.832	11.294	16.807
3.4	1.075	4.439	8.18	10.429	15.4
3.41667	1.165	4.056	7.729	9.648	14.181
3.43333	1.086	3.811	7.331	9.074	13.24
3.45	0.927	3.727	6.852	8.614	12.485
3.46667	0.857	3.524	6.329	8.083	11.61
3.48333	1.002	3.194	5.979	7.557	10.765
3.5	1.048	2.962	5.822	7.167	10.095
3.51667	0.839	2.912	5.591	6.899	9.677
3.53333	0.741	2.912	5.234	6.566	9.256
3.55	0.828	2.73	4.895	6.2	8.705
3.56667	0.968	2.501	4.761	5.912	8.162
3.58333	0.892	2.419	4.729	5.767	7.805
3.6	0.777	2.422	4.55	5.596	7.599
3.61667	0.748	2.393	4.296	5.3	7.3
3.63333	0.84	2.275	4.113	4.997	6.889
3.65	0.918	2.21	4.091	4.842	6.529
3.66667	0.886	2.194	4.054	4.797	6.366
3.68333	0.863	2.168	3.871	4.642	6.232
3.7	0.93	2.071	3.673	4.344	5.962
3.71667	0.986	1.947	3.591	4.128	5.66
3.73333	0.97	1.877	3.561	4.086	5.455
3.75	0.885	1.859	3.454	4.043	5.332
3.76667	0.866	1.815	3.295	3.862	5.164
3.78333	0.896	1.675	3.183	3.616	4.898
3.8	0.892	1.608	3.167	3.485	4.691
3.81667	0.816	1.66	3.128	3.519	4.601
3.83333	0.737	1.66	2.979	3.476	4.483
3.85	0.782	1.542	2.84	3.288	4.281
3.86667	0.857	1.425	2.837	3.101	4.087
3.88333	0.766	1.476	2.855	3.068	3.997
3.9	0.575	1.582	2.741	3.096	3.987
3.91667	0.58	1.591	2.577	3.007	3.85
3.93333	0.721	1.438	2.509	2.842	3.646
3.95	0.711	1.337	2.592	2.769	3.532
3.96667	0.545	1.43	2.601	2.789	3.557
3.98333	0.452	1.534	2.437	2.774	3.553
4	0.526	1.461	2.277	2.665	3.362
4.01667	0.688	1.301	2.291	2.575	3.158
4.03333	0.675	1.208	2.397	2.592	3.129
4.05	0.5	1.31	2.337	2.61	3.218
4.06667	0.386	1.359	2.165	2.539	3.17
4.08333	0.475	1.311	2.076	2.422	2.982
4.1	0.582	1.177	2.136	2.416	2.836
4.11667	0.503	1.174	2.196	2.491	2.866
4.13333	0.418	1.256	2.105	2.461	2.94
4.15	0.463	1.197	1.972	2.317	2.846
4.16667	0.551	1.089	1.948	2.238	2.685
4.18333	0.513	1.044	2.03	2.314	2.63
4.2	0.454	1.104	2.022	2.396	2.695
4.21667	0.424	1.116	1.925	2.293	2.718
4.23333	0.5	1.046	1.849	2.132	2.602
4.25	0.585	1.007	1.88	2.1	2.515
4.26667	0.538	1.019	1.905	2.194	2.535
4.28333	0.521	1.099	1.831	2.218	2.571
4.3	0.574	1.047	1.743	2.087	2.514
4.31667	0.689	0.918	1.756	1.954	2.425
4.33333	0.638	0.969	1.828	1.974	2.416
4.35	0.554	1.043	1.775	2.057	2.463
4.36667	0.506	0.998	1.676	2.02	2.427
4.38333	0.669	0.908	1.652	1.89	2.283
4.4	0.716	0.818	1.741	1.81	2.23
4.41667	0.588	0.931	1.766	1.876	2.279
4.43333	0.472	1.022	1.652	1.912	2.317
4.45	0.5	0.974	1.55	1.81	2.197
4.46667	0.692	0.813	1.606	1.73	2.061
4.48333	0.656	0.816	1.735	1.732	2.06
4.5	0.48	0.935	1.706	1.783	2.162
4.51667	0.46	1.008	1.578	1.725	2.146
4.53333	0.573	0.936	1.525	1.651	1.993
4.55	0.668	0.812	1.64	1.633	1.888
4.56667	0.572	0.864	1.746	1.694	1.939
4.58333	0.461	0.98	1.688	1.678	2.04
4.6	0.471	1.004	1.576	1.576	1.972
4.61667	0.551	0.909	1.579	1.509	1.821
4.63333	0.603	0.846	1.713	1.57	1.752
4.65	0.515	0.864	1.739	1.648	1.854
4.66667	0.476	0.973	1.654	1.578	1.9
4.68333	0.502	0.971	1.575	1.452	1.811
4.7	0.542	0.919	1.614	1.431	1.688
4.71667	0.536	0.939	1.68	1.557	1.697
4.73333	0.468	1.015	1.644	1.606	1.768
4.75	0.49	0.961	1.557	1.486	1.757
4.76667	0.582	0.878	1.555	1.375	1.67
4.78333	0.512	0.877	1.614	1.431	1.628
4.8	0.447	0.995	1.599	1.558	1.677
4.81667	0.421	1.01	1.514	1.55	1.687
4.83333	0.54	0.905	1.479	1.436	1.604
4.85	0.588	0.833	1.542	1.393	1.555
4.86667	0.502	0.87	1.578	1.5	1.607
4.88333	0.433	0.917	1.489	1.588	1.648
4.9	0.482	0.889	1.404	1.538	1.58
4.91667	0.655	0.8	1.449	1.453	1.504
4.93333	0.614	0.702	1.552	1.468	1.521
4.95	0.454	0.833	1.524	1.569	1.645
4.96667	0.497	0.899	1.382	1.578	1.66
4.98333	0.643	0.822	1.331	1.513	1.545
5	0.743	0.694	1.434	1.487	1.474
5.01667	0.669	0.747	1.51	1.548	1.561
5.03333	0.55	0.88	1.426	1.583	1.671
5.05	0.537	0.86	1.294	1.508	1.625
5.06667	0.741	0.728	1.298	1.449	1.493
5.08333	0.769	0.645	1.434	1.497	1.471
5.1	0.654	0.757	1.471	1.561	1.605
5.11667	0.589	0.869	1.357	1.507	1.66
5.13333	0.661	0.798	1.26	1.409	1.564
5.15	0.77	0.722	1.321	1.396	1.448
5.16667	0.768	0.687	1.417	1.506	1.498
5.18333	0.681	0.807	1.389	1.544	1.607
5.2	0.654	0.819	1.289	1.431	1.612
5.21667	0.7	0.781	1.263	1.319	1.495
5.23333	0.723	0.768	1.354	1.381	1.451
5.25	0.652	0.821	1.386	1.51	1.521
5.26667	0.562	0.88	1.332	1.49	1.553
5.28333	0.65	0.839	1.291	1.346	1.498
5.3	0.671	0.77	1.347	1.266	1.438
5.31667	0.584	0.813	1.409	1.387	1.46
5.33333	0.514	0.898	1.386	1.474	1.513
5.35	0.52	0.868	1.335	1.403	1.474
5.36667	0.59	0.757	1.376	1.28	1.384
5.38333	0.558	0.75	1.474	1.266	1.366
5.4	0.41	0.835	1.453	1.386	1.442
5.41667	0.397	0.91	1.351	1.403	1.445
5.43333	0.496	0.812	1.321	1.313	1.327
5.45	0.596	0.68	1.429	1.242	1.258
5.46667	0.466	0.72	1.515	1.308	1.337
5.48333	0.351	0.88	1.436	1.361	1.407
5.5	0.395	0.881	1.314	1.318	1.345
5.51667	0.565	0.753	1.345	1.231	1.202
5.53333	0.592	0.679	1.481	1.249	1.189
5.55	0.48	0.785	1.516	1.335	1.34
5.56667	0.342	0.883	1.394	1.315	1.406
5.58333	0.443	0.805	1.302	1.22	1.299
5.6	0.578	0.63	1.381	1.2	1.176
5.61667	0.607	0.595	1.481	1.31	1.243
5.63333	0.479	0.726	1.45	1.351	1.386
5.65	0.42	0.776	1.322	1.253	1.396
5.66667	0.513	0.712	1.284	1.166	1.287
5.68333	0.558	0.638	1.377	1.226	1.221
5.7	0.511	0.635	1.418	1.37	1.333
5.71667	0.526	0.7	1.349	1.354	1.428
5.73333	0.604	0.713	1.284	1.217	1.381
5.75	0.648	0.604	1.318	1.181	1.311
5.76667	0.638	0.614	1.376	1.322	1.339
5.78333	0.587	0.698	1.358	1.427	1.421
5.8	0.658	0.673	1.289	1.354	1.43
5.81667	0.739	0.567	1.279	1.212	1.372
5.83333	0.733	0.551	1.349	1.23	1.357
5.85	0.614	0.69	1.343	1.361	1.428
5.86667	0.583	0.736	1.237	1.402	1.456
5.88333	0.67	0.682	1.191	1.306	1.376
5.9	0.725	0.587	1.282	1.199	1.318
5.91667	0.691	0.621	1.335	1.256	1.372
5.93333	0.542	0.737	1.267	1.345	1.441
5.95	0.588	0.739	1.148	1.31	1.375
5.96667	0.776	0.601	1.173	1.203	1.254
5.98333	0.703	0.574	1.308	1.188	1.221
6	0.578	0.72	1.329	1.249	1.328
6.01667	0.519	0.839	1.186	1.251	1.361
6.03333	0.638	0.801	1.089	1.163	1.226
6.05	0.766	0.683	1.17	1.116	1.105
6.06667	0.709	0.677	1.313	1.175	1.136
6.08333	0.549	0.817	1.277	1.209	1.263
6.1	0.471	0.871	1.129	1.133	1.246
6.11667	0.583	0.746	1.089	1.05	1.076
6.13333	0.691	0.606	1.218	1.077	1.007
6.15	0.577	0.668	1.311	1.171	1.1
6.16667	0.5	0.762	1.239	1.149	1.175
6.18333	0.534	0.726	1.142	1.031	1.116
6.2	0.561	0.613	1.178	0.981	0.992
6.21667	0.566	0.616	1.292	1.113	0.971
6.23333	0.492	0.723	1.299	1.204	1.07
6.25	0.469	0.73	1.208	1.133	1.074
6.26667	0.539	0.576	1.184	1.015	0.988
6.28333	0.562	0.503	1.273	1.044	0.92
6.3	0.483	0.59	1.309	1.187	0.968
6.31667	0.418	0.608	1.274	1.226	1.005
6.33333	0.478	0.545	1.217	1.114	0.932
6.35	0.503	0.438	1.28	1.013	0.868
6.36667	0.403	0.484	1.354	1.063	0.897
6.38333	0.351	0.572	1.31	1.167	0.968
6.4	0.382	0.551	1.208	1.134	0.917
6.41667	0.515	0.428	1.21	1.022	0.829
6.43333	0.512	0.333	1.332	0.966	0.822
6.45	0.412	0.449	1.344	1.054	0.939
6.46667	0.332	0.532	1.209	1.09	0.998
6.48333	0.416	0.463	1.115	1.028	0.889
6.5	0.556	0.362	1.182	0.951	0.821
6.51667	0.522	0.355	1.305	1.005	0.893
6.53333	0.379	0.473	1.229	1.06	1.046
6.55	0.347	0.483	1.087	1.023	1.054
6.56667	0.393	0.394	1.044	0.948	0.933
6.58333	0.504	0.298	1.156	0.961	0.897
6.6	0.45	0.36	1.222	1.061	1.054
6.61667	0.333	0.437	1.128	1.051	1.159
6.63333	0.406	0.416	1.004	0.942	1.103
6.65	0.526	0.383	1.009	0.911	0.999
6.66667	0.52	0.323	1.125	1.006	0.997
6.68333	0.399	0.422	1.132	1.077	1.103
6.7	0.316	0.424	1.029	1.023	1.132
6.71667	0.415	0.389	0.945	0.95	1.026
6.73333	0.478	0.309	1.012	1.083	0.936
6.75	0.424	0.403	1.061	1.393	0.994
6.76667	0.367	0.456	1.015	1.638	1.047
6.78333	0.369	0.44	0.925	1.747	1.005
6.8	0.399	0.393	0.928	1.857	0.905
6.81667	0.326	0.364	1.005	2.054	0.876
6.83333	0.253	0.463	0.983	2.183	0.928
6.85	0.275	0.46	0.915	2.106	0.917
6.86667	0.358	0.358	0.935	1.871	0.853
6.88333	0.353	0.323	1.055	1.691	0.835
6.9	0.257	0.433	1.11	1.649	0.975
6.91667	0.187	0.467	1.073	1.571	1.116
6.93333	0.274	0.41	1.027	1.386	1.192
6.95	0.332	0.297	1.107	1.2	1.311
6.96667	0.294	0.307	1.227	1.144	1.502
6.98333	0.162	0.392	1.192	1.147	1.68
7	0.148	0.445	1.056	1.074	1.673
7.01667	0.27	0.353	1.022	0.948	1.488
7.03333	0.322	0.229	1.133	0.897	1.352
7.05	0.258	0.286	1.184	0.932	1.339
7.06667	0.126	0.382	1.073	0.921	1.359
7.08333	0.131	0.407	0.924	0.827	1.449
7.1	0.262	0.275	0.936	0.762	2.369
7.11667	0.281	0.2	1.057	0.807	5.479
7.13333	0.13	0.32	1.063	0.849	12.172
7.15	0.091	0.361	0.93	0.779	23.276
7.16667	0.15	0.311	0.848	0.655	38.449
7.18333	0.22	0.201	0.9	0.649	55.046
7.2	0.187	0.202	0.981	0.751	68.308
7.21667	0.112	0.255	0.917	0.769	74.646
7.23333	0.151	0.255	0.817	0.628	73.334
7.25	0.234	0.219	0.799	0.545	66.194
7.26667	0.265	0.18	0.858	0.594	56.01
7.28333	0.167	0.256	0.86	0.693	45.194
7.3	0.151	0.317	0.784	0.653	35.263
7.31667	0.217	0.226	0.74	0.527	26.938
7.33333	0.268	0.191	0.801	0.479	20.517
7.35	0.225	0.275	0.814	0.593	15.858
7.36667	0.186	0.302	0.747	0.663	12.491
7.38333	0.256	0.291	0.662	0.6	9.968
7.4	0.34	0.208	0.707	0.503	8.131
7.41667	0.234	0.167	0.781	0.529	6.86
7.43333	0.145	0.329	0.748	0.628	5.986
7.45	0.171	0.369	0.627	0.634	5.259
7.46667	0.266	0.265	0.584	0.56	4.634
7.48333	0.325	0.195	0.693	0.518	4.209
7.5	0.24	0.255	0.757	0.569	3.987
7.51667	0.057	0.375	0.652	0.6	3.808
7.53333	0.116	0.376	0.555	0.558	3.5
7.55	0.236	0.248	0.573	0.496	3.145
7.56667	0.233	0.159	0.728	0.52	2.954
7.58333	0.112	0.226	0.74	0.574	2.874
7.6	-0.01	0.299	0.617	0.529	2.732
7.61667	0.064	0.229	0.532	0.439	2.458
7.63333	0.182	0.115	0.614	0.426	2.223
7.65	0.168	0.13	0.727	0.508	2.159
7.66667	-0.011	0.208	0.701	0.514	2.16
7.68333	-0.024	0.21	0.593	0.41	2.039
7.7	0.065	0.061	0.574	0.331	1.846
7.71667	0.108	-0.012	0.671	0.381	1.71
7.73333	0.02	0.047	0.727	0.474	1.707
7.75	-0.085	0.08	0.649	0.442	1.697
7.76667	-0.069	0.019	0.593	0.309	1.572
7.78333	0.004	-0.06	0.625	0.266	1.451
7.8	0.015	0.009	0.658	0.357	1.427
7.81667	-0.071	0.028	0.624	0.416	1.435
7.83333	-0.041	0.035	0.552	0.345	1.371
7.85	0.054	-0.055	0.543	0.219	1.27
7.86667	-0.002	-0.081	0.602	0.218	1.208
7.88333	-0.124	0.019	0.599	0.317	1.254
7.9	-0.141	0.032	0.511	0.333	1.206
7.91667	-0.045	-0.073	0.474	0.227	1.102
7.93333	-0.002	-0.143	0.549	0.165	1.05
7.95	-0.074	-0.071	0.596	0.206	1.085
7.96667	-0.211	0.011	0.525	0.253	1.123
7.98333	-0.201	0	0.42	0.217	1.05
8	-0.034	-0.123	0.437	0.126	0.928
8.01667	0	-0.176	0.54	0.126	0.931
8.03333	-0.12	-0.072	0.551	0.199	1.037
8.05	-0.198	0.006	0.421	0.199	1.047
8.06667	-0.085	-0.038	0.338	0.13	0.91
8.08333	0.011	-0.118	0.415	0.103	0.804
8.1	-0.042	-0.108	0.516	0.188	0.832
8.11667	-0.15	-0.033	0.473	0.216	0.923
8.13333	-0.139	0.022	0.366	0.173	0.889
8.15	-0.004	-0.076	0.335	0.091	0.748
8.16667	0.053	-0.137	0.437	0.163	0.691
8.18333	0.005	-0.061	0.484	0.256	0.769
8.2	-0.108	0.024	0.421	0.231	0.811
8.21667	-0.059	0.024	0.337	0.119	0.727
8.23333	-0.018	-0.05	0.365	0.09	0.606
8.25	-0.017	-0.075	0.445	0.203	0.602
8.26667	-0.12	-0.046	0.441	0.266	0.675
8.28333	-0.119	-0.054	0.376	0.199	0.642
8.3	-0.082	-0.08	0.36	0.075	0.541
8.31667	-0.049	-0.108	0.423	0.076	0.493
8.33333	-0.099	-0.036	0.451	0.197	0.532
8.35	-0.155	-0.047	0.393	0.213	0.543
8.36667	-0.1	-0.148	0.371	0.1	0.487
8.38333	-0.061	-0.205	0.424	0.023	0.424
8.4	-0.162	-0.185	0.481	0.06	0.454
8.41667	-0.225	-0.076	0.449	0.132	0.504
8.43333	-0.194	-0.07	0.394	0.115	0.46
8.45	-0.105	-0.182	0.417	0.019	0.388
8.46667	-0.091	-0.272	0.528	-0.004	0.397
8.48333	-0.203	-0.166	0.549	0.054	0.491
8.5	-0.252	-0.149	0.446	0.07	0.526
8.51667	-0.107	-0.229	0.386	0.022	0.437
8.53333	-0.021	-0.29	0.478	-0.033	0.368
8.55	-0.092	-0.302	0.574	-0.007	0.429
8.56667	-0.218	-0.182	0.545	0.021	0.533
8.58333	-0.235	-0.084	0.439	-0.026	0.508
8.6	-0.123	-0.113	0.418	-0.095	0.399
8.61667	-0.095	-0.171	0.522	-0.076	0.362
8.63333	-0.156	-0.152	0.596	-0.003	0.46
8.65	-0.258	-0.078	0.547	-0.011	0.521
8.66667	-0.179	-0.09	0.467	-0.081	0.438
8.68333	-0.098	-0.168	0.505	-0.102	0.326
8.7	-0.116	-0.2	0.601	-0.013	0.331
8.71667	-0.183	-0.191	0.607	0.044	0.412
8.73333	-0.196	-0.137	0.509	-0.018	0.419
8.75	-0.137	-0.195	0.455	-0.115	0.34
8.76667	-0.12	-0.223	0.498	-0.111	0.273
8.78333	-0.176	-0.172	0.511	-0.001	0.312
8.8	-0.171	-0.078	0.44	0.018	0.365
8.81667	-0.112	-0.127	0.371	-0.081	0.337
8.83333	-0.056	-0.207	0.383	-0.153	0.295
8.85	-0.103	-0.178	0.422	-0.076	0.31
8.86667	-0.15	-0.127	0.385	0.016	0.368
8.88333	-0.129	-0.126	0.317	0.009	0.361
8.9	-0.056	-0.202	0.302	-0.081	0.298
8.91667	-0.036	-0.197	0.369	-0.102	0.269
8.93333	-0.143	-0.093	0.38	-0.014	0.325
8.95	-0.196	-0.026	0.286	0.028	0.323
8.96667	-0.163	-0.118	0.236	-0.011	0.24
8.98333	-0.062	-0.219	0.298	-0.079	0.17
9	-0.126	-0.187	0.369	-0.049	0.209
9.01667	-0.249	-0.106	0.332	0.004	0.282
9.03333	-0.282	-0.082	0.228	-0.011	0.244
9.05	-0.225	-0.165	0.208	-0.067	0.139
9.06667	-0.187	-0.296	0.307	-0.082	0.087
9.08333	-0.246	-0.284	0.355	-0.029	0.204
9.1	-0.318	-0.199	0.277	-0.023	0.262
9.11667	-0.293	-0.23	0.178	-0.088	0.196
9.13333	-0.222	-0.307	0.211	-0.133	0.08
9.15	-0.216	-0.395	0.309	-0.082	0.117
9.16667	-0.271	-0.327	0.327	-0.033	0.221
9.18333	-0.364	-0.263	0.245	-0.095	0.241
9.2	-0.324	-0.28	0.192	-0.182	0.167
9.21667	-0.257	-0.351	0.261	-0.171	0.082
9.23333	-0.279	-0.328	0.334	-0.078	0.15
9.25	-0.368	-0.28	0.326	-0.064	0.233
9.26667	-0.344	-0.281	0.288	-0.154	0.221
9.28333	-0.284	-0.405	0.314	-0.222	0.143
9.3	-0.36	-0.419	0.397	-0.164	0.139
9.31667	-0.39	-0.362	0.415	-0.08	0.209
9.33333	-0.36	-0.363	0.373	-0.098	0.227
9.35	-0.274	-0.385	0.365	-0.205	0.182
9.36667	-0.252	-0.413	0.439	-0.237	0.154
9.38333	-0.326	-0.382	0.472	-0.135	0.203
9.4	-0.309	-0.311	0.428	-0.082	0.227
9.41667	-0.255	-0.362	0.39	-0.146	0.179
9.43333	-0.205	-0.397	0.44	-0.225	0.12
9.45	-0.223	-0.398	0.525	-0.207	0.143
9.46667	-0.311	-0.329	0.499	-0.13	0.222
9.48333	-0.333	-0.246	0.416	-0.121	0.194
9.5	-0.203	-0.335	0.397	-0.18	0.09
9.51667	-0.137	-0.452	0.496	-0.2	0.053
9.53333	-0.201	-0.354	0.548	-0.143	0.143
9.55	-0.27	-0.238	0.473	-0.112	0.202
9.56667	-0.218	-0.239	0.382	-0.135	0.128
9.58333	-0.145	-0.328	0.41	-0.164	0.02
9.6	-0.158	-0.371	0.511	-0.131	0.025
9.61667	-0.247	-0.262	0.506	-0.077	0.143
9.63333	-0.295	-0.177	0.403	-0.095	0.154
9.65	-0.222	-0.176	0.339	-0.143	0.052
9.66667	-0.179	-0.265	0.388	-0.135	-0.026
9.68333	-0.226	-0.271	0.461	-0.057	0.024
9.7	-0.301	-0.184	0.426	-0.03	0.13
9.71667	-0.333	-0.157	0.331	-0.109	0.093
9.73333	-0.258	-0.196	0.317	-0.164	-0.001
9.75	-0.249	-0.265	0.38	-0.103	-0.026
9.76667	-0.269	-0.239	0.405	-0.01	0.046
9.78333	-0.323	-0.185	0.353	-0.029	0.081
9.8	-0.266	-0.258	0.317	-0.129	0.043
9.81667	-0.266	-0.273	0.353	-0.155	-0.003
9.83333	-0.34	-0.233	0.389	-0.077	0.033
9.85	-0.367	-0.158	0.359	-0.019	0.081
9.86667	-0.305	-0.176	0.32	-0.099	0.062
9.88333	-0.303	-0.225	0.337	-0.19	0.023
9.9	-0.313	-0.278	0.4	-0.178	0.053
9.91667	-0.393	-0.245	0.382	-0.11	0.13
9.93333	-0.409	-0.187	0.322	-0.094	0.142
9.95	-0.281	-0.266	0.311	-0.174	0.075
9.96667	-0.266	-0.327	0.397	-0.234	0.061
9.98333	-0.373	-0.261	0.446	-0.184	0.157
10	-0.379	-0.196	0.395	-0.139	0.218
10.0167	-0.351	-0.263	0.33	-0.16	0.165
10.0333	-0.252	-0.332	0.373	-0.214	0.086
10.05	-0.256	-0.373	0.484	-0.208	0.132
10.0667	-0.339	-0.306	0.517	-0.159	0.225
10.0833	-0.361	-0.23	0.427	-0.166	0.258
10.1	-0.294	-0.289	0.377	-0.225	0.166
10.1167	-0.203	-0.362	0.462	-0.229	0.112
10.1333	-0.223	-0.33	0.556	-0.171	0.169
10.15	-0.312	-0.281	0.542	-0.147	0.258
10.1667	-0.248	-0.29	0.466	-0.205	0.218
10.1833	-0.221	-0.35	0.459	-0.266	0.128
10.2	-0.137	-0.383	0.562	-0.218	0.077
10.2167	-0.185	-0.321	0.611	-0.143	0.172
10.2333	-0.233	-0.278	0.576	-0.182	0.218
10.25	-0.161	-0.324	0.519	-0.278	0.16
10.2667	-0.134	-0.376	0.55	-0.299	0.071
10.2833	-0.168	-0.411	0.608	-0.2	0.09
10.3	-0.183	-0.348	0.593	-0.133	0.166
10.3167	-0.181	-0.342	0.546	-0.142	0.156
10.3333	-0.139	-0.377	0.558	-0.097	0.086
10.35	-0.157	-0.347	0.676	0.209	0.067
10.3667	-0.236	-0.149	0.822	0.775	0.126
10.3833	-0.226	0.156	1.042	1.46	0.138
10.4	-0.095	0.593	1.48	2.211	0.072
10.4167	-0.076	1.236	2.197	3.112	0.038
10.4333	-0.157	2.12	3.093	4.154	0.075
10.45	-0.246	3.217	4.001	5.07	0.136
10.4667	-0.223	4.138	4.878	5.778	0.078
10.4833	-0.15	4.89	5.787	6.222	0.023
10.5	-0.125	5.538	6.574	6.567	0.057
10.5167	-0.105	6.138	7.092	6.78	0.21
10.5333	0.113	6.521	7.308	6.828	0.317
10.55	0.631	6.605	7.41	6.689	0.441
10.5667	1.354	6.501	7.483	6.508	0.754
10.5833	2.04	6.377	7.461	6.335	1.379
10.6	2.771	6.27	7.196	6.073	2.169
10.6167	3.638	5.998	6.801	5.702	2.97
10.6333	4.484	5.569	6.49	5.324	3.734
10.65	5.207	5.179	6.24	5.004	4.521
10.6667	5.641	4.887	5.939	4.733	5.329
10.6833	5.882	4.606	5.498	4.366	5.933
10.7	6.058	4.26	5.055	3.975	6.219
10.7167	6.153	3.831	4.754	3.652	6.341
10.7333	6.044	3.527	4.489	3.447	6.443
10.75	5.81	3.272	4.188	3.21	6.485
10.7667	5.591	2.966	3.827	2.874	6.35
10.7833	5.33	2.63	3.538	2.561	6.062
10.8	5.024	2.355	3.335	2.353	5.766
10.8167	4.719	2.177	3.122	2.266	5.525
10.8333	4.348	2.01	2.862	2.103	5.247
10.85	4.083	1.741	2.645	1.872	4.883
10.8667	3.812	1.522	2.528	1.72	4.51
10.8833	3.481	1.429	2.428	1.952	4.245
10.9	3.125	1.291	2.266	3.16	3.989
10.9167	2.923	1.185	2.138	7.162	3.698
10.9333	2.786	1.155	2.263	17.027	3.377
10.95	2.568	1.306	3.028	34.072	3.125
10.9667	2.236	1.947	4.828	53.729	3.032
10.9833	2.004	2.67	7.827	68.363	3.315
11	1.883	3.139	11.332	74.499	5.59
11.0167	1.815	3.365	14.231	73.311	14.66
11.0333	1.628	3.438	15.761	67.106	38.935
11.05	1.425	3.433	15.784	58.101	85.184
11.0667	1.275	3.151	14.701	48.168	149.711
11.0833	1.291	2.706	13.101	38.707	218.021
11.1	1.173	2.302	11.388	30.641	275.178
11.1167	0.997	2.093	9.696	24.195	317.22
11.1333	0.833	1.922	8.114	19.246	347.637
11.15	0.805	1.661	6.781	15.722	358.876
11.1667	0.838	1.438	5.857	14.03	341.621
11.1833	0.804	1.287	5.219	15.484	306.296
11.2	0.701	1.303	4.779	21.99	265.106
11.2167	0.618	1.474	4.794	34.476	224.058
11.2333	0.651	1.944	5.865	50.967	185.686
11.25	0.667	2.712	8.474	66.81	151.472
11.2667	0.586	3.666	12.383	77.331	123.27
11.2833	0.482	4.465	16.468	80.264	103.603
11.3	0.455	4.898	19.521	76.461	96.193
11.3167	0.53	4.901	20.913	68.133	103.476
11.3333	0.544	4.621	20.621	57.725	123.954
11.35	0.478	4.23	18.986	46.981	151.481
11.3667	0.429	3.679	16.587	37.101	178.04
11.3833	0.482	3.083	13.971	28.835	196.427
11.4	0.469	2.53	11.588	22.431	202.91
11.4167	0.43	2.127	9.475	17.77	197.005
11.4333	0.411	1.845	7.743	14.416	180.949
11.45	0.476	1.533	6.394	12.009	158.68
11.4667	0.54	1.194	5.488	10.346	134.141
11.4833	0.474	1.099	4.837	9.228	110.308
11.5	0.363	1.059	4.312	8.419	89.093
11.5167	0.386	0.951	3.864	7.671	71.48
11.5333	0.453	0.7	3.586	6.959	58.025
11.55	0.463	0.54	3.429	6.368	48.796
11.5667	0.37	0.544	3.248	5.874	43.438
11.5833	0.286	0.545	2.968	5.392	41.158
11.6	0.293	0.43	2.696	4.928	40.721
11.6167	0.322	0.262	2.582	4.524	40.829
11.6333	0.289	0.22	2.521	4.262	40.448
11.65	0.168	0.243	2.402	4.015	38.992
11.6667	0.109	0.239	2.199	3.724	36.325
11.6833	0.151	0.163	2.066	3.438	32.86
11.7	0.162	0.049	2.054	3.262	29.145
11.7167	0.095	0.058	2.037	3.163	25.676
11.7333	-0.049	0.062	1.939	3.005	22.535
11.75	-0.094	0.079	1.799	2.778	19.783
11.7667	-0.138	-0.043	1.753	2.6	17.467
11.7833	-0.123	-0.062	1.752	2.537	15.637
11.8	-0.183	-0.051	1.711	2.504	14.27
11.8167	-0.25	-0.058	1.619	2.351	13.143
11.8333	-0.192	-0.058	1.545	2.172	12.165
11.85	-0.214	-0.139	1.522	2.071	11.358
11.8667	-0.252	-0.142	1.498	2.061	10.78
11.8833	-0.326	-0.073	1.412	2.037	10.279
11.9	-0.259	-0.121	1.322	1.897	9.784
11.9167	-0.232	-0.191	1.315	1.731	9.343
11.9333	-0.274	-0.188	1.324	1.69	8.999
11.95	-0.365	-0.151	1.283	1.704	8.751
11.9667	-0.415	-0.196	1.168	1.655	8.441
11.9833	-0.311	-0.26	1.126	1.518	8.123
12	-0.292	-0.333	1.166	1.438	7.867
12.0167	-0.319	-0.259	1.176	1.442	7.723
12.0333	-0.399	-0.178	1.07	1.436	7.542
12.05	-0.36	-0.233	0.951	1.364	7.267
12.0667	-0.261	-0.394	0.955	1.254	7.027
12.0833	-0.258	-0.393	1.032	1.232	6.896
12.1	-0.335	-0.319	1.023	1.23	6.827
12.1167	-0.364	-0.276	0.89	1.188	6.658
12.1333	-0.275	-0.339	0.824	1.103	6.428
12.15	-0.222	-0.433	0.877	1.056	6.226
12.1667	-0.241	-0.432	0.919	1.088	6.169
12.1833	-0.36	-0.348	0.867	1.071	6.134
12.2	-0.386	-0.366	0.77	0.969	5.974
12.2167	-0.357	-0.441	0.75	0.911	5.76
12.2333	-0.326	-0.545	0.804	0.93	5.637
12.25	-0.366	-0.509	0.819	0.975	5.613
12.2667	-0.397	-0.47	0.751	0.926	5.531
12.2833	-0.291	-0.487	0.694	0.82	5.369
12.3	-0.337	-0.544	0.718	0.791	5.213
12.3167	-0.339	-0.56	0.751	0.852	5.147
12.3333	-0.4	-0.479	0.726	0.88	5.103
12.35	-0.406	-0.497	0.661	0.801	5.007
12.3667	-0.394	-0.521	0.661	0.717	4.878
12.3833	-0.419	-0.551	0.726	0.731	4.792
12.4	-0.503	-0.513	0.745	0.805	4.768
12.4167	-0.513	-0.486	0.714	0.813	4.691
12.4333	-0.487	-0.531	0.708	0.739	4.578
12.45	-0.433	-0.585	0.773	0.663	4.474
12.4667	-0.493	-0.541	0.815	0.723	4.457
12.4833	-0.526	-0.488	0.782	0.751	4.435
12.5	-0.531	-0.49	0.731	0.68	4.345
12.5167	-0.43	-0.549	0.766	0.595	4.268
12.5333	-0.453	-0.607	0.841	0.556	4.261
12.55	-0.566	-0.5	0.836	0.569	4.312
12.5667	-0.606	-0.465	0.751	0.552	4.291
12.5833	-0.569	-0.522	0.706	0.479	4.189
12.6	-0.461	-0.607	0.761	0.436	4.125
12.6167	-0.529	-0.584	0.825	0.453	4.155
12.6333	-0.631	-0.493	0.775	0.444	4.188
12.65	-0.628	-0.477	0.663	0.387	4.116
12.6667	-0.565	-0.588	0.629	0.323	3.975
12.6833	-0.521	-0.612	0.714	0.338	3.921
12.7	-0.55	-0.622	0.74	0.373	3.976
12.7167	-0.662	-0.582	0.651	0.328	3.979
12.7333	-0.601	-0.613	0.574	0.253	3.881
12.75	-0.542	-0.694	0.59	0.23	3.764
12.7667	-0.523	-0.67	0.634	0.284	3.747
12.7833	-0.583	-0.633	0.624	0.308	3.774
12.8	-0.588	-0.629	0.552	0.223	3.735
12.8167	-0.524	-0.653	0.526	0.126	3.642
12.8333	-0.511	-0.694	0.559	0.13	3.567
12.85	-0.538	-0.661	0.578	0.215	3.565
12.8667	-0.551	-0.661	0.529	0.212	3.555
12.8833	-0.473	-0.691	0.492	0.101	3.486
12.9	-0.448	-0.763	0.519	0.04	3.391
12.9167	-0.496	-0.74	0.541	0.082	3.37
12.9333	-0.517	-0.693	0.497	0.158	3.368
12.95	-0.475	-0.744	0.457	0.115	3.3
12.9667	-0.366	-0.776	0.461	0.032	3.219
12.9833	-0.4	-0.826	0.509	0.027	3.192
13	-0.5	-0.762	0.502	0.088	3.221
13.0167	-0.549	-0.744	0.427	0.117	3.196
13.0333	-0.464	-0.786	0.377	0.082	3.085
13.05	-0.4	-0.882	0.425	0.042	3.018
13.0667	-0.423	-0.858	0.488	0.076	3.041
13.0833	-0.52	-0.69	0.443	0.109	3.088
13.1	-0.548	-0.699	0.355	0.105	3.018
13.1167	-0.44	-0.761	0.351	0.07	2.905
13.1333	-0.393	-0.778	0.433	0.075	2.86
13.15	-0.43	-0.677	0.476	0.117	2.922
13.1667	-0.495	-0.618	0.405	0.1	2.932
13.1833	-0.469	-0.594	0.35	0.05	2.826
13.2	-0.463	-0.665	0.381	0.019	2.747
13.2167	-0.447	-0.713	0.457	0.068	2.751
13.2333	-0.52	-0.642	0.476	0.084	2.812
13.25	-0.582	-0.572	0.425	0.022	2.8
13.2667	-0.507	-0.654	0.407	-0.059	2.726
13.2833	-0.495	-0.681	0.476	-0.053	2.676
13.3	-0.552	-0.672	0.526	0.02	2.731
13.3167	-0.579	-0.634	0.514	0.014	2.768
13.3333	-0.607	-0.621	0.475	-0.079	2.726
13.35	-0.559	-0.667	0.507	-0.141	2.672
13.3667	-0.553	-0.674	0.547	-0.09	2.673
13.3833	-0.674	-0.617	0.55	-0.031	2.718
13.4	-0.637	-0.633	0.51	-0.06	2.714
13.4167	-0.608	-0.696	0.513	-0.151	2.657
13.4333	-0.602	-0.765	0.562	-0.173	2.654
13.45	-0.637	-0.717	0.568	-0.116	2.679
13.4667	-0.662	-0.693	0.516	-0.091	2.681
13.4833	-0.585	-0.762	0.481	-0.154	2.622
13.5	-0.539	-0.835	0.528	-0.222	2.576
13.5167	-0.582	-0.804	0.581	-0.205	2.602
13.5333	-0.723	-0.72	0.535	-0.16	2.645
13.55	-0.678	-0.722	0.448	-0.166	2.597
13.5667	-0.538	-0.81	0.44	-0.215	2.511
13.5833	-0.501	-0.847	0.514	-0.242	2.475
13.6	-0.621	-0.815	0.542	-0.204	2.532
13.6167	-0.69	-0.693	0.46	-0.192	2.539
13.6333	-0.568	-0.707	0.384	-0.233	2.446
13.65	-0.517	-0.77	0.418	-0.261	2.36
13.6667	-0.508	-0.79	0.493	-0.228	2.377
13.6833	-0.605	-0.726	0.489	-0.201	2.444
13.7	-0.682	-0.694	0.409	-0.24	2.423
13.7167	-0.608	-0.721	0.369	-0.287	2.31
13.7333	-0.542	-0.769	0.43	-0.274	2.24
13.75	-0.527	-0.742	0.476	-0.211	2.274
13.7667	-0.564	-0.636	0.449	-0.21	2.31
13.7833	-0.557	-0.654	0.394	-0.272	2.267
13.8	-0.477	-0.675	0.385	-0.301	2.171
13.8167	-0.476	-0.687	0.429	-0.23	2.151
13.8333	-0.523	-0.64	0.445	-0.154	2.198
13.85	-0.523	-0.638	0.404	-0.162	2.202
13.8667	-0.508	-0.673	0.38	-0.239	2.151
13.8833	-0.499	-0.68	0.416	-0.239	2.113
13.9	-0.525	-0.669	0.44	-0.159	2.153
13.9167	-0.545	-0.623	0.412	-0.117	2.174
13.9333	-0.53	-0.622	0.378	-0.161	2.15
13.95	-0.502	-0.747	0.413	-0.228	2.116
13.9667	-0.564	-0.725	0.463	-0.2	2.136
13.9833	-0.626	-0.66	0.451	-0.129	2.179
14	-0.62	-0.678	0.403	-0.123	2.161
14.0167	-0.545	-0.748	0.415	-0.18	2.118
14.0333	-0.537	-0.798	0.499	-0.202	2.114
14.05	-0.598	-0.748	0.542	-0.157	2.174
14.0667	-0.654	-0.718	0.495	-0.123	2.207
14.0833	-0.61	-0.743	0.456	-0.158	2.142
14.1	-0.579	-0.794	0.514	-0.205	2.073
14.1167	-0.541	-0.816	0.6	-0.189	2.102
14.1333	-0.636	-0.765	0.609	-0.163	2.172
14.15	-0.781	-0.654	0.553	-0.182	2.165
14.1667	-0.679	-0.759	0.52	-0.227	2.076
14.1833	-0.576	-0.815	0.591	-0.233	2.028
14.2	-0.59	-0.759	0.658	-0.187	2.074
14.2167	-0.646	-0.717	0.629	-0.193	2.134
14.2333	-0.63	-0.699	0.556	-0.258	2.084
14.25	-0.618	-0.749	0.547	-0.291	1.996
14.2667	-0.592	-0.754	0.613	-0.255	1.975
14.2833	-0.64	-0.772	0.632	-0.195	2.022
14.3	-0.685	-0.734	0.585	-0.237	2.035
14.3167	-0.606	-0.74	0.542	-0.318	1.977
14.3333	-0.587	-0.743	0.562	-0.325	1.909
14.35	-0.61	-0.695	0.602	-0.241	1.923
14.3667	-0.628	-0.647	0.585	-0.205	1.958
14.3833	-0.622	-0.605	0.537	-0.26	1.94
14.4	-0.603	-0.628	0.546	-0.336	1.883
14.4167	-0.569	-0.596	0.582	-0.302	1.882
14.4333	-0.623	-0.57	0.576	-0.219	1.913
14.45	-0.618	-0.517	0.543	-0.213	1.9
14.4667	-0.538	-0.531	0.537	-0.282	1.865
14.4833	-0.528	-0.554	0.592	-0.32	1.837
14.5	-0.6	-0.525	0.626	-0.267	1.87
14.5167	-0.617	-0.443	0.578	-0.224	1.882
14.5333	-0.576	-0.453	0.525	-0.238	1.827
14.55	-0.452	-0.552	0.56	-0.287	1.753
14.5667	-0.446	-0.546	0.624	-0.283	1.775
14.5833	-0.542	-0.512	0.617	-0.231	1.85
14.6	-0.583	-0.466	0.552	-0.219	1.834
14.6167	-0.498	-0.486	0.515	-0.244	1.741
14.6333	-0.418	-0.564	0.593	-0.252	1.706
14.65	-0.514	-0.543	0.658	-0.188	1.797
14.6667	-0.592	-0.475	0.645	-0.092	1.843
14.6833	-0.557	-0.436	0.61	0.177	1.809
14.7	-0.562	-0.438	0.798	1.052	1.713
14.7167	-0.505	-0.327	1.457	3.42	1.722
14.7333	-0.54	0.25	2.947	8.382	1.806
14.75	-0.628	1.254	5.986	16.82	1.849
14.7667	-0.599	2.495	11.131	28.633	1.793
14.7833	-0.536	3.919	18.071	41.921	1.716
14.8	-0.555	5.066	25.095	53.224	1.743
14.8167	-0.595	5.808	30.139	59.506	1.824
14.8333	-0.597	6.025	32.195	60.141	1.82
14.85	-0.572	5.718	31.595	56.436	1.752
14.8667	-0.582	5.126	29.11	50.159	1.722
14.8833	-0.593	4.495	25.53	42.674	1.758
14.9	-0.632	3.772	21.561	35.018	1.763
14.9167	-0.603	3.022	17.735	27.928	1.726
14.9333	-0.601	2.456	14.463	21.993	1.69
14.95	-0.655	1.988	11.745	17.322	1.701
14.9667	-0.696	1.665	9.604	13.725	1.721
14.9833	-0.631	1.351	7.975	10.977	1.691
15	-0.555	1.114	6.781	8.893	1.634
15.0167	-0.56	0.913	5.974	7.436	1.637
15.0333	-0.61	0.857	5.286	6.438	1.69
15.05	-0.631	0.775	4.723	5.635	1.678
15.0667	-0.592	0.607	4.312	4.962	1.609
15.0833	-0.512	0.531	4.087	4.453	1.564
15.1	-0.534	0.453	3.893	4.122	1.614
15.1167	-0.627	0.495	3.668	3.83	1.665
15.1333	-0.604	0.501	3.425	3.62	1.617
15.15	-0.452	0.419	3.318	3.844	1.539
15.1667	-0.406	0.358	3.398	6.247	1.536
15.1833	-0.511	0.478	4.057	15.939	1.622
15.2	-0.564	0.812	7.117	41.73	1.656
15.2167	-0.482	2.281	17.317	90.707	1.586
15.2333	-0.409	7.12	41.33	161.975	1.527
15.25	-0.362	18.83	83.781	246.776	1.558
15.2667	-0.442	39.217	142.497	333.445	1.634
15.2833	-0.472	65.631	209.53	411.147	1.637
15.3	-0.433	91.331	273.484	470.821	1.572
15.3167	-0.393	109.498	322.138	504.193	1.541
15.3333	-0.411	116.924	346.229	506.107	1.599
15.35	-0.447	114.265	343.68	478.651	1.634
15.3667	-0.405	104.433	319.468	430.641	1.613
15.3833	-0.384	90.518	281.916	372.06	1.571
15.4	-0.401	75.257	238.696	310.949	1.574
15.4167	-0.418	60.438	195.461	252.616	1.614
15.4333	-0.378	47.353	155.86	200.744	1.619
15.45	-0.292	36.483	121.824	157.014	1.586
15.4667	-0.282	27.986	93.974	121.754	1.591
15.4833	-0.326	21.584	72.134	94.254	1.648
15.5	-0.32	16.773	55.584	73.289	1.712
15.5167	-0.222	13.211	43.38	57.657	1.805
15.5333	-0.229	10.555	34.564	46.184	1.988
15.55	-0.251	8.72	28.137	37.843	2.293
15.5667	-0.314	7.411	23.39	31.709	2.599
15.5833	-0.28	6.358	19.859	27.082	2.776
15.6	-0.217	5.446	17.276	23.528	2.833
15.6167	-0.221	4.753	15.367	20.785	2.883
15.6333	-0.317	4.33	13.802	18.67	2.94
15.65	-0.395	3.953	12.494	16.956	2.867
15.6667	-0.334	3.527	11.417	15.535	2.691
15.6833	-0.275	3.086	10.659	14.596	2.5
15.7	-0.307	2.864	10.223	14.349	2.414
15.7167	-0.364	2.844	10.113	15.239	2.373
15.7333	-0.4	3.094	10.78	17.837	2.25
15.75	-0.354	3.873	12.824	22.942	2.08
15.7667	-0.327	5.711	16.964	31.298	1.976
15.7833	-0.363	8.912	23.615	43.471	1.966
15.8	-0.403	13.383	33.019	59.665	1.959
15.8167	-0.409	18.147	45.021	79.699	1.88
15.8333	-0.344	21.982	58.499	102.731	1.752
15.85	-0.329	24.059	70.859	126.011	1.723
15.8667	-0.387	24.276	78.793	143.881	1.738
15.8833	-0.388	22.862	80.427	150.71	1.752
15.9	-0.336	20.356	76.431	145.823	1.841
15.9167	-0.281	17.505	68.569	132.696	2.328
15.9333	-0.31	14.61	58.756	114.959	3.863
15.95	-0.309	11.996	48.648	95.616	7.168
15.9667	-0.277	9.749	39.367	77.053	13.161
15.9833	-0.232	7.973	31.548	60.751	22.65
16	-0.242	6.605	25.289	47.518	36.284
16.0167	-0.268	5.6	20.431	37.229	54.317
16.0333	-0.234	4.789	16.794	29.47	76.36
16.05	-0.153	4.067	14.143	23.75	100.91
16.0667	-0.174	3.525	12.261	19.588	124.064
16.0833	-0.219	3.193	10.813	16.628	139.136
16.1	-0.257	2.928	9.612	14.427	141.684
16.1167	-0.222	2.65	8.688	12.724	133.435
16.1333	-0.188	2.323	8.032	11.383	118.669
16.15	-0.244	2.154	7.523	10.376	101.082
16.1667	-0.306	2.057	7.04	9.541	83.169
16.1833	-0.339	1.986	6.554	8.831	66.606
16.2	-0.268	1.77	6.175	8.221	52.507
16.2167	-0.237	1.575	5.947	7.737	41.219
16.2333	-0.279	1.501	5.739	7.353	32.657
16.25	-0.336	1.43	5.478	7.004	26.207
16.2667	-0.366	1.393	5.206	6.659	21.388
16.2833	-0.331	1.312	5.06	6.429	17.803
16.3	-0.31	1.262	5.006	6.303	15.247
16.3167	-0.311	1.254	4.922	6.168	13.366
16.3333	-0.375	1.249	4.797	5.985	11.898
16.35	-0.401	1.177	4.684	5.781	10.686
16.3667	-0.353	1.07	4.633	5.641	9.701
16.3833	-0.343	1.057	4.556	5.575	8.952
16.4	-0.363	1.006	4.447	5.456	8.359
16.4167	-0.356	0.974	4.319	5.235	7.795
16.4333	-0.335	0.849	4.223	5.008	7.272
16.45	-0.347	0.844	4.152	4.895	6.87
16.4667	-0.365	0.852	4.032	4.827	6.545
16.4833	-0.386	0.836	3.898	4.687	6.21
16.5	-0.346	0.759	3.813	4.473	5.896
16.5167	-0.314	0.701	3.78	4.329	5.62
16.5333	-0.397	0.792	3.716	4.277	5.443
16.55	-0.433	0.785	3.611	4.202	5.238
16.5667	-0.341	0.696	3.516	4.077	4.996
16.5833	-0.301	0.592	3.497	3.917	4.793
16.6	-0.311	0.554	3.52	3.837	4.683
16.6167	-0.353	0.64	3.446	3.769	4.598
16.6333	-0.357	0.714	3.336	3.679	4.44
16.65	-0.27	0.609	3.289	3.566	4.264
16.6667	-0.221	0.545	3.323	3.461	4.139
16.6833	-0.211	0.531	3.338	3.426	4.11
16.7	-0.3	0.599	3.265	3.359	4.077
16.7167	-0.239	0.625	3.154	3.253	3.931
16.7333	-0.13	0.587	3.115	3.151	3.778
16.75	-0.126	0.497	3.148	3.126	3.71
16.7667	-0.171	0.53	3.136	3.107	3.718
16.7833	-0.229	0.564	3.047	3.021	3.667
16.8	-0.158	0.566	2.955	2.892	3.535
16.8167	-0.127	0.453	2.939	2.844	3.399
16.8333	-0.153	0.46	2.95	2.855	3.369
16.85	-0.179	0.441	2.909	2.83	3.371
16.8667	-0.169	0.479	2.844	2.723	3.298
16.8833	-0.155	0.407	2.811	2.623	3.196
16.9	-0.17	0.399	2.807	2.615	3.119
16.9167	-0.175	0.372	2.808	2.64	3.105
16.9333	-0.194	0.36	2.76	2.602	3.071
16.95	-0.168	0.352	2.717	2.5	3.003
16.9667	-0.159	0.247	2.757	2.472	2.925
16.9833	-0.193	0.273	2.849	2.665	2.919
17	-0.222	0.411	3.096	3.166	2.878
17.0167	-0.211	0.658	3.737	4.191	2.816
17.0333	-0.152	1.17	5.044	6.073	2.745
17.05	-0.196	2.008	7.19	9.11	2.722
17.0667	-0.278	3.072	9.918	13.117	2.725
17.0833	-0.279	4.174	12.843	17.347	2.675
17.1	-0.25	4.899	15.449	21.003	2.586
17.1167	-0.217	5.285	17.283	23.442	2.529
17.1333	-0.264	5.446	18.009	24.421	2.557
17.15	-0.338	5.333	17.627	23.903	2.572
17.1667	-0.296	4.964	16.415	22.258	2.499
17.1833	-0.205	4.381	14.859	19.945	2.408
17.2	-0.211	3.873	13.192	17.432	2.396
17.2167	-0.23	3.427	11.493	14.999	2.449
17.2333	-0.276	3.019	9.9	12.762	2.45
17.25	-0.228	2.655	8.553	10.84	2.364
17.2667	-0.151	2.238	7.508	9.295	2.282
17.2833	-0.128	1.931	6.714	8.135	2.308
17.3	-0.207	1.722	6.038	7.159	2.38
17.3167	-0.163	1.569	5.424	6.357	2.373
17.3333	-0.107	1.392	4.977	5.693	2.288
17.35	-0.102	1.254	4.687	5.239	2.259
17.3667	-0.09	1.139	4.426	4.9	2.304
17.3833	-0.106	1.037	4.197	4.551	2.354
17.4	-0.101	1.009	3.972	4.214	2.318
17.4167	-0.023	0.915	3.823	3.946	2.272
17.4333	-0.051	0.896	3.705	3.814	2.269
17.45	-0.094	0.891	3.571	3.686	2.297
17.4667	-0.036	0.874	3.426	3.472	2.284
17.4833	0.012	0.838	3.343	3.261	2.244
17.5	0.001	0.762	3.302	3.131	2.231
17.5167	-0.086	0.797	3.219	3.08	2.245
17.5333	-0.097	0.808	3.097	2.991	2.229
17.55	-0.01	0.719	3.02	2.824	2.174
17.5667	0.03	0.611	3.012	2.694	2.129
17.5833	-0.009	0.604	2.997	2.644	2.155
17.6	-0.114	0.678	2.897	2.612	2.16
17.6167	-0.136	0.638	2.788	2.528	2.11
17.6333	0.017	0.501	2.755	2.417	2.036
17.65	0	0.455	2.78	2.33	2.037
17.6667	-0.111	0.492	2.755	2.303	2.085
17.6833	-0.191	0.536	2.643	2.254	2.093
17.7	-0.159	0.469	2.547	2.172	2
17.7167	-0.049	0.398	2.542	2.112	1.944
17.7333	-0.102	0.374	2.592	2.101	1.983
17.75	-0.174	0.43	2.557	2.073	2.031
17.7667	-0.203	0.395	2.448	1.995	2.003
17.7833	-0.158	0.358	2.398	1.93	1.924
17.8	-0.094	0.3	2.419	1.929	1.891
17.8167	-0.107	0.295	2.439	1.945	1.935
17.8333	-0.177	0.321	2.393	1.9	1.965
17.85	-0.23	0.278	2.299	1.8	1.915
17.8667	-0.173	0.188	2.278	1.74	1.845
17.8833	-0.202	0.179	2.29	1.784	1.845
17.9	-0.259	0.221	2.275	1.796	1.894
17.9167	-0.233	0.206	2.213	1.72	1.903
17.9333	-0.193	0.19	2.18	1.617	1.851
17.95	-0.199	0.154	2.184	1.608	1.833
17.9667	-0.251	0.185	2.182	1.657	1.861
17.9833	-0.244	0.162	2.139	1.668	1.879
18	-0.2	0.143	2.095	1.585	1.858
18.0167	-0.163	0.049	2.109	1.516	1.842
18.0333	-0.227	0.074	2.135	1.543	1.866
18.05	-0.293	0.185	2.1	1.592	1.899
18.0667	-0.21	0.187	2.054	1.592	1.893
18.0833	-0.146	0.147	2.059	1.537	1.85
18.1	-0.127	0.084	2.136	1.53	1.865
18.1167	-0.171	0.198	2.165	1.594	1.928
18.1333	-0.208	0.296	2.121	1.649	1.942
18.15	-0.14	0.303	2.104	1.651	1.899
18.1667	-0.056	0.279	2.169	1.651	1.856
18.1833	-0.086	0.26	2.269	1.697	1.907
18.2	-0.13	0.351	2.267	1.743	1.96
18.2167	-0.16	0.388	2.208	1.735	1.952
18.2333	-0.053	0.375	2.187	1.699	1.873
18.25	-0.004	0.28	2.26	1.705	1.848
18.2667	-0.021	0.289	2.306	1.729	1.896
18.2833	-0.072	0.347	2.267	1.708	1.92
18.3	-0.069	0.353	2.188	1.646	1.866
18.3167	0.015	0.247	2.19	1.616	1.769
18.3333	0.03	0.215	2.246	1.638	1.765
18.35	-0.028	0.186	2.258	1.645	1.835
18.3667	-0.067	0.247	2.223	1.588	1.83
18.3833	-0.01	0.267	2.186	1.507	1.761
18.4	0.01	0.217	2.207	1.499	1.714
18.4167	0.016	0.205	2.213	1.547	1.722
18.4333	-0.022	0.168	2.189	1.538	1.75
18.45	-0.04	0.17	2.155	1.457	1.721
18.4667	-0.004	0.156	2.153	1.378	1.665
18.4833	-0.018	0.164	2.155	1.4	1.645
18.5	-0.056	0.211	2.14	1.444	1.673
18.5167	-0.079	0.165	2.087	1.427	1.668
18.5333	0	0.084	2.069	1.336	1.643
18.55	-0.018	0.074	2.092	1.299	1.631
18.5667	-0.089	0.132	2.086	1.334	1.665
18.5833	-0.081	0.153	2.027	1.364	1.666
18.6	-0.03	0.115	1.967	1.326	1.62
18.6167	0.019	0.033	1.997	1.236	1.585
18.6333	-0.011	0.053	2.044	1.238	1.617
18.65	-0.123	0.066	2.022	1.284	1.663
18.6667	-0.141	0.118	1.951	1.26	1.642
18.6833	-0.091	0.076	1.921	1.212	1.584
18.7	-0.049	-0.017	1.977	1.2	1.569
18.7167	-0.118	0.03	2.015	1.222	1.653
18.7333	-0.185	0.155	1.972	1.218	1.704
18.75	-0.16	0.173	1.904	1.192	1.666
18.7667	-0.103	0.111	1.905	1.164	1.607
18.7833	-0.097	0.036	1.972	1.192	1.629
18.8	-0.188	0.126	2	1.207	1.711
18.8167	-0.176	0.197	1.944	1.166	1.739
18.8333	-0.086	0.208	1.895	1.112	1.691
18.85	-0.056	0.123	1.913	1.111	1.648
18.8667	-0.055	0.126	1.952	1.177	1.698
18.8833	-0.07	0.224	1.953	1.174	1.749
18.9	-0.084	0.213	1.902	1.111	1.748
18.9167	0.007	0.171	1.89	1.069	1.697
18.9333	0.01	0.16	1.916	1.124	1.689
18.95	0.011	0.202	1.928	1.201	1.722
18.9667	0.004	0.19	1.907	1.199	1.736
18.9833	0.073	0.176	1.894	1.127	1.709
19	0.114	0.158	1.926	1.112	1.679
19.0167	0.081	0.186	1.943	1.178	1.697
19.0333	0.041	0.205	1.931	1.239	1.71
19.05	0.11	0.156	1.897	1.216	1.68
19.0667	0.177	0.117	1.939	1.16	1.649
19.0833	0.143	0.118	1.992	1.184	1.662
19.1	0.053	0.148	1.978	1.227	1.695
19.1167	0.1	0.142	1.933	1.257	1.667
19.1333	0.198	0.083	1.931	1.208	1.619
19.15	0.234	0.049	2.008	1.179	1.596
19.1667	0.141	0.086	2.056	1.202	1.651
19.1833	0.094	0.16	2.021	1.214	1.671
19.2	0.164	0.12	1.97	1.194	1.626
19.2167	0.232	-0.014	2	1.159	1.556
19.2333	0.234	-0.022	2.086	1.172	1.576
19.25	0.119	0.073	2.1	1.177	1.645
19.2667	0.087	0.071	2.055	1.147	1.649
19.2833	0.129	0.083	2.008	1.109	1.573
19.3	0.208	0.029	2.045	1.11	1.518
19.3167	0.18	0.008	2.104	1.147	1.561
19.3333	0.14	0.071	2.096	1.139	1.621
19.35	0.04	0.075	2.032	1.076	1.61
19.3667	0.157	0.041	1.996	1.04	1.543
19.3833	0.154	0.034	2.038	1.07	1.53
19.4	0.143	0.02	2.059	1.118	1.574
19.4167	0.08	0.071	2.036	1.093	1.612
19.4333	0.058	0.115	1.99	1.013	1.593
19.45	0.053	0.124	1.993	0.993	1.55
19.4667	0.057	0.127	2.01	1.054	1.564
19.4833	0.037	0.177	1.986	1.089	1.606
19.5	-0.016	0.149	1.949	1.04	1.609
19.5167	0.103	0.152	1.951	0.945	1.584
19.5333	0.102	0.198	1.978	0.945	1.604
19.55	0.046	0.253	1.955	1.017	1.629
19.5667	0.085	0.279	1.896	1.023	1.635
19.5833	0.141	0.21	1.871	0.945	1.605
19.6	0.119	0.182	1.922	0.892	1.595
19.6167	0.099	0.217	1.936	0.921	1.647
19.6333	0.046	0.258	1.893	0.952	1.663
19.65	0.103	0.241	1.832	0.938	1.634
19.6667	0.188	0.176	1.844	0.894	1.579
19.6833	0.193	0.137	1.921	0.888	1.604
19.7	0.16	0.201	1.925	0.904	1.665
19.7167	0.143	0.232	1.848	0.911	1.66
19.7333	0.194	0.208	1.783	0.873	1.583
19.75	0.281	0.12	1.842	0.858	1.538
19.7667	0.293	0.114	1.907	0.895	1.59
19.7833	0.234	0.183	1.891	0.896	1.644
19.8	0.227	0.242	1.805	0.872	1.615
19.8167	0.286	0.181	1.778	0.841	1.522
19.8333	0.326	0.127	1.845	0.886	1.504
19.85	0.298	0.103	1.886	0.944	1.568
19.8667	0.23	0.115	1.862	0.942	1.595
19.8833	0.247	0.146	1.795	0.879	1.561
19.9	0.27	0.115	1.828	0.875	1.481
19.9167	0.235	0.111	1.865	0.957	1.491
19.9333	0.153	0.143	1.893	1.012	1.528
19.95	0.141	0.153	1.872	0.971	1.536
19.9667	0.199	0.153	1.874	0.912	1.493
19.9833	0.181	0.126	1.925	0.939	1.471
20	0.165	0.15	1.96	1.044	1.491
20.0167	0.198	0.147	1.963	1.077	1.505
20.0333	0.217	0.182	1.977	1.027	1.488
20.05	0.215	0.195	2.05	1.004	1.477
20.0667	0.161	0.287	2.105	1.06	1.49
20.0833	0.102	0.377	2.108	1.133	1.514
20.1	0.105	0.385	2.106	1.143	1.501
20.1167	0.187	0.359	2.17	1.101	1.472
20.1333	0.205	0.38	2.267	1.091	1.482
20.15	0.14	0.454	2.297	1.148	1.536
20.1667	0.134	0.501	2.253	1.191	1.534
20.1833	0.149	0.518	2.227	1.175	1.484
20.2	0.189	0.441	2.298	1.153	1.475
20.2167	0.177	0.492	2.392	1.169	1.546
20.2333	0.1	0.594	2.382	1.192	1.619
20.25	0.12	0.631	2.297	1.183	1.612
20.2667	0.196	0.599	2.286	1.159	1.544
20.2833	0.252	0.572	2.382	1.174	1.548
20.3	0.198	0.557	2.422	1.217	1.627
20.3167	0.174	0.623	2.388	1.212	1.658
20.3333	0.199	0.612	2.313	1.17	1.599
20.35	0.253	0.55	2.335	1.167	1.544
20.3667	0.31	0.522	2.46	1.215	1.564
20.3833	0.276	0.641	2.675	1.229	1.632
20.4	0.263	0.914	3.187	1.184	1.642
20.4167	0.28	1.608	4.505	1.155	1.577
20.4333	0.337	3.074	7.296	1.258	1.536
20.45	0.333	5.996	12.228	1.614	1.575
20.4667	0.339	10.85	19.883	2.307	1.608
20.4833	0.376	17.67	30.56	3.757	1.584
20.5	0.404	25.921	43.833	6.441	1.531
20.5167	0.441	34.347	58.296	10.813	1.535
20.5333	0.482	41.27	71.6	16.857	1.549
20.55	0.622	45.306	81.295	24.003	1.549
20.5667	1.049	46.17	85.803	31.243	1.525
20.5833	1.558	44.243	84.863	37.418	1.512
20.6	2.218	40.453	79.496	41.461	1.54
20.6167	3.084	35.55	71.218	42.772	1.546
20.6333	3.986	30.183	61.607	41.536	1.521
20.65	4.734	25.091	51.903	38.369	1.493
20.6667	5.18	20.548	42.841	34.166	1.535
20.6833	5.268	16.783	34.892	29.51	1.561
20.7	5.168	13.639	28.243	24.913	1.534
20.7167	4.948	11.127	22.983	20.71	1.461
20.7333	4.628	9.17	18.98	17.151	1.459
20.75	4.153	7.752	15.89	14.247	1.523
20.7667	3.67	6.704	13.466	11.934	1.551
20.7833	3.274	5.881	11.609	10.103	1.49
20.8	2.991	5.11	10.297	8.713	1.438
20.8167	2.661	4.501	9.309	7.666	1.481
20.8333	2.366	4.169	8.517	6.858	1.571
20.85	2.104	3.882	7.789	6.175	1.59
20.8667	1.973	3.588	7.195	5.61	1.538
20.8833	1.776	3.22	6.788	5.221	1.505
20.9	1.598	3.001	6.475	4.923	1.569
20.9167	1.488	2.834	6.139	4.642	1.634
20.9333	1.382	2.732	5.817	4.32	1.631
20.95	1.306	2.535	5.559	4.073	1.584
20.9667	1.256	2.416	5.352	3.915	1.587
20.9833	1.13	2.248	5.166	3.793	1.637
21	1.075	2.175	4.96	3.61	1.668
21.0167	1.071	1.981	4.793	3.382	1.657
21.0333	1.065	1.881	4.667	3.24	1.647
21.05	0.957	1.82	4.527	3.175	1.679
21.0667	0.897	1.698	4.386	3.102	1.695
21.0833	0.982	1.649	4.27	2.953	1.677
21.1	0.963	1.572	4.194	2.774	1.661
21.1167	0.973	1.519	4.134	2.693	1.681
21.1333	0.869	1.522	4.012	2.668	1.709
21.15	0.864	1.46	3.876	2.603	1.684
21.1667	0.95	1.318	3.799	2.489	1.636
21.1833	0.945	1.26	3.787	2.408	1.631
21.2	0.882	1.273	3.75	2.366	1.683
21.2167	0.804	1.302	3.633	2.34	1.697
21.2333	0.825	1.282	3.514	2.283	1.634
21.25	0.952	1.164	3.471	2.214	1.587
21.2667	0.953	1.086	3.51	2.184	1.62
21.2833	0.874	1.176	3.466	2.163	1.683
21.3	0.797	1.184	3.36	2.116	1.676
21.3167	0.828	1.094	3.277	2.053	1.603
21.3333	0.899	1.012	3.293	2.019	1.556
21.35	0.863	1.017	3.313	2.022	1.617
21.3667	0.783	1.034	3.269	1.991	1.671
21.3833	0.767	1.03	3.151	1.916	1.646
21.4	0.86	0.981	3.106	1.866	1.57
21.4167	0.872	0.899	3.128	1.892	1.544
21.4333	0.827	0.979	3.129	1.916	1.595
21.45	0.753	1.031	3.072	1.868	1.632
21.4667	0.796	0.951	3.016	1.766	1.589
21.4833	0.793	0.901	3.009	1.737	1.537
21.5	0.789	0.972	3.018	1.797	1.551
21.5167	0.77	0.992	2.985	1.815	1.577
21.5333	0.784	0.993	2.917	1.758	1.57
21.55	0.788	0.981	2.899	1.679	1.528
21.5667	0.768	0.972	2.901	1.683	1.53
21.5833	0.707	1.009	2.866	1.747	1.556
21.6	0.675	1.025	2.818	1.757	1.556
21.6167	0.793	0.994	2.804	1.684	1.547
21.6333	0.793	0.986	2.846	1.644	1.541
21.65	0.712	1.047	2.852	1.674	1.582
21.6667	0.669	1.078	2.807	1.718	1.616
21.6833	0.664	1.054	2.757	1.718	1.584
21.7	0.701	0.979	2.788	1.665	1.548
21.7167	0.756	0.961	2.854	1.671	1.587
21.7333	0.653	0.999	2.852	1.708	1.649
21.75	0.598	1.045	2.789	1.717	1.65
21.7667	0.678	0.995	2.766	1.7	1.602
21.7833	0.727	0.931	2.848	1.695	1.596
21.8	0.693	0.934	2.916	1.722	1.68
21.8167	0.582	1	2.908	1.734	1.744
21.8333	0.601	1.039	2.852	1.708	1.725
21.85	0.695	0.967	2.854	1.685	1.658
21.8667	0.702	0.871	2.942	1.719	1.668
21.8833	0.664	0.875	2.978	1.742	1.75
21.9	0.648	0.931	2.943	1.719	1.778
21.9167	0.67	0.923	2.875	1.671	1.728
21.9333	0.755	0.905	2.882	1.669	1.664
21.95	0.771	0.888	2.936	1.725	1.696
21.9667	0.766	0.875	2.953	1.752	1.756
21.9833	0.789	0.928	2.903	1.682	1.758
22	0.808	0.901	2.895	1.607	1.705
22.0167	0.767	0.902	2.944	1.634	1.674
22.0333	0.758	0.963	2.951	1.698	1.702
22.05	0.799	0.933	2.909	1.699	1.725
22.0667	0.845	0.872	2.882	1.619	1.708
22.0833	0.858	0.9	2.911	1.564	1.682
22.1	0.835	0.962	2.945	1.62	1.696
22.1167	0.831	1.004	2.903	1.667	1.7
22.1333	0.881	1.021	2.869	1.65	1.667
22.15	0.95	0.964	2.893	1.578	1.643
22.1667	0.869	0.994	2.955	1.558	1.656
22.1833	0.824	1.062	2.946	1.585	1.688
22.2	0.753	1.098	2.885	1.61	1.667
22.2167	0.823	1.091	2.861	1.578	1.622
22.2333	0.85	1.093	2.944	1.54	1.611
22.25	0.817	1.132	3.005	1.562	1.665
22.2667	0.737	1.237	2.999	1.578	1.692
22.2833	0.751	1.333	2.948	1.571	1.658
22.3	0.822	1.303	2.988	1.562	1.596
22.3167	0.849	1.249	3.132	1.587	1.609
22.3333	0.802	1.335	3.293	1.648	1.697
22.35	0.758	1.443	3.539	1.685	1.724
22.3667	0.782	1.604	4.096	1.717	1.663
22.3833	0.838	1.865	5.433	1.816	1.621
22.4	0.829	2.486	8.044	2.053	1.66
22.4167	0.819	3.928	12.465	2.412	1.744
22.4333	0.785	6.648	19.443	3.083	1.75
22.45	0.792	11.105	29.704	4.476	1.69
22.4667	0.86	18.131	43.797	7.211	1.656
22.4833	0.816	28.378	61.842	11.87	1.71
22.5	0.798	42.212	83.757	18.975	1.752
22.5167	0.863	59.688	109.381	29.063	1.749
22.5333	0.984	80.628	138.358	42.679	1.715
22.55	1.135	104.631	169.997	60.078	1.729
22.5667	1.575	130.69	203.423	81.06	1.769
22.5833	2.454	156.902	237.956	105.116	1.802
22.6	3.897	179.888	272.367	131.701	1.77
22.6167	5.794	194.561	304.496	160.074	1.78
22.6333	8.013	196.447	330.079	188.877	1.82
22.65	10.412	185.624	342.624	215.314	1.81
22.6667	12.542	166.703	335.496	235.12	1.761
22.6833	13.958	144.105	309.159	243.168	1.746
22.7	14.508	121.039	271.787	236.667	1.8
22.7167	14.362	99.274	231.733	218.057	1.827
22.7333	13.654	79.857	193.091	192.675	1.778
22.75	12.594	63.336	157.949	164.939	1.717
22.7667	11.307	49.937	127.196	137.802	1.721
22.7833	9.86	39.507	101.225	112.813	1.775
22.8	8.524	31.487	80.142	90.993	1.8
22.8167	7.398	25.407	63.539	72.739	1.73
22.8333	6.53	20.775	50.911	57.97	1.681
22.85	5.76	17.436	41.413	46.493	1.717
22.8667	4.988	14.945	34.261	37.696	1.803
22.8833	4.418	13.038	28.857	31.029	1.8
22.9	4.02	11.45	24.797	25.995	1.711
22.9167	3.756	10.197	21.761	22.222	1.69
22.9333	3.418	9.271	19.416	19.356	1.748
22.95	3.113	8.548	17.51	17.07	1.817
22.9667	2.94	7.89	15.908	15.216	1.787
22.9833	2.806	7.311	14.655	13.739	1.722
23	2.628	6.831	13.625	12.623	1.736
23.0167	2.481	6.402	12.749	11.654	1.809
23.0333	2.347	6.091	11.949	10.779	1.837
23.05	2.249	5.754	11.263	9.972	1.814
23.0667	2.157	5.432	10.698	9.331	1.806
23.0833	2.066	5.202	10.213	8.846	1.837
23.1	1.997	4.946	9.723	8.409	1.865
23.1167	2.012	4.729	9.295	7.916	1.875
23.1333	1.95	4.503	8.955	7.467	1.867
23.15	1.836	4.371	8.671	7.148	1.895
23.1667	1.72	4.294	8.336	6.905	1.918
23.1833	1.65	4.124	8.02	6.631	1.908
23.2	1.674	3.898	7.774	6.341	1.878
23.2167	1.648	3.705	7.603	6.054	1.887
23.2333	1.583	3.705	7.414	5.877	1.938
23.25	1.491	3.641	7.15	5.694	1.946
23.2667	1.513	3.421	6.926	5.499	1.883
23.2833	1.562	3.282	6.802	5.297	1.846
23.3	1.544	3.216	6.738	5.143	1.888
23.3167	1.429	3.217	6.593	5.03	1.952
23.3333	1.393	3.139	6.412	4.902	1.935
23.35	1.443	3.013	6.249	4.758	1.856
23.3667	1.5	2.833	6.2	4.681	1.824
23.3833	1.451	2.773	6.159	4.597	1.899
23.4	1.353	2.802	6.041	4.484	1.937
23.4167	1.359	2.788	5.872	4.362	1.897
23.4333	1.387	2.712	5.763	4.274	1.823
23.45	1.367	2.639	5.718	4.253	1.823
23.4667	1.353	2.583	5.665	4.217	1.87
23.4833	1.346	2.53	5.537	4.1	1.896
23.5	1.349	2.406	5.404	3.945	1.849
23.5167	1.425	2.358	5.34	3.882	1.803
23.5333	1.431	2.367	5.303	3.879	1.831
23.55	1.423	2.3	5.221	3.834	1.868
23.5667	1.442	2.275	5.106	3.724	1.863
23.5833	1.456	2.276	5.039	3.609	1.819
23.6	1.417	2.218	4.994	3.581	1.823
23.6167	1.402	2.163	4.924	3.593	1.848
23.6333	1.41	2.154	4.836	3.539	1.864
23.65	1.449	2.117	4.773	3.392	1.848
23.6667	1.458	2.061	4.76	3.297	1.839
23.6833	1.405	2.137	4.712	3.286	1.885
23.7	1.336	2.153	4.626	3.277	1.895
23.7167	1.403	2.118	4.527	3.198	1.871
23.7333	1.445	2.058	4.514	3.1	1.848
23.75	1.429	2.042	4.537	3.05	1.898
23.7667	1.33	2.051	4.477	3.035	1.952
23.7833	1.317	2.093	4.367	2.995	1.95
23.8	1.406	2.101	4.317	2.925	1.909
23.8167	1.413	2.023	4.332	2.864	1.91
23.8333	1.401	2.012	4.36	2.857	1.99
23.85	1.309	2.058	4.293	2.827	2.037
23.8667	1.302	2.054	4.189	2.768	2.01
23.8833	1.363	2.021	4.162	2.712	1.952
23.9	1.413	1.958	4.206	2.712	1.98
23.9167	1.36	1.967	4.229	2.708	2.054
23.9333	1.224	2.015	4.159	2.654	2.081
23.95	1.237	1.954	4.097	2.582	2.018
23.9667	1.305	1.899	4.102	2.56	1.969
23.9833	1.282	1.865	4.141	2.595	2.007
24	1.245	1.885	4.139	2.592	2.055
24.0167	1.261	1.878	4.096	2.508	2.06
24.0333	1.254	1.834	4.075	2.452	2.002
24.05	1.263	1.814	4.084	2.483	1.983
24.0667	1.264	1.826	4.088	2.535	2.015
24.0833	1.263	1.797	4.041	2.52	2.023
24.1	1.304	1.742	4.012	2.434	2.008
24.1167	1.332	1.744	4.027	2.4	1.976
24.1333	1.306	1.742	4.013	2.451	1.992
24.15	1.275	1.761	3.968	2.503	2.007
24.1667	1.379	1.74	3.917	2.482	2.009
24.1833	1.381	1.686	3.92	2.417	1.986
24.2	1.348	1.647	3.941	2.414	2.005
24.2167	1.313	1.665	3.92	2.463	2.031
24.2333	1.315	1.651	3.847	2.496	2.017
24.25	1.357	1.63	3.815	2.463	1.963
24.2667	1.468	1.538	3.864	2.415	1.954
24.2833	1.426	1.602	3.896	2.421	2.022
24.3	1.332	1.602	3.841	2.437	2.038
24.3167	1.322	1.63	3.756	2.421	1.998
24.3333	1.428	1.586	3.744	2.396	1.934
24.35	1.465	1.534	3.796	2.388	1.952
24.3667	1.395	1.54	3.809	2.384	2.031
24.3833	1.279	1.654	3.737	2.351	2.034
24.4	1.336	1.626	3.668	2.318	1.963
24.4167	1.366	1.549	3.681	2.303	1.906
24.4333	1.358	1.524	3.735	2.331	1.955
24.45	1.307	1.561	3.745	2.322	2.028
24.4667	1.279	1.62	3.676	2.26	2.023
24.4833	1.297	1.588	3.641	2.205	1.947
24.5	1.324	1.567	3.667	2.228	1.941
24.5167	1.33	1.547	3.705	2.274	2.013
24.5333	1.274	1.605	3.699	2.242	2.073
24.55	1.211	1.616	3.666	2.153	2.063
24.5667	1.273	1.601	3.674	2.11	2.034
24.5833	1.276	1.601	3.705	2.156	2.05
24.6	1.327	1.613	3.717	2.193	2.09
24.6167	1.333	1.656	3.694	2.157	2.115
24.6333	1.354	1.704	3.694	2.073	2.095
24.65	1.305	1.696	3.72	2.058	2.106
24.6667	1.271	1.709	3.715	2.109	2.141
24.6833	1.264	1.71	3.674	2.128	2.164
24.7	1.288	1.642	3.658	2.074	2.155
24.7167	1.35	1.636	3.708	2.008	2.155
24.7333	1.307	1.659	3.729	2.021	2.203
24.75	1.226	1.698	3.693	2.05	2.223
24.7667	1.263	1.704	3.633	2.047	2.201
24.7833	1.336	1.599	3.627	1.988	2.147
24.8	1.347	1.544	3.695	1.967	2.165
24.8167	1.31	1.629	3.696	1.985	2.219
24.8333	1.242	1.691	3.626	1.99	2.211
24.85	1.298	1.676	3.569	1.971	2.135
24.8667	1.376	1.552	3.595	1.955	2.093
24.8833	1.379	1.511	3.651	1.964	2.143
24.9	1.335	1.574	3.647	1.977	2.197
24.9167	1.338	1.618	3.552	1.961	2.172
24.9333	1.401	1.619	3.524	1.934	2.09
24.95	1.467	1.526	3.578	1.975	2.081
24.9667	1.475	1.53	3.618	2.023	2.135
24.9833	1.38	1.585	3.587	2.02	2.176
25	1.408	1.618	3.524	1.967	2.133
25.0167	1.453	1.572	3.523	1.965	2.066
25.0333	1.493	1.518	3.555	2.028	2.072
25.05	1.465	1.515	3.574	2.08	2.115
25.0667	1.466	1.518	3.547	2.047	2.121
25.0833	1.468	1.535	3.523	1.98	2.08
25.1	1.473	1.519	3.541	2	2.051
25.1167	1.478	1.55	3.556	2.06	2.073
25.1333	1.437	1.546	3.542	2.083	2.096
25.15	1.485	1.497	3.523	2.027	2.093
25.1667	1.492	1.515	3.54	1.969	2.064
25.1833	1.432	1.504	3.557	1.982	2.074
25.2	1.411	1.571	3.52	2.048	2.09
25.2167	1.475	1.519	3.463	2.048	2.081
25.2333	1.547	1.521	3.476	1.98	2.065
25.25	1.531	1.535	3.546	1.942	2.089
25.2667	1.428	1.628	3.554	1.97	2.141
25.2833	1.409	1.658	3.492	2.001	2.157
25.3	1.451	1.637	3.457	1.986	2.123
25.3167	1.445	1.573	3.523	1.944	2.115
25.3333	1.486	1.569	3.602	1.943	2.18
25.35	1.408	1.603	3.603	1.955	2.233
25.3667	1.401	1.626	3.525	1.945	2.197
25.3833	1.47	1.568	3.521	1.917	2.128
25.4	1.553	1.544	3.595	1.913	2.141
25.4167	1.551	1.582	3.662	1.928	2.235
25.4333	1.47	1.653	3.634	1.915	2.287
25.45	1.445	1.675	3.558	1.866	2.242
25.4667	1.492	1.549	3.567	1.853	2.183
25.4833	1.533	1.533	3.619	1.898	2.214
25.5	1.502	1.553	3.657	1.924	2.282
25.5167	1.479	1.583	3.62	1.88	2.303
25.5333	1.514	1.592	3.585	1.802	2.243
25.55	1.525	1.518	3.609	1.811	2.201
25.5667	1.582	1.534	3.644	1.894	2.229
25.5833	1.566	1.578	3.646	1.912	2.275
25.6	1.584	1.529	3.609	1.841	2.271
25.6167	1.594	1.548	3.597	1.779	2.217
25.6333	1.61	1.536	3.607	1.849	2.209
25.65	1.645	1.57	3.593	1.912	2.225
25.6667	1.664	1.573	3.566	1.909	2.235
25.6833	1.718	1.572	3.549	1.819	2.204
25.7	1.687	1.531	3.569	1.786	2.189
25.7167	1.677	1.595	3.57	1.858	2.206
25.7333	1.677	1.64	3.531	1.911	2.207
25.75	1.732	1.657	3.484	1.905	2.182
25.7667	1.816	1.604	3.542	1.851	2.158
25.7833	1.786	1.607	3.584	1.87	2.188
25.8	1.683	1.726	3.557	1.932	2.215
25.8167	1.709	1.802	3.468	1.968	2.181
25.8333	1.719	1.667	3.452	1.954	2.119
25.85	1.775	1.676	3.54	1.942	2.125
25.8667	1.777	1.748	3.574	1.972	2.199
25.8833	1.651	1.793	3.536	2	2.218
25.9	1.634	1.824	3.442	1.986	2.159
25.9167	1.662	1.749	3.444	1.987	2.107
25.9333	1.768	1.724	3.529	2.017	2.146
25.95	1.691	1.791	3.571	2.038	2.226
25.9667	1.69	1.846	3.511	2.02	2.235
25.9833	1.686	1.807	3.443	1.989	2.169
26	1.735	1.745	3.474	2.003	2.142
26.0167	1.731	1.747	3.557	2.051	2.197
26.0333	1.712	1.802	3.561	2.054	2.264
26.05	1.71	1.824	3.515	1.989	2.272
26.0667	1.739	1.753	3.486	1.939	2.224
26.0833	1.737	1.749	3.542	1.984	2.237
26.1	1.719	1.791	3.574	2.042	2.292
26.1167	1.705	1.747	3.576	2.015	2.357
26.1333	1.735	1.755	3.569	1.932	2.328
26.15	1.716	1.756	3.593	1.901	2.302
26.1667	1.623	1.802	3.626	1.963	2.349
26.1833	1.638	1.823	3.64	2.024	2.377
26.2	1.681	1.854	3.637	1.985	2.367
26.2167	1.784	1.811	3.683	1.91	2.329
26.2333	1.779	1.827	3.738	1.908	2.365
26.25	1.724	1.89	3.745	1.97	2.377
26.2667	1.718	1.845	3.711	1.995	2.367
26.2833	1.827	1.831	3.723	1.946	2.316
26.3	1.857	1.826	3.78	1.903	2.321
26.3167	1.864	1.916	3.827	1.913	2.385
26.3333	1.801	1.993	3.791	1.938	2.386
26.35	1.822	1.976	3.731	1.935	2.32
26.3667	1.942	1.97	3.764	1.901	2.273
26.3833	2.018	1.98	3.851	1.892	2.306
26.4	1.921	2.077	3.898	1.919	2.38
26.4167	1.837	2.223	3.92	1.915	2.382
26.4333	1.963	2.39	4.093	1.89	2.281
26.45	2.058	2.667	4.543	1.898	2.25
26.4667	2.093	3.28	5.4	1.925	2.307
26.4833	2.038	4.468	6.687	1.957	2.385
26.5	2.059	6.392	8.606	2.01	2.356
26.5167	2.16	9.077	11.405	2.19	2.262
26.5333	2.337	12.883	15.28	2.623	2.253
26.55	2.607	18.081	20.109	3.339	2.333
26.5667	3.064	24.546	25.848	4.369	2.391
26.5833	3.985	31.968	32.27	5.879	2.356
26.6	5.359	39.752	39.092	8.036	2.306
26.6167	7.459	47.226	45.72	10.884	2.322
26.6333	10.313	53.478	51.345	14.224	2.388
26.65	14.034	57.489	55.319	17.803	2.412
26.6667	18.35	58.896	57.174	21.429	2.399
26.6833	22.934	57.632	56.713	24.849	2.399
26.7	27.352	54.135	54.155	27.66	2.435
26.7167	31.088	49.139	50.04	29.438	2.467
26.7333	33.644	43.318	44.996	30.042	2.468
26.75	34.661	37.41	39.664	29.629	2.467
26.7667	34.204	31.825	34.437	28.431	2.493
26.7833	32.462	26.814	29.591	26.627	2.506
26.8	29.848	22.599	25.369	24.385	2.489
26.8167	26.83	18.998	21.885	21.95	2.467
26.8333	23.614	16.055	19.049	19.6	2.501
26.85	20.37	13.864	16.713	17.479	2.548
26.8667	17.553	12.115	14.782	15.557	2.536
26.8833	15.094	10.668	13.258	13.857	2.481
26.9	13.113	9.48	12.132	12.391	2.455
26.9167	11.454	8.564	11.234	11.177	2.507
26.9333	9.984	7.977	10.444	10.161	2.562
26.95	8.893	7.353	9.711	9.276	2.525
26.9667	8.101	6.771	9.151	8.539	2.451
26.9833	7.485	6.3	8.776	7.93	2.46
27	6.809	5.923	8.434	7.427	2.524
27.0167	6.301	5.649	8.063	6.956	2.558
27.0333	5.926	5.38	7.712	6.52	2.497
27.05	5.639	5.046	7.462	6.181	2.424
27.0667	5.409	4.817	7.279	5.952	2.444
27.0833	5.167	4.65	7.099	5.701	2.502
27.1	4.91	4.529	6.868	5.397	2.514
27.1167	4.715	4.339	6.655	5.114	2.458
27.1333	4.523	4.212	6.528	4.959	2.43
27.15	4.345	4.093	6.407	4.863	2.458
27.1667	4.146	4.017	6.248	4.723	2.495
27.1833	4.082	3.904	6.111	4.48	2.496
27.2	4.029	3.79	6.022	4.321	2.473
27.2167	3.909	3.767	5.928	4.26	2.485
27.2333	3.759	3.717	5.821	4.232	2.503
27.25	3.662	3.671	5.688	4.12	2.509
27.2667	3.664	3.519	5.62	3.934	2.503
27.2833	3.573	3.473	5.584	3.839	2.513
27.3	3.438	3.489	5.509	3.818	2.551
27.3167	3.33	3.433	5.378	3.811	2.553
27.3333	3.325	3.382	5.291	3.711	2.523
27.35	3.347	3.263	5.28	3.62	2.532
27.3667	3.304	3.217	5.279	3.572	2.599
27.3833	3.163	3.267	5.199	3.559	2.637
27.4	3.103	3.248	5.044	3.533	2.614
27.4167	3.123	3.097	4.993	3.452	2.563
27.4333	3.208	2.975	5.028	3.42	2.597
27.45	3.099	2.989	5.043	3.412	2.684
27.4667	2.965	2.997	4.947	3.382	2.714
27.4833	2.977	2.996	4.837	3.336	2.656
27.5	3.015	2.847	4.823	3.304	2.599
27.5167	2.993	2.744	4.869	3.325	2.642
27.5333	2.903	2.763	4.874	3.308	2.721
27.55	2.803	2.797	4.775	3.232	2.718
27.5667	2.83	2.739	4.699	3.156	2.629
27.5833	2.817	2.651	4.712	3.149	2.599
27.6	2.784	2.63	4.727	3.187	2.646
27.6167	2.728	2.626	4.699	3.15	2.686
27.6333	2.75	2.641	4.647	3.046	2.675
27.65	2.773	2.646	4.599	2.993	2.61
27.6667	2.797	2.584	4.615	3.02	2.595
27.6833	2.796	2.559	4.594	3.06	2.626
27.7	2.784	2.57	4.552	3.008	2.641
27.7167	2.873	2.543	4.538	2.881	2.62
27.7333	2.837	2.509	4.538	2.844	2.596
27.75	2.773	2.478	4.525	2.883	2.608
27.7667	2.779	2.47	4.483	2.917	2.63
27.7833	2.801	2.441	4.449	2.858	2.617
27.8	2.819	2.416	4.495	2.781	2.6
27.8167	2.799	2.432	4.523	2.768	2.629
27.8333	2.708	2.474	4.501	2.807	2.654
27.85	2.677	2.454	4.443	2.816	2.631
27.8667	2.778	2.393	4.443	2.756	2.584
27.8833	2.805	2.348	4.523	2.71	2.602
27.9	2.74	2.46	4.551	2.712	2.67
27.9167	2.662	2.556	4.509	2.73	2.669
27.9333	2.7	2.565	4.435	2.709	2.613
27.95	2.757	2.47	4.455	2.675	2.574
27.9667	2.772	2.448	4.535	2.677	2.622
27.9833	2.685	2.544	4.558	2.691	2.694
28	2.631	2.599	4.467	2.667	2.694
28.0167	2.665	2.576	4.414	2.619	2.623
28.0333	2.692	2.481	4.455	2.626	2.606
28.05	2.692	2.523	4.531	2.663	2.682
28.0667	2.641	2.586	4.531	2.647	2.746
28.0833	2.639	2.654	4.47	2.585	2.73
28.1	2.611	2.663	4.458	2.554	2.667
28.1167	2.584	2.62	4.505	2.608	2.673
28.1333	2.583	2.747	4.56	2.651	2.754
28.15	2.629	2.863	4.569	2.615	2.797
28.1667	2.731	3	4.561	2.537	2.77
28.1833	2.796	3.083	4.623	2.529	2.733
28.2	2.822	3.219	4.68	2.609	2.756
28.2167	2.906	3.28	4.719	2.663	2.81
28.2333	3.001	3.396	4.736	2.618	2.821
28.25	3.109	3.401	4.778	2.554	2.804
28.2667	3.211	3.381	4.826	2.593	2.801
28.2833	3.28	3.426	4.85	2.699	2.814
28.3	3.31	3.428	4.822	2.73	2.812
28.3167	3.491	3.315	4.837	2.689	2.778
28.3333	3.554	3.237	4.875	2.659	2.789
28.35	3.532	3.266	4.885	2.695	2.824
28.3667	3.516	3.281	4.83	2.757	2.817
28.3833	3.533	3.149	4.76	2.751	2.774
28.4	3.581	3.013	4.772	2.709	2.745
28.4167	3.566	2.942	4.823	2.695	2.774
28.4333	3.461	2.939	4.805	2.721	2.819
28.45	3.379	2.955	4.707	2.722	2.795
28.4667	3.387	2.857	4.65	2.696	2.719
28.4833	3.468	2.814	4.69	2.676	2.702
28.5	3.426	2.754	4.742	2.685	2.768
28.5167	3.298	2.771	4.706	2.68	2.812
28.5333	3.247	2.799	4.585	2.639	2.765
28.55	3.292	2.708	4.551	2.612	2.689
28.5667	3.304	2.644	4.598	2.637	2.703
28.5833	3.225	2.694	4.644	2.66	2.784
28.6	3.191	2.723	4.589	2.624	2.822
28.6167	3.135	2.727	4.519	2.557	2.782
28.6333	3.099	2.695	4.519	2.551	2.735
28.65	3.132	2.67	4.552	2.612	2.755
28.6667	3.066	2.681	4.58	2.63	2.822
28.6833	3.037	2.735	4.553	2.556	2.836
28.7	2.997	2.686	4.539	2.485	2.785
28.7167	3.017	2.667	4.545	2.51	2.774
28.7333	2.938	2.718	4.556	2.588	2.797
28.75	2.872	2.73	4.542	2.588	2.837
28.7667	2.891	2.701	4.537	2.501	2.828
28.7833	2.906	2.713	4.569	2.444	2.824
28.8	2.835	2.732	4.583	2.502	2.846
28.8167	2.752	2.763	4.562	2.567	2.873
28.8333	2.789	2.653	4.531	2.543	2.869
28.85	2.88	2.637	4.56	2.478	2.864
28.8667	2.864	2.616	4.636	2.479	2.915
28.8833	2.709	2.694	4.628	2.532	2.958
28.9	2.682	2.729	4.555	2.577	2.962
28.9167	2.795	2.642	4.522	2.56	2.922
28.9333	2.845	2.606	4.569	2.549	2.933
28.95	2.847	2.581	4.635	2.568	3.017
28.9667	2.761	2.651	4.584	2.597	3.063
28.9833	2.731	2.719	4.49	2.604	3.021
29	2.807	2.622	4.467	2.595	2.951
29.0167	2.838	2.566	4.537	2.614	2.962
29.0333	2.877	2.577	4.583	2.641	3.047
29.05	2.802	2.622	4.529	2.636	3.066
29.0667	2.83	2.622	4.442	2.604	2.997
29.0833	2.904	2.544	4.443	2.604	2.936
29.1	2.935	2.507	4.515	2.656	2.959
29.1167	2.891	2.551	4.535	2.676	3.033
29.1333	2.902	2.615	4.477	2.617	3.024
29.15	2.899	2.562	4.436	2.553	2.939
29.1667	2.931	2.533	4.459	2.583	2.904
29.1833	2.919	2.465	4.501	2.649	2.94
29.2	2.915	2.493	4.495	2.644	2.988
29.2167	2.912	2.527	4.453	2.552	2.965
29.2333	2.92	2.485	4.458	2.515	2.925
29.25	2.912	2.424	4.475	2.574	2.925
29.2667	2.821	2.451	4.469	2.627	2.954
29.2833	2.877	2.44	4.441	2.59	2.961
29.3	2.954	2.449	4.45	2.498	2.939
29.3167	2.937	2.454	4.478	2.483	2.948
29.3333	2.853	2.476	4.468	2.539	2.973
29.35	2.792	2.488	4.416	2.585	2.989
29.3667	2.865	2.441	4.4	2.54	2.965
29.3833	2.917	2.391	4.45	2.471	2.974
29.4	2.9	2.398	4.487	2.489	3.026
29.4167	2.813	2.523	4.451	2.541	3.058
29.4333	2.795	2.544	4.377	2.553	3.027
29.45	2.844	2.486	4.389	2.505	2.984
29.4667	2.895	2.423	4.483	2.485	3.015
29.4833	2.809	2.508	4.524	2.509	3.099
29.5	2.751	2.553	4.484	2.531	3.126
29.5167	2.771	2.563	4.425	2.506	3.07
29.5333	2.802	2.471	4.459	2.502	3.031
29.55	2.814	2.467	4.562	2.523	3.086
29.5667	2.762	2.525	4.594	2.532	3.162
29.5833	2.738	2.613	4.54	2.501	3.151
29.6	2.741	2.585	4.507	2.472	3.082
29.6167	2.813	2.558	4.562	2.513	3.067
29.6333	2.816	2.567	4.652	2.564	3.124
29.65	2.723	2.612	4.655	2.555	3.188
29.6667	2.758	2.65	4.594	2.482	3.143
29.6833	2.815	2.62	4.593	2.482	3.064
29.7	2.833	2.573	4.651	2.557	3.067
29.7167	2.823	2.561	4.686	2.622	3.113
29.7333	2.854	2.646	4.668	2.588	3.133
29.75	2.888	2.641	4.651	2.525	3.101
29.7667	2.914	2.584	4.651	2.555	3.074
29.7833	2.838	2.574	4.675	2.665	3.085
29.8	2.834	2.586	4.658	2.717	3.108
29.8167	2.914	2.596	4.636	2.667	3.099
29.8333	2.996	2.554	4.657	2.622	3.075
29.85	2.968	2.534	4.686	2.67	3.079
29.8667	2.923	2.526	4.667	2.755	3.089
29.8833	2.917	2.559	4.598	2.791	3.069
29.9	3.004	2.489	4.595	2.736	3.042
29.9167	3.037	2.481	4.676	2.705	3.057
29.9333	3.019	2.52	4.693	2.73	3.112
29.95	2.918	2.559	4.642	2.775	3.108
29.9667	2.983	2.588	4.571	2.776	3.064
29.9833	3.034	2.506	4.622	2.741	3.039
30	3.036	2.452	4.709	2.737	3.106
30.0167	2.974	2.551	4.704	2.757	3.172
30.0333	2.968	2.605	4.589	2.755	3.156
30.05	2.989	2.577	4.563	2.729	3.088
30.0667	3.043	2.532	4.643	2.73	3.09
30.0833	3.007	2.506	4.709	2.755	3.18
30.1	2.947	2.587	4.691	2.747	3.255
30.1167	2.903	2.661	4.61	2.709	3.22
30.1333	2.97	2.615	4.59	2.695	3.147
30.15	2.994	2.619	4.669	2.74	3.187
30.1667	2.951	2.632	4.713	2.778	3.286
30.1833	2.931	2.682	4.676	2.739	3.336
30.2	2.946	2.717	4.639	2.674	3.284
30.2167	3.021	2.697	4.647	2.685	3.248
30.2333	3.041	2.718	4.699	2.756	3.289
30.25	3.024	2.741	4.714	2.779	3.346
30.2667	3.077	2.768	4.697	2.711	3.361
30.2833	3.069	2.827	4.695	2.642	3.325
30.3	3.005	2.837	4.721	2.688	3.314
30.3167	2.959	2.891	4.726	2.765	3.338
30.3333	3.008	2.875	4.73	2.761	3.349
30.35	3.077	2.86	4.742	2.675	3.338
30.3667	3.112	2.833	4.804	2.641	3.341
30.3833	3.082	2.944	4.834	2.698	3.354
30.4	3.052	2.951	4.805	2.754	3.348
30.4167	3.105	2.939	4.792	2.737	3.318
30.4333	3.24	2.85	4.853	2.675	3.297
30.45	3.26	2.765	4.934	2.673	3.332
30.4667	3.186	2.817	4.942	2.719	3.361
30.4833	3.115	2.844	4.882	2.758	3.335
30.5	3.187	2.806	4.872	2.74	3.261
30.5167	3.257	2.752	4.959	2.739	3.264
30.5333	3.235	2.761	5.04	2.754	3.337
30.55	3.195	2.854	5.005	2.788	3.367
30.5667	3.21	2.849	4.939	2.791	3.3
30.5833	3.222	2.815	4.941	2.793	3.23
30.6	3.293	2.753	5.026	2.829	3.251
30.6167	3.241	2.779	5.075	2.864	3.335
30.6333	3.17	2.901	5.011	2.853	3.346
30.65	3.205	2.904	4.935	2.823	3.266
30.6667	3.212	2.806	4.949	2.874	3.216
30.6833	3.22	2.75	5.019	2.961	3.258
30.7	3.235	2.844	5.032	2.977	3.33
30.7167	3.219	2.878	4.988	2.894	3.333
30.7333	3.222	2.86	4.951	2.865	3.279
30.75	3.234	2.811	4.976	2.909	3.253
30.7667	3.224	2.814	5.005	3.001	3.286
30.7833	3.211	2.872	5.002	2.999	3.334
30.8	3.229	2.906	4.991	2.893	3.328
30.8167	3.3	2.87	5.003	2.871	3.311
30.8333	3.269	2.857	5.023	2.961	3.333
30.85	3.22	2.9	5.01	3.024	3.373
30.8667	3.277	2.913	4.984	2.991	3.392
30.8833	3.319	2.862	5.009	2.897	3.389
30.9	3.299	2.9	5.045	2.9	3.418
30.9167	3.231	2.946	5.034	2.984	3.457
30.9333	3.21	2.998	4.979	3.024	3.481
30.95	3.243	2.997	4.964	2.961	3.443
30.9667	3.319	2.943	5.044	2.894	3.454
30.9833	3.277	2.94	5.096	2.89	3.534
31	3.178	3.038	5.055	2.951	3.555
31.0167	3.213	3.029	4.993	2.955	3.518
31.0333	3.272	3	5.004	2.905	3.444
31.05	3.349	2.955	5.092	2.891	3.496
31.0667	3.323	2.982	5.128	2.905	3.573
31.0833	3.308	3.041	5.047	2.894	3.574
31.1	3.33	3.022	4.985	2.875	3.478
31.1167	3.42	2.977	5.026	2.881	3.414
31.1333	3.459	2.95	5.121	2.908	3.466
31.15	3.422	3.003	5.152	2.908	3.541
31.1667	3.418	3.054	5.094	2.879	3.528
31.1833	3.491	3.001	5.063	2.851	3.415
31.2	3.53	2.916	5.139	2.9	3.392
31.2167	3.523	2.916	5.231	2.973	3.454
31.2333	3.578	3.001	5.247	2.952	3.525
31.25	3.576	3.022	5.212	2.854	3.491
31.2667	3.619	3.026	5.22	2.849	3.409
31.2833	3.582	2.991	5.271	2.947	3.407
31.3	3.584	3.025	5.308	2.993	3.446
31.3167	3.662	3.026	5.303	2.945	3.49
31.3333	3.656	3.061	5.314	2.847	3.452
31.35	3.606	3.066	5.355	2.861	3.43
31.3667	3.577	3.086	5.366	2.967	3.444
31.3833	3.528	3.139	5.345	3.008	3.456
31.4	3.578	3.134	5.338	2.948	3.435
31.4167	3.615	3.132	5.39	2.891	3.424
31.4333	3.576	3.215	5.417	2.951	3.448
31.45	3.539	3.286	5.385	3.04	3.485
31.4667	3.586	3.298	5.328	3.064	3.446
31.4833	3.649	3.274	5.347	3.02	3.417
31.5	3.654	3.283	5.416	3.018	3.484
31.5167	3.585	3.335	5.428	3.075	3.539
31.5333	3.472	3.441	5.35	3.134	3.547
31.55	3.528	3.409	5.302	3.147	3.485
31.5667	3.637	3.291	5.365	3.148	3.478
31.5833	3.645	3.286	5.431	3.165	3.56
31.6	3.558	3.401	5.425	3.187	3.625
31.6167	3.545	3.446	5.331	3.182	3.606
31.6333	3.601	3.413	5.286	3.169	3.527
31.65	3.713	3.33	5.36	3.198	3.539
31.6667	3.737	3.331	5.418	3.242	3.633
31.6833	3.654	3.452	5.385	3.207	3.703
31.7	3.604	3.403	5.309	3.143	3.658
31.7167	3.704	3.366	5.307	3.141	3.578
31.7333	3.744	3.35	5.358	3.203	3.594
31.75	3.764	3.351	5.39	3.246	3.663
31.7667	3.708	3.364	5.357	3.177	3.691
31.7833	3.733	3.39	5.324	3.096	3.634
31.8	3.691	3.311	5.335	3.12	3.592
31.8167	3.702	3.288	5.363	3.202	3.606
31.8333	3.756	3.347	5.37	3.237	3.65
31.85	3.813	3.386	5.351	3.144	3.657
31.8667	3.874	3.367	5.368	3.088	3.631
31.8833	3.848	3.363	5.385	3.135	3.637
31.9	3.807	3.373	5.368	3.232	3.645
31.9167	3.826	3.37	5.346	3.205	3.652
31.9333	3.924	3.317	5.376	3.127	3.62
31.95	3.919	3.307	5.43	3.099	3.651
31.9667	3.845	3.364	5.443	3.148	3.685
31.9833	3.868	3.386	5.398	3.225	3.681
32	3.907	3.375	5.384	3.182	3.643
32.0167	3.938	3.296	5.472	3.128	3.62
32.0333	3.899	3.334	5.56	3.127	3.679
32.05	3.892	3.445	5.552	3.165	3.714
32.0667	3.879	3.517	5.488	3.185	3.682
32.0833	3.906	3.504	5.488	3.167	3.607
32.1	4.007	3.37	5.596	3.161	3.607
32.1167	4.03	3.432	5.678	3.18	3.695
32.1333	3.937	3.554	5.641	3.184	3.729
32.15	3.939	3.613	5.567	3.162	3.659
32.1667	4.012	3.585	5.581	3.163	3.592
32.1833	4.054	3.562	5.679	3.208	3.627
32.2	4.018	3.584	5.716	3.241	3.724
32.2167	3.957	3.652	5.662	3.194	3.753
32.2333	3.947	3.661	5.609	3.161	3.682
32.25	3.971	3.604	5.632	3.186	3.648
32.2667	3.945	3.606	5.697	3.278	3.708
32.2833	3.906	3.697	5.718	3.292	3.783
32.3	3.918	3.711	5.674	3.23	3.798
32.3167	3.901	3.721	5.653	3.19	3.754
32.3333	3.908	3.708	5.668	3.286	3.753
32.35	3.868	3.727	5.695	3.387	3.801
32.3667	3.88	3.705	5.682	3.375	3.862
32.3833	3.92	3.756	5.672	3.294	3.854
32.4	3.916	3.748	5.689	3.282	3.85
32.4167	3.919	3.733	5.699	3.359	3.873
32.4333	3.912	3.77	5.676	3.431	3.896
32.45	4.007	3.762	5.657	3.39	3.897
32.4667	4.059	3.725	5.701	3.314	3.886
32.4833	4.062	3.749	5.762	3.328	3.911
32.5	4.035	3.788	5.724	3.401	3.927
32.5167	4.083	3.814	5.658	3.438	3.918
32.5333	4.15	3.767	5.661	3.393	3.864
32.55	4.232	3.73	5.761	3.363	3.88
32.5667	4.191	3.743	5.807	3.375	3.938
32.5833	4.138	3.827	5.748	3.402	3.948
32.6	4.178	3.823	5.668	3.408	3.872
32.6167	4.295	3.724	5.688	3.392	3.816
32.6333	4.308	3.692	5.798	3.392	3.859
32.65	4.222	3.727	5.841	3.409	3.932
32.6667	4.162	3.813	5.775	3.388	3.932
32.6833	4.175	3.842	5.712	3.373	3.84
32.7	4.214	3.744	5.772	3.387	3.796
32.7167	4.262	3.718	5.865	3.431	3.858
32.7333	4.236	3.877	5.872	3.424	3.942
32.75	4.245	3.939	5.817	3.363	3.92
32.7667	4.309	3.885	5.804	3.331	3.835
32.7833	4.33	3.873	5.865	3.391	3.832
32.8	4.294	3.876	5.923	3.451	3.897
32.8167	4.308	3.934	5.934	3.42	3.945
32.8333	4.33	3.954	5.917	3.328	3.91
32.85	4.336	3.955	5.941	3.328	3.848
32.8667	4.308	3.946	5.989	3.421	3.847
32.8833	4.295	4.023	6.012	3.467	3.893
32.9	4.342	4.07	6.015	3.419	3.902
32.9167	4.405	4.07	6.036	3.353	3.885
32.9333	4.358	4.078	6.067	3.378	3.89
32.95	4.323	4.103	6.079	3.478	3.907
32.9667	4.315	4.141	6.051	3.538	3.919
32.9833	4.411	4.108	6.049	3.466	3.904
33	4.452	4.056	6.11	3.427	3.932
33.0167	4.427	4.093	6.136	3.49	3.983
33.0333	4.322	4.199	6.089	3.595	4
33.05	4.389	4.154	6.034	3.613	3.966
33.0667	4.491	4.056	6.077	3.578	3.946
33.0833	4.571	3.969	6.165	3.581	3.992
33.1	4.49	4.029	6.172	3.633	4.076
33.1167	4.443	4.152	6.081	3.654	4.071
33.1333	4.51	4.152	6.04	3.649	3.98
33.15	4.621	4.083	6.099	3.653	3.966
33.1667	4.614	4.128	6.176	3.681	4.061
33.1833	4.497	4.239	6.156	3.691	4.138
33.2	4.518	4.277	6.065	3.665	4.096
33.2167	4.642	4.187	6.053	3.655	3.992
33.2333	4.669	4.119	6.13	3.685	3.99
33.25	4.661	4.14	6.182	3.713	4.078
33.2667	4.693	4.185	6.155	3.68	4.124
33.2833	4.653	4.23	6.098	3.604	4.053
33.3	4.666	4.142	6.112	3.607	3.963
[truncated: 702 more rows]

## Sheet: Figure 2
	Panel A	Panel B	Panel C	Panel D	Panel E	Panel F	Panel H	Panel G
min	mV	mV	mV	mV	mV	mV	mV	mV
0	0.189	-0.31	0	0.455	1.378	1.119	0	0.491
0.00833333	0.154	-0.319	0	0.385	1.329	0.529	0	0.438
0.0166667	-0.025	-0.023	-0.03	-0.028	-0.017	-0.025	-0.018	-0.023
0.025	-0.025	-0.023	-0.033	-0.026	-0.023	-0.024	-0.016	-0.022
0.0333333	-0.064	-0.026	-0.064	-0.035	-0.029	-0.034	-0.027	-0.03
0.0416667	-0.127	-0.05	-0.126	-0.083	-0.054	-0.062	-0.053	-0.051
0.05	-0.219	-0.104	-0.175	-0.12	-0.097	-0.086	-0.108	-0.088
0.0583333	-0.271	-0.142	-0.261	-0.185	-0.132	-0.133	-0.15	-0.117
0.0666667	-0.339	-0.202	-0.316	-0.232	-0.195	-0.169	-0.218	-0.173
0.075	-0.38	-0.234	-0.391	-0.309	-0.244	-0.241	-0.263	-0.217
0.0833333	-0.439	-0.274	-0.434	-0.357	-0.313	-0.292	-0.323	-0.289
0.0916667	-0.478	-0.29	-0.478	-0.417	-0.355	-0.358	-0.354	-0.332
0.1	-0.547	-0.306	-0.495	-0.452	-0.405	-0.398	-0.392	-0.386
0.108333	-0.6	-0.312	-0.517	-0.491	-0.431	-0.445	-0.414	-0.407
0.116667	-0.695	-0.33	-0.531	-0.512	-0.457	-0.466	-0.445	-0.429
0.125	-0.762	-0.35	-0.563	-0.549	-0.469	-0.492	-0.465	-0.432
0.133333	-0.86	-0.39	-0.597	-0.579	-0.491	-0.509	-0.51	-0.435
0.141667	-0.921	-0.423	-0.655	-0.636	-0.513	-0.541	-0.549	-0.444
0.15	-0.997	-0.48	-0.701	-0.681	-0.559	-0.571	-0.614	-0.474
0.158333	-1.039	-0.51	-0.769	-0.758	-0.599	-0.627	-0.658	-0.501
0.166667	-1.093	-0.548	-0.812	-0.812	-0.661	-0.671	-0.721	-0.558
0.175	-1.125	-0.565	-0.858	-0.884	-0.7	-0.739	-0.754	-0.601
0.183333	-1.175	-0.58	-0.883	-0.925	-0.748	-0.779	-0.799	-0.657
0.191667	-1.218	-0.581	-0.917	-0.969	-0.77	-0.831	-0.819	-0.686
0.2	-1.291	-0.587	-0.942	-0.995	-0.793	-0.856	-0.841	-0.717
0.208333	-1.345	-0.596	-0.988	-1.032	-0.799	-0.886	-0.858	-0.734
0.216667	-1.428	-0.618	-1.032	-1.057	-0.81	-0.898	-0.888	-0.752
0.225	-1.478	-0.647	-1.114	-1.108	-0.821	-0.928	-0.916	-0.768
0.233333	-1.547	-0.696	-1.17	-1.15	-0.849	-0.956	-0.966	-0.806
0.241667	-1.584	-0.735	-1.256	-1.222	-0.878	-1.012	-1.007	-0.844
0.25	-1.627	-0.791	-1.307	-1.271	-0.926	-1.057	-1.076	-0.908
0.258333	-1.65	-0.819	-1.36	-1.342	-0.959	-1.132	-1.121	-0.954
0.266667	-1.69	-0.855	-1.382	-1.381	-1.002	-1.179	-1.181	-1.022
0.275	-1.721	-0.873	-1.402	-1.422	-1.024	-1.239	-1.211	-1.058
0.283333	-1.779	-0.896	-1.41	-1.442	-1.039	-1.272	-1.245	-1.096
0.291667	-1.827	-0.916	-1.424	-1.465	-1.042	-1.305	-1.261	-1.108
0.3	-1.904	-0.954	-1.438	-1.483	-1.049	-1.32	-1.277	-1.121
0.308333	-1.953	-0.99	-1.475	-1.519	-1.058	-1.351	-1.294	-1.132
0.316667	-2.021	-1.049	-1.506	-1.55	-1.084	-1.375	-1.327	-1.156
0.325	-2.058	-1.092	-1.562	-1.615	-1.112	-1.427	-1.358	-1.177
0.333333	-2.101	-1.151	-1.6	-1.665	-1.164	-1.473	-1.417	-1.224
0.341667	-2.119	-1.182	-1.649	-1.738	-1.204	-1.549	-1.462	-1.26
0.35	-2.15	-1.212	-1.679	-1.782	-1.257	-1.596	-1.527	-1.31
0.358333	-2.174	-1.223	-1.721	-1.838	-1.284	-1.664	-1.564	-1.338
0.366667	-2.225	-1.235	-1.75	-1.867	-1.311	-1.7	-1.608	-1.363
0.375	-2.269	-1.244	-1.803	-1.903	-1.323	-1.738	-1.627	-1.372
0.383333	-2.349	-1.273	-1.845	-1.924	-1.338	-1.757	-1.649	-1.379
0.391667	-2.406	-1.297	-1.921	-1.969	-1.354	-1.786	-1.659	-1.383
0.4	-2.483	-1.353	-1.976	-2.006	-1.391	-1.809	-1.678	-1.398
0.408333	-2.526	-1.394	-2.059	-2.073	-1.429	-1.858	-1.694	-1.412
0.416667	-2.568	-1.45	-2.105	-2.12	-1.493	-1.896	-1.719	-1.446
0.425	-2.581	-1.477	-2.155	-2.182	-1.534	-1.954	-1.721	-1.462
0.433333	-2.573	-1.487	-2.161	-2.211	-1.583	-1.983	-1.668	-1.472
0.441667	-2.549	-1.469	-2.126	-2.212	-1.594	-1.996	-1.551	-1.454
0.45	-2.481	-1.395	-2.068	-2.181	-1.569	-1.971	-1.167	-1.377
0.458333	-2.409	-1.317	-1.937	-2.084	-1.521	-1.879	-0.708	-1.286
0.466667	-2.261	-1.166	-1.818	-1.988	-1.393	-1.781	0.398	-1.097
0.475	-2.128	-1.044	-1.61	-1.804	-1.285	-1.59	1.463	-0.942
0.483333	-1.89	-0.845	-1.462	-1.667	-1.092	-1.444	3.593	-0.687
0.491667	-1.705	-0.708	-1.231	-1.455	-0.953	-1.22	5.35	-0.516
0.5	-1.405	-0.502	-1.086	-1.315	-0.751	-1.08	8.406	-0.287
0.508333	-1.21	-0.373	-0.888	-1.119	-0.626	-0.9	10.633	-0.16
0.516667	-0.942	-0.2	-0.782	-1.009	-0.466	-0.803	14.075	-0.03
0.525	-0.804	-0.11	-0.672	-0.873	-0.381	-0.711	16.33	0.011
0.533333	-0.678	-0.03	-0.646	-0.82	-0.297	-0.684	19.48	0.007
0.541667	-0.658	-0.026	-0.693	-0.798	-0.278	-0.705	21.343	-0.041
0.55	-0.727	-0.112	-0.792	-0.838	-0.322	-0.77	23.685	-0.195
0.558333	-0.843	-0.233	-1.046	-0.989	-0.404	-0.948	24.909	-0.346
0.566667	-1.105	-0.521	-1.287	-1.154	-0.62	-1.128	26.22	-0.649
0.575	-1.323	-0.773	-1.734	-1.497	-0.824	-1.484	26.756	-0.894
0.583333	-1.703	-1.221	-2.081	-1.784	-1.211	-1.772	27.109	-1.318
0.591667	-1.974	-1.544	-2.64	-2.272	-1.516	-2.262	27.086	-1.625
0.6	-2.39	-2.042	-3.021	-2.62	-2.011	-2.609	26.752	-2.095
0.608333	-2.664	-2.358	-3.578	-3.146	-2.352	-3.134	26.389	-2.399
0.616667	-3.054	-2.795	-3.92	-3.48	-2.846	-3.466	25.724	-2.807
0.625	-3.292	-3.045	-4.373	-3.939	-3.149	-3.91	25.244	-3.033
0.633333	-3.604	-3.36	-4.627	-4.205	-3.54	-4.159	24.529	-3.283
0.641667	-3.771	-3.52	-4.923	-4.532	-3.755	-4.448	24.076	-3.386
0.65	-3.947	-3.689	-5.062	-4.699	-3.995	-4.578	23.449	-3.446
0.658333	-4.011	-3.749	-5.182	-4.869	-4.099	-4.693	23.067	-3.429
0.666667	-4.017	-3.759	-5.198	-4.927	-4.175	-4.711	22.538	-3.334
0.675	-3.967	-3.713	-5.133	-4.931	-4.172	-4.661	22.205	-3.233
0.683333	-3.824	-3.568	-5.029	-4.879	-4.087	-4.577	21.734	-3.039
0.691667	-3.693	-3.424	-4.799	-4.724	-3.982	-4.385	21.425	-2.887
0.7	-3.469	-3.153	-4.602	-4.573	-3.755	-4.22	20.967	-2.638
0.708333	-3.314	-2.945	-4.267	-4.293	-3.568	-3.924	20.665	-2.458
0.716667	-3.091	-2.62	-4.028	-4.082	-3.249	-3.708	20.211	-2.178
0.725	-2.959	-2.408	-3.683	-3.751	-3.023	-3.367	19.906	-1.99
0.733333	-2.786	-2.112	-3.468	-3.534	-2.69	-3.137	19.437	-1.722
0.741667	-2.689	-1.938	-3.192	-3.233	-2.484	-2.824	19.118	-1.556
0.75	-2.572	-1.713	-3.04	-3.061	-2.216	-2.638	18.619	-1.348
0.758333	-2.505	-1.587	-2.855	-2.846	-2.067	-2.408	18.274	-1.236
0.766667	-2.424	-1.432	-2.759	-2.732	-1.894	-2.293	17.738	-1.114
0.775	-2.382	-1.341	-2.645	-2.597	-1.808	-2.166	17.379	-1.057
0.783333	-2.334	-1.226	-2.587	-2.528	-1.715	-2.11	16.837	-1.002
0.791667	-2.322	-1.16	-2.519	-2.447	-1.668	-2.058	16.483	-0.977
0.8	-2.326	-1.078	-2.492	-2.405	-1.62	-2.04	15.966	-0.944
0.808333	-2.35	-1.036	-2.478	-2.36	-1.601	-2.034	15.636	-0.922
0.816667	-2.408	-0.998	-2.492	-2.341	-1.588	-2.042	15.163	-0.891
0.825	-2.46	-0.99	-2.542	-2.341	-1.594	-2.068	14.857	-0.875
0.833333	-2.542	-1.004	-2.593	-2.358	-1.632	-2.104	14.411	-0.864
0.841667	-2.595	-1.026	-2.681	-2.409	-1.673	-2.182	14.12	-0.867
0.85	-2.664	-1.067	-2.745	-2.454	-1.763	-2.248	13.685	-0.894
0.858333	-2.706	-1.093	-2.837	-2.529	-1.831	-2.365	13.404	-0.924
0.866667	-2.759	-1.131	-2.89	-2.58	-1.939	-2.446	12.994	-0.979
0.875	-2.799	-1.15	-2.957	-2.643	-2.011	-2.566	12.734	-1.017
0.883333	-2.862	-1.173	-2.999	-2.677	-2.105	-2.636	12.37	-1.068
0.891667	-2.916	-1.187	-3.06	-2.719	-2.161	-2.726	12.148	-1.094
0.9	-3.007	-1.213	-3.107	-2.745	-2.241	-2.773	11.833	-1.122
0.908333	-3.073	-1.242	-3.185	-2.789	-2.294	-2.84	11.636	-1.138
0.916667	-3.174	-1.299	-3.246	-2.824	-2.384	-2.883	11.343	-1.161
0.925	-3.237	-1.349	-3.343	-2.892	-2.452	-2.958	11.147	-1.182
0.933333	-3.315	-1.429	-3.406	-2.945	-2.567	-3.014	10.842	-1.229
0.941667	-3.356	-1.488	-3.491	-3.028	-2.647	-3.111	10.632	-1.27
0.95	-3.408	-1.567	-3.536	-3.082	-2.766	-3.177	10.311	-1.342
0.958333	-3.436	-1.612	-3.59	-3.152	-2.837	-3.269	10.097	-1.392
0.966667	-3.487	-1.668	-3.615	-3.191	-2.926	-3.324	9.787	-1.461
0.975	-3.527	-1.703	-3.65	-3.235	-2.975	-3.387	9.591	-1.5
0.983333	-3.6	-1.754	-3.674	-3.257	-3.037	-3.419	9.312	-1.547
0.991667	-3.655	-1.792	-3.719	-3.296	-3.071	-3.462	9.134	-1.572
1	-3.736	-1.869	-3.758	-3.328	-3.13	-3.489	8.868	-1.613
1.00833	-3.788	-1.927	-3.822	-3.392	-3.173	-3.539	8.689	-1.643
1.01667	-3.852	-2.024	-3.869	-3.443	-3.249	-3.582	8.406	-1.707
1.025	-3.885	-2.091	-3.939	-3.528	-3.302	-3.654	8.212	-1.758
1.03333	-3.921	-2.185	-3.98	-3.582	-3.384	-3.706	7.914	-1.849
1.04167	-3.942	-2.237	-4.037	-3.654	-3.435	-3.783	7.714	-1.913
1.05	-3.982	-2.305	-4.07	-3.694	-3.501	-3.827	7.422	-2.016
1.05833	-4.015	-2.342	-4.118	-3.739	-3.533	-3.884	7.236	-2.076
1.06667	-4.085	-2.394	-4.149	-3.764	-3.573	-3.913	6.971	-2.158
1.075	-4.138	-2.433	-4.208	-3.803	-3.595	-3.945	6.801	-2.204
1.08333	-4.228	-2.503	-4.253	-3.831	-3.63	-3.969	6.548	-2.271
1.09167	-4.284	-2.557	-4.333	-3.885	-3.661	-4.011	6.379	-2.317
1.1	-4.363	-2.647	-4.393	-3.933	-3.713	-4.048	6.11	-2.394
1.10833	-4.402	-2.709	-4.482	-4.009	-3.756	-4.118	5.926	-2.456
1.11667	-4.454	-2.797	-4.538	-4.062	-3.823	-4.171	5.641	-2.56
1.125	-4.481	-2.844	-4.609	-4.133	-3.864	-4.254	5.449	-2.634
1.13333	-4.523	-2.901	-4.65	-4.172	-3.917	-4.308	5.174	-2.748
1.14167	-4.557	-2.927	-4.703	-4.218	-3.947	-4.376	4.999	-2.821
1.15	-4.623	-2.961	-4.735	-4.243	-3.979	-4.413	4.755	-2.919
1.15833	-4.673	-2.985	-4.793	-4.279	-3.998	-4.455	4.6	-2.974
1.16667	-4.758	-3.034	-4.836	-4.305	-4.032	-4.478	4.371	-3.048
1.175	-4.814	-3.07	-4.917	-4.358	-4.062	-4.517	4.218	-3.095
1.18333	-4.893	-3.152	-4.978	-4.401	-4.125	-4.544	3.981	-3.17
1.19167	-4.938	-3.203	-5.075	-4.476	-4.176	-4.602	3.814	-3.226
1.2	-4.995	-3.283	-5.136	-4.529	-4.264	-4.643	3.56	-3.322
1.20833	-5.025	-3.326	-5.22	-4.607	-4.326	-4.712	3.388	-3.392
1.21667	-5.066	-3.378	-5.267	-4.654	-4.41	-4.754	3.139	-3.501
1.225	-5.096	-3.402	-5.324	-4.71	-4.459	-4.811	2.979	-3.57
1.23333	-5.151	-3.427	-5.354	-4.738	-4.519	-4.841	2.754	-3.662
1.24167	-5.195	-3.445	-5.4	-4.777	-4.55	-4.875	2.616	-3.708
1.25	-5.268	-3.479	-5.431	-4.796	-4.589	-4.893	2.415	-3.765
1.25833	-5.319	-3.51	-5.488	-4.836	-4.614	-4.919	2.285	-3.795
1.26667	-5.394	-3.573	-5.532	-4.871	-4.658	-4.941	2.084	-3.838
1.275	-5.436	-3.621	-5.604	-4.931	-4.692	-4.988	1.948	-3.869
1.28333	-5.487	-3.695	-5.649	-4.977	-4.753	-5.027	1.734	-3.926
1.29167	-5.51	-3.743	-5.707	-5.051	-4.799	-5.096	1.586	-3.973
1.3	-5.539	-3.801	-5.734	-5.095	-4.865	-5.147	1.37	-4.048
1.30833	-5.555	-3.833	-5.762	-5.156	-4.906	-5.222	1.231	-4.097
1.31667	-5.586	-3.873	-5.771	-5.189	-4.952	-5.265	1.035	-4.163
1.325	-5.617	-3.898	-5.788	-5.232	-4.978	-5.328	0.916	-4.197
1.33333	-5.67	-3.941	-5.804	-5.261	-5.007	-5.362	0.746	-4.242
1.34167	-5.712	-3.978	-5.846	-5.311	-5.031	-5.412	0.636	-4.266
1.35	-5.775	-4.044	-5.883	-5.35	-5.069	-5.452	0.474	-4.304
1.35833	-5.814	-4.095	-5.952	-5.423	-5.104	-5.516	0.363	-4.334
1.36667	-5.858	-4.178	-6.002	-5.479	-5.171	-5.566	0.187	-4.394
1.375	-5.881	-4.234	-6.074	-5.566	-5.226	-5.657	0.065	-4.446
1.38333	-5.904	-4.31	-6.119	-5.619	-5.311	-5.722	-0.121	-4.529
1.39167	-5.917	-4.349	-6.168	-5.691	-5.366	-5.815	-0.24	-4.584
1.4	-5.943	-4.397	-6.197	-5.729	-5.436	-5.871	-0.41	-4.664
1.40833	-5.967	-4.425	-6.242	-5.768	-5.474	-5.942	-0.511	-4.707
1.41667	-6.014	-4.464	-6.271	-5.788	-5.523	-5.981	-0.648	-4.755
1.425	-6.054	-4.493	-6.334	-5.822	-5.553	-6.029	-0.735	-4.781
1.43333	-6.124	-4.549	-6.384	-5.85	-5.608	-6.058	-0.863	-4.81
1.44167	-6.167	-4.592	-6.469	-5.901	-5.653	-6.105	-0.949	-4.835
1.45	-6.223	-4.666	-6.529	-5.946	-5.743	-6.146	-1.087	-4.879
1.45833	-6.256	-4.715	-6.614	-6.018	-5.809	-6.217	-1.188	-4.919
1.46667	-6.293	-4.783	-6.661	-6.069	-5.916	-6.268	-1.344	-4.993
1.475	-6.312	-4.819	-6.723	-6.137	-5.983	-6.348	-1.447	-5.047
1.48333	-6.343	-4.863	-6.753	-6.172	-6.071	-6.396	-1.596	-5.129
1.49167	-6.369	-4.887	-6.799	-6.216	-6.119	-6.462	-1.687	-5.177
1.5	-6.424	-4.92	-6.834	-6.244	-6.173	-6.496	-1.808	-5.241
1.50833	-6.469	-4.948	-6.895	-6.279	-6.201	-6.542	-1.883	-5.278
1.51667	-6.546	-4.996	-6.946	-6.307	-6.245	-6.572	-1.991	-5.334
1.525	-6.598	-5.042	-7.033	-6.362	-6.281	-6.623	-2.064	-5.374
1.53333	-6.67	-5.119	-7.094	-6.412	-6.341	-6.67	-2.186	-5.457
1.54167	-6.711	-5.176	-7.182	-6.498	-6.392	-6.75	-2.276	-5.525
1.55	-6.755	-5.261	-7.232	-6.558	-6.47	-6.817	-2.423	-5.647
1.55833	-6.778	-5.314	-7.293	-6.645	-6.523	-6.916	-2.524	-5.741
1.56667	-6.814	-5.383	-7.324	-6.691	-6.588	-6.976	-2.667	-5.892
1.575	-6.846	-5.424	-7.357	-6.746	-6.619	-7.058	-2.756	-5.994
1.58333	-6.91	-5.483	-7.38	-6.777	-6.656	-7.101	-2.871	-6.144
1.59167	-6.967	-5.53	-7.418	-6.819	-6.677	-7.155	-2.942	-6.239
1.6	-7.073	-5.613	-7.449	-6.849	-6.707	-7.189	-3.049	-6.377
1.60833	-7.153	-5.682	-7.513	-6.912	-6.737	-7.246	-3.125	-6.468
1.61667	-7.277	-5.806	-7.565	-6.968	-6.793	-7.293	-3.264	-6.601
1.625	-7.36	-5.896	-7.65	-7.074	-6.847	-7.387	-3.369	-6.695
1.63333	-7.48	-6.04	-7.708	-7.152	-6.941	-7.463	-3.556	-6.836
1.64167	-7.556	-6.131	-7.789	-7.281	-7.01	-7.588	-3.691	-6.93
1.65	-7.67	-6.257	-7.842	-7.363	-7.121	-7.676	-3.898	-7.061
1.65833	-7.748	-6.329	-7.919	-7.485	-7.193	-7.809	-4.038	-7.143
1.66667	-7.877	-6.43	-7.971	-7.562	-7.299	-7.892	-4.238	-7.239
1.675	-7.966	-6.49	-8.066	-7.673	-7.37	-8.013	-4.361	-7.289
1.68333	-8.103	-6.587	-8.139	-7.752	-7.479	-8.09	-4.546	-7.345
1.69167	-8.195	-6.657	-8.261	-7.878	-7.558	-8.214	-4.663	-7.372
1.7	-8.317	-6.771	-8.349	-7.967	-7.687	-8.301	-4.847	-7.407
1.70833	-8.387	-6.85	-8.491	-8.11	-7.781	-8.439	-4.968	-7.43
1.71667	-8.472	-6.966	-8.575	-8.203	-7.923	-8.536	-5.156	-7.472
1.725	-8.515	-7.036	-8.691	-8.335	-8.017	-8.681	-5.281	-7.504
1.73333	-8.567	-7.126	-8.758	-8.413	-8.143	-8.773	-5.455	-7.555
1.74167	-8.598	-7.173	-8.834	-8.506	-8.22	-8.893	-5.559	-7.588
1.75	-8.655	-7.23	-8.873	-8.556	-8.311	-8.959	-5.701	-7.626
1.75833	-8.692	-7.262	-8.923	-8.617	-8.359	-9.033	-5.783	-7.644
1.76667	-8.763	-7.309	-8.956	-8.652	-8.422	-9.072	-5.89	-7.654
1.775	-8.816	-7.345	-9.006	-8.707	-8.459	-9.12	-5.954	-7.657
1.78333	-8.89	-7.408	-9.044	-8.748	-8.516	-9.147	-6.054	-7.657
1.79167	-8.935	-7.457	-9.101	-8.815	-8.559	-9.195	-6.124	-7.662
1.8	-8.988	-7.53	-9.14	-8.866	-8.63	-9.231	-6.228	-7.68
1.80833	-9.014	-7.578	-9.188	-8.941	-8.68	-9.288	-6.304	-7.7
1.81667	-9.043	-7.639	-9.213	-8.988	-8.755	-9.325	-6.409	-7.745
1.825	-9.058	-7.669	-9.233	-9.048	-8.8	-9.371	-6.475	-7.779
1.83333	-9.084	-7.702	-9.243	-9.081	-8.856	-9.393	-6.56	-7.832
1.84167	-9.106	-7.717	-9.25	-9.116	-8.884	-9.413	-6.606	-7.858
1.85	-9.151	-7.741	-9.256	-9.135	-8.915	-9.419	-6.666	-7.895
1.85833	-9.187	-7.762	-9.278	-9.166	-8.93	-9.422	-6.707	-7.908
1.86667	-9.244	-7.806	-9.306	-9.187	-8.956	-9.427	-6.768	-7.926
1.875	-9.277	-7.846	-9.354	-9.233	-8.978	-9.451	-6.813	-7.943
1.88333	-9.323	-7.916	-9.392	-9.268	-9.023	-9.475	-6.892	-7.975
1.89167	-9.344	-7.963	-9.446	-9.327	-9.059	-9.529	-6.951	-8.009
1.9	-9.368	-8.025	-9.477	-9.363	-9.115	-9.569	-7.04	-8.071
1.90833	-9.376	-8.061	-9.509	-9.412	-9.152	-9.637	-7.1	-8.118
1.91667	-9.391	-8.097	-9.525	-9.435	-9.199	-9.677	-7.178	-8.186
1.925	-9.405	-8.119	-9.541	-9.456	-9.223	-9.726	-7.222	-8.229
1.93333	-9.435	-8.147	-9.553	-9.467	-9.249	-9.751	-7.281	-8.275
1.94167	-9.465	-8.169	-9.585	-9.478	-9.261	-9.778	-7.312	-8.296
1.95	-9.523	-8.215	-9.614	-9.487	-9.285	-9.796	-7.359	-8.32
1.95833	-9.561	-8.253	-9.676	-9.513	-9.309	-9.825	-7.395	-8.335
1.96667	-9.618	-8.32	-9.723	-9.539	-9.356	-9.848	-7.456	-8.364
1.975	-9.649	-8.366	-9.794	-9.588	-9.394	-9.893	-7.506	-8.393
1.98333	-9.68	-8.437	-9.837	-9.624	-9.462	-9.929	-7.587	-8.452
1.99167	-9.699	-8.473	-9.891	-9.672	-9.503	-9.981	-7.644	-8.5
2	-9.72	-8.514	-9.921	-9.695	-9.561	-10.012	-7.725	-8.574
2.00833	-9.737	-8.53	-9.956	-9.723	-9.589	-10.047	-7.773	-8.623
2.01667	-9.773	-8.549	-9.975	-9.732	-9.617	-10.06	-7.835	-8.683
2.025	-9.807	-8.562	-10.018	-9.746	-9.631	-10.063	-7.867	-8.717
2.03333	-9.871	-8.586	-10.049	-9.759	-9.648	-10.062	-7.906	-8.755
2.04167	-9.915	-8.611	-10.112	-9.785	-9.665	-10.059	-7.935	-8.78
2.05	-9.981	-8.664	-10.156	-9.811	-9.7	-10.062	-7.979	-8.82
2.05833	-10.017	-8.703	-10.217	-9.862	-9.73	-10.081	-8.016	-8.851
2.06667	-10.057	-8.767	-10.254	-9.902	-9.787	-10.102	-8.086	-8.911
2.075	-10.073	-8.808	-10.292	-9.96	-9.831	-10.146	-8.139	-8.957
2.08333	-10.09	-8.858	-10.307	-9.992	-9.884	-10.174	-8.216	-9.027
2.09167	-10.102	-8.88	-10.318	-10.029	-9.914	-10.215	-8.264	-9.068
2.1	-10.131	-8.908	-10.324	-10.044	-9.946	-10.235	-8.319	-9.117
2.10833	-10.157	-8.921	-10.335	-10.059	-9.961	-10.254	-8.347	-9.139
2.11667	-10.208	-8.944	-10.35	-10.071	-9.981	-10.263	-8.373	-9.162
2.125	-10.252	-8.965	-10.387	-10.094	-9.998	-10.275	-8.392	-9.172
2.13333	-10.317	-9.008	-10.422	-10.12	-10.032	-10.289	-8.424	-9.191
2.14167	-10.357	-9.042	-10.479	-10.167	-10.064	-10.323	-8.452	-9.211
2.15	-10.405	-9.097	-10.518	-10.204	-10.12	-10.353	-8.51	-9.251
2.15833	-10.428	-9.129	-10.571	-10.255	-10.158	-10.413	-8.557	-9.289
2.16667	-10.45	-9.168	-10.601	-10.285	-10.214	-10.457	-8.628	-9.358
2.175	-10.461	-9.182	-10.64	-10.312	-10.24	-10.514	-8.675	-9.402
2.18333	-10.484	-9.19	-10.666	-10.321	-10.266	-10.546	-8.73	-9.463
2.19167	-10.507	-9.191	-10.708	-10.322	-10.277	-10.581	-8.758	-9.494
2.2	-10.554	-9.192	-10.744	-10.319	-10.284	-10.598	-8.789	-9.531
2.20833	-10.594	-9.201	-10.813	-10.326	-10.291	-10.624	-8.81	-9.548
2.21667	-10.657	-9.225	-10.866	-10.337	-10.307	-10.643	-8.843	-9.57
2.225	-10.696	-9.248	-10.956	-10.37	-10.324	-10.688	-8.873	-9.588
2.23333	-10.739	-9.291	-11.014	-10.398	-10.356	-10.727	-8.932	-9.627
2.24167	-10.758	-9.316	-11.093	-10.446	-10.381	-10.792	-8.979	-9.66
2.25	-10.775	-9.344	-11.141	-10.474	-10.406	-10.84	-9.055	-9.72
2.25833	-10.784	-9.355	-11.198	-10.506	-10.417	-10.907	-9.101	-9.761
2.26667	-10.801	-9.359	-11.23	-10.519	-10.423	-10.941	-9.163	-9.817
2.275	-10.82	-9.354	-11.271	-10.528	-10.42	-10.988	-9.195	-9.847
2.28333	-10.859	-9.348	-11.295	-10.529	-10.407	-11.007	-9.234	-9.88
2.29167	-10.889	-9.351	-11.34	-10.541	-10.399	-11.031	-9.256	-9.893
2.3	-10.939	-9.37	-11.376	-10.551	-10.396	-11.049	-9.288	-9.905
2.30833	-10.973	-9.39	-11.438	-10.587	-10.404	-11.085	-9.312	-9.913
2.31667	-11.011	-9.433	-11.481	-10.619	-10.431	-11.118	-9.359	-9.935
2.325	-11.025	-9.467	-11.541	-10.674	-10.457	-11.176	-9.397	-9.956
2.33333	-11.038	-9.512	-11.579	-10.71	-10.502	-11.216	-9.46	-10.001
2.34167	-11.039	-9.536	-11.624	-10.754	-10.532	-11.277	-9.5	-10.038
2.35	-11.045	-9.563	-11.646	-10.774	-10.566	-11.31	-9.552	-10.094
2.35833	-11.055	-9.573	-11.672	-10.796	-10.582	-11.348	-9.58	-10.128
2.36667	-11.082	-9.592	-11.689	-10.81	-10.601	-11.363	-9.611	-10.17
2.375	-11.111	-9.608	-11.726	-10.827	-10.61	-11.379	-9.626	-10.192
2.38333	-11.166	-9.649	-11.758	-10.846	-10.629	-11.39	-9.65	-10.217
2.39167	-11.204	-9.687	-11.817	-10.887	-10.65	-11.415	-9.669	-10.231
2.4	-11.258	-9.753	-11.861	-10.923	-10.693	-11.439	-9.707	-10.262
2.40833	-11.289	-9.799	-11.928	-10.986	-10.724	-11.486	-9.743	-10.289
2.41667	-11.321	-9.869	-11.968	-11.029	-10.785	-11.522	-9.799	-10.343
2.425	-11.336	-9.909	-12.014	-11.085	-10.822	-11.576	-9.838	-10.386
2.43333	-11.359	-9.955	-12.035	-11.118	-10.87	-11.607	-9.892	-10.454
2.44167	-11.376	-9.977	-12.06	-11.15	-10.895	-11.638	-9.921	-10.496
2.45	-11.409	-10.005	-12.072	-11.167	-10.919	-11.648	-9.951	-10.545
2.45833	-11.439	-10.025	-12.096	-11.188	-10.933	-11.652	-9.958	-10.569
2.46667	-11.492	-10.064	-12.12	-11.203	-10.95	-11.653	-9.965	-10.589
2.475	-11.532	-10.097	-12.168	-11.237	-10.963	-11.656	-9.967	-10.597
2.48333	-11.588	-10.158	-12.206	-11.267	-10.997	-11.666	-9.976	-10.609
2.49167	-11.621	-10.202	-12.264	-11.324	-11.027	-11.694	-9.99	-10.625
2.5	-11.655	-10.271	-12.298	-11.364	-11.085	-11.721	-10.021	-10.661
2.50833	-11.668	-10.309	-12.336	-11.422	-11.125	-11.771	-10.048	-10.695
2.51667	-11.678	-10.353	-12.35	-11.457	-11.18	-11.802	-10.091	-10.755
2.525	-11.684	-10.37	-12.358	-11.498	-11.21	-11.843	-10.116	-10.794
2.53333	-11.691	-10.374	-12.357	-11.515	-11.239	-11.863	-10.144	-10.845
2.54167	-11.695	-10.365	-12.358	-11.538	-11.252	-11.885	-10.156	-10.868
2.55	-11.702	-10.324	-12.364	-11.553	-11.262	-11.896	-10.163	-10.892
2.55833	-11.7	-10.283	-12.391	-11.581	-11.271	-11.917	-10.164	-10.905
2.56667	-11.673	-10.185	-12.411	-11.606	-11.287	-11.929	-10.165	-10.935
2.575	-11.632	-10.095	-12.445	-11.656	-11.307	-11.96	-10.17	-10.976
2.58333	-11.532	-9.929	-12.461	-11.69	-11.343	-11.986	-10.182	-11.091
2.59167	-11.444	-9.797	-12.468	-11.738	-11.366	-12.023	-10.193	-11.217
2.6	-11.304	-9.6	-12.453	-11.764	-11.389	-12.045	-10.213	-11.493
2.60833	-11.221	-9.487	-12.404	-11.778	-11.392	-12.063	-10.226	-11.743
2.61667	-11.155	-9.393	-12.356	-11.776	-11.372	-12.063	-10.254	-12.227
2.625	-11.175	-9.414	-12.273	-11.757	-11.34	-12.047	-10.281	-12.622
2.63333	-11.331	-9.613	-12.215	-11.742	-11.277	-12.028	-10.359	-13.323
2.64167	-11.535	-9.877	-12.151	-11.739	-11.236	-12.019	-10.454	-13.862
2.65	-11.99	-10.49	-12.125	-11.757	-11.191	-12.035	-10.682	-14.765
2.65833	-12.392	-11.042	-12.126	-11.846	-11.186	-12.123	-10.907	-15.428
2.66667	-13.115	-12.052	-12.153	-11.951	-11.232	-12.233	-11.36	-16.484
2.675	-13.667	-12.831	-12.242	-12.189	-11.305	-12.498	-11.737	-17.214
2.68333	-14.563	-14.095	-12.331	-12.403	-11.479	-12.737	-12.365	-18.302
2.69167	-15.186	-14.968	-12.516	-12.808	-11.637	-13.197	-12.785	-18.991
2.7	-16.12	-16.251	-12.669	-13.131	-11.935	-13.559	-13.303	-19.885
2.70833	-16.703	-17.039	-12.946	-13.694	-12.167	-14.174	-13.481	-20.329
2.71667	-17.44	-18.013	-13.157	-14.113	-12.567	-14.621	-13.285	-20.617
2.725	-17.762	-18.434	-13.488	-14.795	-12.858	-15.33	-12.676	-20.433
2.73333	-17.808	-18.496	-13.697	-15.273	-13.319	-15.813	-10.641	-19.293
2.74167	-17.395	-17.965	-13.934	-15.99	-13.622	-16.515	-8.206	-17.713
2.75	-15.735	-15.867	-13.991	-16.435	-14.02	-16.938	-2.15	-13.561
2.75833	-13.649	-13.236	-13.787	-16.976	-14.2	-17.405	4.09	-9.177
2.76667	-8.421	-6.666	-13.349	-17.183	-14.221	-17.529	18.052	0.696
2.775	-3.068	0.027	-11.971	-17.1	-13.959	-17.231	31.294	10.099
2.78333	8.715	14.633	-10.356	-16.651	-12.913	-16.546	58.584	29.55
2.79167	19.7	28.116	-6.396	-15.067	-11.575	-14.41	82.503	46.794
2.8	42.006	55.111	-2.366	-13.159	-8.157	-11.959	127.924	80.022
2.80833	61.37	78.195	6.536	-8.467	-4.585	-6.093	164.671	107.613
2.81667	98.046	121.163	14.89	-3.719	3.431	-0.297	228.92	157.375
2.825	127.866	155.462	32.019	6.656	11.062	12.154	276.93	196.102
2.83333	180.684	215.022	47.066	16.289	26.867	23.506	354.418	261.471
2.84167	220.904	259.521	75.979	35.809	40.916	46.177	408.02	309.157
2.85	287.623	331.78	99.905	52.774	68.128	65.554	488.166	384.6
2.85833	335.303	382.369	143.191	85.015	90.88	101.904	539.555	436.257
2.86667	409.585	459.542	176.998	111.421	132.371	131.201	610.637	513.141
2.875	459.578	510.428	234.724	158.709	165.074	182.965	652.528	562.799
2.88333	533.144	583.782	277.342	195.265	221.333	222.322	705.046	632.801
2.89167	580.076	629.697	346.111	257.009	263.256	287.884	732.208	675.818
2.9	645.862	692.884	394.156	302.083	331.349	334.937	759.923	733.893
2.90833	686.024	730.815	467.59	373.977	379.342	408.921	769.152	768.238
2.91667	740.239	781.283	516.255	423.604	453.144	459.116	768.46	813.135
2.925	772.283	810.708	586.986	498.509	502.449	533.85	758.132	838.897
2.93333	814.402	848.91	631.683	547.541	574.493	581.968	727.959	871.497
2.94167	838.693	870.639	693.885	617.906	620.346	650.21	698.537	889.395
2.95	869.785	897.945	731.666	661.831	684.397	692.204	641.976	910.38
2.95833	887.068	912.661	782.47	722.236	723.52	749.416	597.454	920.334
2.96667	907.823	929.316	812.389	758.515	776.241	783.369	523.65	928.546
2.975	918.024	936.502	851.54	806.746	807.396	828.17	471.989	929.034
2.98333	927.289	940.605	873.945	834.841	848.195	853.944	394.626	921.1
2.99167	928.914	938.249	902.242	871.08	871.587	886.805	345.211	909.281
3	923.378	925.798	917.589	891.45	901.102	904.858	277.087	880.534
3.00833	913.619	910.784	935.179	916.398	917.108	926.196	236.755	853.456
3.01667	888.547	876.977	943.067	929.254	935.439	936.412	184.747	800.673
3.025	864.266	846.485	948.49	942.537	943.665	945.269	155.746	757.645
3.03333	815.856	788.691	947.341	947.063	949.396	946.431	120.135	683.095
3.04167	775.734	742.646	937.426	946.549	948.322	940.158	101.068	628.194
3.05	704.9	664.294	924.711	940.774	938.387	930.039	78.31	541.808
3.05833	651.958	607.657	895.414	922.883	925.561	904.85	66.37	483.724
3.06667	567.138	519.779	868.618	904.201	896.052	880.906	52.235	399.861
3.075	509.259	461.618	817.195	865.214	869.041	833.67	44.805	347.898
3.08333	424.265	378.692	775.711	831.732	817.336	794.793	35.92	278.256
3.09167	370.878	328.03	703.973	770.598	775.606	726.241	31.176	237.942
3.1	298.307	260.872	651.163	723.321	703.629	674.989	25.383	186.968
3.10833	255.863	222.506	567.487	644.788	650.632	592.358	22.218	158.908
3.11667	201.621	174.433	510.785	589.128	566.876	535.602	18.27	124.741
3.125	171.561	148.263	427.774	504.102	510.141	451.287	16.071	106.456
3.13333	134.736	116.615	375.6	448.464	427.307	397.726	13.293	84.555
3.14167	114.977	99.797	304.364	369.682	375.271	323.736	11.729	72.919
3.15	91.22	79.698	262.397	321.684	304.446	279.823	9.735	58.948
3.15833	78.599	69.05	208.224	257.955	262.737	222.66	8.607	51.445
3.16667	63.412	56.208	177.862	221.331	209.031	190.478	7.156	42.279
3.175	55.276	49.292	140.191	175.029	178.921	150.308	6.321	37.251
3.18333	45.344	40.785	119.742	149.511	141.599	118.789	5.237	30.964
3.19167	39.933	36.104	94.897	118.236	121.299	101.781	4.61	27.428
3.2	33.197	30.229	81.586	101.381	96.633	81.181	3.789	22.915
3.20833	29.451	26.937	65.487	80.989	83.374	70.125	3.318	20.332
3.21667	24.691	22.737	56.833	70.057	67.32	56.688	2.719	16.987
3.225	21.984	20.344	46.242	56.785	58.664	49.409	2.391	15.056
3.23333	18.469	17.249	40.453	49.597	48.068	40.442	1.991	12.534
3.24167	16.428	15.457	33.23	40.727	42.262	35.501	1.778	11.065
3.25	13.734	13.093	29.197	35.83	35.026	29.295	1.526	9.13
3.25833	12.154	11.7	24.063	29.661	30.978	25.8	1.393	7.987
3.26667	10.057	9.834	21.144	26.179	25.825	21.32	1.22	6.454
3.275	8.824	8.723	17.377	21.712	22.884	18.747	1.118	5.537
3.28333	7.182	7.228	15.211	19.154	19.081	15.395	0.97	4.284
3.29167	6.217	6.338	12.388	15.831	16.888	13.448	0.875	3.524
3.3	4.922	5.144	10.752	13.909	14.027	10.893	0.732	2.489
3.30833	4.148	4.435	8.59	11.396	12.364	9.404	0.641	1.865
3.31667	3.094	3.477	7.317	9.927	10.182	7.437	0.507	1.022
3.325	2.451	2.897	5.604	7.982	8.901	6.284	0.416	0.514
3.33333	1.557	2.099	4.574	6.827	7.192	4.741	0.27	-0.167
3.34167	1.005	1.605	3.17	5.269	6.166	3.816	0.158	-0.584
3.35	0.246	0.91	2.321	4.326	4.772	2.557	-0.042	-1.16
3.35833	-0.214	0.479	1.158	3.035	3.925	1.788	-0.206	-1.523
3.36667	-0.838	-0.123	0.457	2.252	2.762	0.731	-0.495	-2.037
3.375	-1.212	-0.488	-0.49	1.185	2.055	0.084	-0.718	-2.363
3.38333	-1.718	-0.991	-1.065	0.544	1.091	-0.799	-1.082	-2.826
3.39167	-2.028	-1.291	-1.85	-0.32	0.513	-1.331	-1.339	-3.113
3.4	-2.462	-1.702	-2.332	-0.839	-0.271	-2.051	-1.739	-3.512
3.40833	-2.742	-1.952	-3.005	-1.547	-0.746	-2.481	-2.008	-3.755
3.41667	-3.141	-2.311	-3.429	-1.984	-1.402	-3.073	-2.42	-4.09
3.425	-3.403	-2.662	-4.031	-2.597	-1.811	-3.438	-2.7	-4.297
3.43333	-3.773	-2.897	-4.41	-2.986	-2.393	-3.955	-3.135	-4.591
3.44167	-4.007	-3.248	-4.947	-3.538	-2.76	-4.285	-3.431	-4.782
3.45	-4.327	-3.477	-5.278	-3.888	-3.283	-4.761	-3.892	-5.067
3.45833	-4.523	-3.806	-5.733	-4.38	-3.607	-5.065	-4.201	-5.257
3.46667	-4.787	-4.01	-6.01	-4.68	-4.054	-5.484	-4.661	-5.539
3.475	-4.95	-4.293	-6.395	-5.091	-4.327	-5.742	-4.959	-5.723
3.48333	-5.185	-4.464	-6.629	-5.341	-4.697	-6.091	-5.378	-5.986
3.49167	-5.341	-4.708	-6.966	-5.683	-4.92	-6.3	-5.635	-6.148
3.5	-5.581	-4.864	-7.184	-5.898	-5.236	-6.589	-5.993	-6.368
3.50833	-5.744	-5.097	-7.503	-6.212	-5.435	-6.773	-6.214	-6.504
3.51667	-5.986	-5.259	-7.711	-6.415	-5.733	-7.042	-6.531	-6.695
3.525	-6.144	-5.504	-8.014	-6.719	-5.93	-7.222	-6.729	-6.819
3.53333	-6.361	-5.67	-8.209	-6.921	-6.226	-7.489	-7.021	-7.005
3.54167	-6.494	-5.906	-8.484	-7.204	-6.417	-7.663	-7.209	-7.135
3.55	-6.675	-6.051	-8.652	-7.379	-6.69	-7.911	-7.474	-7.336
3.55833	-6.783	-6.248	-8.882	-7.614	-6.858	-8.068	-7.638	-7.473
3.56667	-6.941	-6.366	-9.022	-7.755	-7.087	-8.271	-7.859	-7.671
3.575	-7.048	-6.523	-9.226	-7.945	-7.225	-8.391	-7.986	-7.795
3.58333	-7.213	-6.621	-9.354	-8.063	-7.411	-8.553	-8.149	-7.963
3.59167	-7.33	-6.766	-9.552	-8.232	-7.528	-8.65	-8.24	-8.066
3.6	-7.509	-6.867	-9.688	-8.348	-7.709	-8.792	-8.361	-8.202
3.60833	-7.628	-7.028	-9.889	-8.526	-7.83	-8.89	-8.436	-8.287
3.61667	-7.8	-7.135	-10.021	-8.648	-8.016	-9.04	-8.546	-8.417
3.625	-7.901	-7.297	-10.209	-8.828	-8.141	-9.144	-8.621	-8.511
3.63333	-8.04	-7.401	-10.322	-8.941	-8.329	-9.297	-8.733	-8.66
3.64167	-8.124	-7.543	-10.476	-9.1	-8.445	-9.393	-8.807	-8.761
3.65	-8.237	-7.625	-10.565	-9.196	-8.602	-9.524	-8.906	-8.918
3.65833	-8.313	-7.735	-10.693	-9.322	-8.698	-9.599	-8.962	-9.016
3.66667	-8.434	-7.802	-10.775	-9.4	-8.826	-9.703	-9.027	-9.148
3.675	-8.521	-7.904	-10.904	-9.516	-8.91	-9.768	-9.061	-9.227
3.68333	-8.66	-7.978	-10.996	-9.595	-9.031	-9.866	-9.099	-9.333
3.69167	-8.758	-8.096	-11.144	-9.715	-9.118	-9.936	-9.119	-9.401
3.7	-8.901	-8.178	-11.243	-9.803	-9.257	-10.048	-9.157	-9.5
3.70833	-8.99	-8.305	-11.384	-9.936	-9.353	-10.128	-9.18	-9.573
3.71667	-9.109	-8.386	-11.469	-10.025	-9.501	-10.254	-9.229	-9.693
3.725	-9.177	-8.497	-11.58	-10.15	-9.597	-10.333	-9.258	-9.777
3.73333	-9.271	-8.559	-11.642	-10.226	-9.726	-10.443	-9.299	-9.909
3.74167	-9.326	-8.639	-11.724	-10.325	-9.799	-10.505	-9.322	-9.992
3.75	-9.415	-8.686	-11.773	-10.384	-9.891	-10.588	-9.339	-10.105
3.75833	-9.482	-8.749	-11.857	-10.463	-9.947	-10.635	-9.337	-10.169
3.76667	-9.59	-8.791	-11.915	-10.516	-10.022	-10.7	-9.326	-10.247
3.775	-9.667	-8.862	-12.015	-10.605	-10.076	-10.747	-9.316	-10.29
3.78333	-9.788	-8.912	-12.087	-10.671	-10.166	-10.82	-9.305	-10.352
3.79167	-9.861	-8.987	-12.187	-10.774	-10.231	-10.876	-9.305	-10.395
3.8	-9.959	-9.028	-12.249	-10.842	-10.333	-10.963	-9.321	-10.46
3.80833	-10.014	-9.071	-12.322	-10.941	-10.395	-11.017	-9.344	-10.505
3.81667	-10.081	-9.08	-12.361	-10.997	-10.476	-11.092	-9.391	-10.569
3.825	-10.119	-9.062	-12.401	-11.065	-10.513	-11.129	-9.427	-10.6
3.83333	-10.171	-9.031	-12.423	-11.098	-10.55	-11.163	-9.477	-10.628
3.84167	-10.204	-8.963	-12.46	-11.133	-10.562	-11.172	-9.506	-10.626
3.85	-10.257	-8.912	-12.489	-11.147	-10.563	-11.174	-9.548	-10.603
3.85833	-10.292	-8.836	-12.543	-11.166	-10.56	-11.168	-9.575	-10.574
3.86667	-10.338	-8.792	-12.58	-11.179	-10.554	-11.156	-9.621	-10.527
3.875	-10.358	-8.743	-12.627	-11.201	-10.551	-11.153	-9.658	-10.496
3.88333	-10.363	-8.718	-12.652	-11.214	-10.55	-11.147	-9.738	-10.466
3.89167	-10.351	-8.698	-12.664	-11.226	-10.546	-11.149	-9.799	-10.462
3.9	-10.308	-8.691	-12.655	-11.224	-10.537	-11.146	-9.903	-10.478
3.90833	-10.271	-8.685	-12.618	-11.205	-10.529	-11.143	-9.973	-10.498
3.91667	-10.21	-8.687	-12.582	-11.182	-10.504	-11.134	-10.074	-10.537
3.925	-10.179	-8.7	-12.528	-11.136	-10.488	-11.126	-10.132	-10.564
3.93333	-10.154	-8.72	-12.499	-11.108	-10.469	-11.12	-10.207	-10.609
3.94167	-10.155	-8.776	-12.465	-11.079	-10.471	-11.124	-10.253	-10.64
3.95	-10.184	-8.831	-12.453	-11.074	-10.496	-11.153	-10.314	-10.691
3.95833	-10.216	-8.94	-12.449	-11.093	-10.533	-11.188	-10.359	-10.735
3.96667	-10.277	-9.027	-12.449	-11.124	-10.615	-11.265	-10.441	-10.818
3.975	-10.318	-9.165	-12.456	-11.184	-10.685	-11.331	-10.505	-10.887
3.98333	-10.38	-9.258	-12.467	-11.228	-10.793	-11.441	-10.616	-11.004
3.99167	-10.423	-9.385	-12.485	-11.293	-10.862	-11.516	-10.69	-11.088
4	-10.497	-9.461	-12.504	-11.332	-10.96	-11.617	-10.8	-11.215
4.00833	-10.551	-9.563	-12.544	-11.385	-11.017	-11.678	-10.865	-11.295
4.01667	-10.65	-9.63	-12.584	-11.417	-11.096	-11.759	-10.945	-11.4
4.025	-10.726	-9.728	-12.667	-11.48	-11.148	-11.809	-10.995	-11.461
4.03333	-10.856	-9.804	-12.735	-11.529	-11.228	-11.889	-11.062	-11.541
4.04167	-10.945	-9.932	-12.854	-11.622	-11.289	-11.951	-11.112	-11.59
4.05	-11.072	-10.023	-12.935	-11.695	-11.394	-12.056	-11.196	-11.669
4.05833	-11.15	-10.166	-13.059	-11.812	-11.466	-12.134	-11.26	-11.724
4.06667	-11.248	-10.256	-13.135	-11.892	-11.576	-12.252	-11.37	-11.814
4.075	-11.304	-10.375	-13.241	-11.998	-11.642	-12.327	-11.445	-11.88
4.08333	-11.38	-10.448	-13.305	-12.061	-11.732	-12.424	-11.554	-11.973
4.09167	-11.43	-10.539	-13.4	-12.142	-11.779	-12.48	-11.622	-12.03
4.1	-11.516	-10.592	-13.465	-12.188	-11.841	-12.547	-11.708	-12.101
4.10833	-11.579	-10.676	-13.571	-12.256	-11.878	-12.589	-11.753	-12.135
4.11667	-11.684	-10.738	-13.645	-12.305	-11.942	-12.649	-11.815	-12.178
4.125	-11.757	-10.84	-13.769	-12.391	-11.988	-12.697	-11.848	-12.201
4.13333	-11.865	-10.912	-13.85	-12.452	-12.077	-12.784	-11.906	-12.236
4.14167	-11.928	-11.028	-13.971	-12.553	-12.14	-12.845	-11.949	-12.264
4.15	-12.012	-11.103	-14.045	-12.617	-12.241	-12.944	-12.026	-12.324
4.15833	-12.058	-11.205	-14.141	-12.704	-12.305	-13.007	-12.078	-12.367
4.16667	-12.118	-11.262	-14.198	-12.751	-12.392	-13.085	-12.159	-12.446
4.175	-12.158	-11.335	-14.272	-12.812	-12.44	-13.125	-12.212	-12.497
4.18333	-12.224	-11.377	-14.32	-12.843	-12.499	-13.165	-12.28	-12.567
4.19167	-12.272	-11.443	-14.394	-12.89	-12.533	-13.183	-12.317	-12.607
4.2	-12.357	-11.489	-14.445	-12.924	-12.583	-13.205	-12.364	-12.65
4.20833	-12.421	-11.57	-14.534	-12.982	-12.613	-13.222	-12.397	-12.671
4.21667	-12.516	-11.628	-14.596	-13.026	-12.67	-13.251	-12.449	-12.707
4.225	-12.576	-11.719	-14.687	-13.098	-12.704	-13.276	-12.494	-12.733
4.23333	-12.656	-11.777	-14.746	-13.141	-12.758	-13.316	-12.576	-12.784
4.24167	-12.699	-11.85	-14.819	-13.198	-12.786	-13.338	-12.637	-12.825
4.25	-12.753	-11.887	-14.859	-13.229	-12.816	-13.359	-12.736	-12.896
4.25833	-12.785	-11.923	-14.91	-13.251	-12.826	-13.363	-12.802	-12.944
4.26667	-12.831	-11.936	-14.939	-13.257	-12.831	-13.36	-12.893	-13.008
4.275	-12.863	-11.944	-14.983	-13.253	-12.831	-13.353	-12.945	-13.037
4.28333	-12.926	-11.947	-15.016	-13.248	-12.828	-13.344	-13.015	-13.062
4.29167	-12.974	-11.957	-15.072	-13.247	-12.832	-13.344	-13.055	-13.063
4.3	-13.049	-11.969	-15.116	-13.25	-12.858	-13.359	-13.118	-13.058
4.30833	-13.098	-11.995	-15.181	-13.262	-12.888	-13.383	-13.164	-13.055
4.31667	-13.161	-12.018	-15.217	-13.275	-12.952	-13.433	-13.245	-13.055
4.325	-13.192	-12.053	-15.264	-13.293	-13.003	-13.479	-13.306	-13.061
4.33333	-13.222	-12.074	-15.279	-13.304	-13.078	-13.548	-13.399	-13.085
4.34167	-13.232	-12.096	-15.293	-13.311	-13.126	-13.594	-13.461	-13.107
4.35	-13.242	-12.107	-15.294	-13.312	-13.187	-13.653	-13.551	-13.138
4.35833	-13.247	-12.122	-15.3	-13.313	-13.218	-13.688	-13.6	-13.155
4.36667	-13.266	-12.134	-15.307	-13.318	-13.267	-13.735	-13.667	-13.172
4.375	-13.282	-12.167	-15.329	-13.341	-13.302	-13.769	-13.701	-13.181
4.38333	-13.316	-12.197	-15.351	-13.363	-13.362	-13.826	-13.748	-13.194
4.39167	-13.341	-12.258	-15.388	-13.422	-13.41	-13.87	-13.777	-13.207
4.4	-13.375	-12.306	-15.414	-13.471	-13.493	-13.952	-13.833	-13.247
4.40833	-13.392	-12.378	-15.445	-13.554	-13.555	-14.012	-13.874	-13.282
4.41667	-13.404	-12.423	-15.456	-13.609	-13.644	-14.103	-13.946	-13.356
4.425	-13.406	-12.482	-15.462	-13.686	-13.695	-14.157	-13.998	-13.412
4.43333	-13.408	-12.511	-15.459	-13.729	-13.759	-14.228	-14.075	-13.495
4.44167	-13.416	-12.54	-15.459	-13.787	-13.791	-14.268	-14.12	-13.546
4.45	-13.44	-12.553	-15.465	-13.819	-13.83	-14.314	-14.173	-13.613
4.45833	-13.473	-12.577	-15.49	-13.874	-13.857	-14.34	-14.202	-13.648
4.46667	-13.531	-12.596	-15.515	-13.913	-13.9	-14.381	-14.237	-13.694
4.475	-13.58	-12.635	-15.559	-13.988	-13.939	-14.418	-14.261	-13.725
4.48333	-13.654	-12.67	-15.591	-14.048	-14.003	-14.482	-14.306	-13.775
4.49167	-13.699	-12.724	-15.627	-14.14	-14.05	-14.535	-14.346	-13.816
4.5	-13.755	-12.759	-15.647	-14.199	-14.121	-14.615	-14.421	-13.889
4.50833	-13.782	-12.802	-15.662	-14.28	-14.163	-14.669	-14.478	-13.941
4.51667	-13.818	-12.817	-15.664	-14.322	-14.208	-14.74	-14.566	-14.024
4.525	-13.84	-12.832	-15.663	-14.367	-14.227	-14.781	-14.618	-14.075
4.53333	-13.882	-12.834	-15.668	-14.399	-14.249	-14.832	-14.676	-14.138
4.54167	-13.914	-12.834	-15.682	-14.419	-14.261	-14.861	-14.705	-14.171
4.55	-13.982	-12.84	-15.701	-14.453	-14.287	-14.905	-14.736	-14.204
4.55833	-14.029	-12.854	-15.741	-14.486	-14.311	-14.938	-14.754	-14.224
4.56667	-14.1	-12.876	-15.767	-14.543	-14.364	-15.001	-14.784	-14.25
4.575	-14.141	-12.914	-15.807	-14.586	-14.403	-15.048	-14.808	-14.272
4.58333	-14.19	-12.94	-15.826	-14.648	-14.464	-15.125	-14.857	-14.315
4.59167	-14.212	-12.975	-15.842	-14.683	-14.498	-15.175	-14.894	-14.347
4.6	-14.23	-12.989	-15.848	-14.72	-14.541	-15.243	-14.949	-14.4
4.60833	-14.237	-12.999	-15.851	-14.735	-14.557	-15.278	-14.983	-14.432
4.61667	-14.252	-12.997	-15.856	-14.753	-14.569	-15.318	-15.021	-14.472
4.625	-14.266	-12.995	-15.876	-14.762	-14.57	-15.338	-15.036	-14.491
4.63333	-14.306	-12.998	-15.899	-14.786	-14.579	-15.363	-15.046	-14.501
4.64167	-14.337	-13.013	-15.946	-14.809	-14.589	-15.383	-15.052	-14.5
4.65	-14.392	-13.033	-15.984	-14.86	-14.615	-15.423	-15.064	-14.494
4.65833	-14.425	-13.073	-16.035	-14.902	-14.642	-15.452	-15.079	-14.492
4.66667	-14.462	-13.102	-16.067	-14.963	-14.684	-15.507	-15.116	-14.492
4.675	-14.48	-13.14	-16.098	-15	-14.713	-15.54	-15.149	-14.501
4.68333	-14.494	-13.161	-16.114	-15.04	-14.747	-15.584	-15.207	-14.509
4.69167	-14.497	-13.177	-16.132	-15.059	-14.757	-15.604	-15.246	-14.516
4.7	-14.504	-13.18	-16.145	-15.076	-14.758	-15.615	-15.3	-14.515
4.70833	-14.516	-13.179	-16.167	-15.086	-14.755	-15.614	-15.327	-14.504
4.71667	-14.547	-13.18	-16.191	-15.105	-14.742	-15.611	-15.36	-14.487
4.725	-14.574	-13.198	-16.236	-15.124	-14.736	-15.612	-15.381	-14.456
4.73333	-14.626	-13.217	-16.273	-15.166	-14.739	-15.625	-15.395	-14.434
4.74167	-14.657	-13.259	-16.333	-15.2	-14.747	-15.643	-15.424	-14.407
4.75	-14.702	-13.291	-16.372	-15.251	-14.771	-15.684	-15.47	-14.403
4.75833	-14.722	-13.338	-16.417	-15.281	-14.788	-15.715	-15.508	-14.416
4.76667	-14.744	-13.36	-16.44	-15.315	-14.814	-15.764	-15.574	-14.439
4.775	-14.749	-13.383	-16.462	-15.328	-14.828	-15.791	-15.617	-14.486
4.78333	-14.761	-13.391	-16.47	-15.337	-14.84	-15.822	-15.678	-14.522
4.79167	-14.769	-13.397	-16.486	-15.337	-14.845	-15.835	-15.711	-14.569
4.8	-14.791	-13.401	-16.501	-15.341	-14.855	-15.851	-15.743	-14.593
4.80833	-14.812	-13.413	-16.532	-15.348	-14.861	-15.865	-15.761	-14.62
4.81667	-14.852	-13.428	-16.559	-15.373	-14.883	-15.891	-15.778	-14.635
4.825	-14.881	-13.464	-16.602	-15.394	-14.905	-15.917	-15.792	-14.66
4.83333	-14.92	-13.497	-16.63	-15.433	-14.948	-15.966	-15.821	-14.683
4.84167	-14.936	-13.542	-16.664	-15.461	-14.979	-16.003	-15.842	-14.731
4.85	-14.951	-13.562	-16.679	-15.492	-15.025	-16.058	-15.891	-14.771
4.85833	-14.953	-13.585	-16.69	-15.504	-15.046	-16.088	-15.92	-14.84
4.86667	-14.951	-13.587	-16.689	-15.515	-15.068	-16.12	-15.968	-14.888
4.875	-14.949	-13.578	-16.688	-15.511	-15.077	-16.132	-15.994	-14.95
4.88333	-14.961	-13.568	-16.69	-15.512	-15.08	-16.137	-16.019	-14.981
4.89167	-14.974	-13.55	-16.701	-15.514	-15.085	-16.139	-16.033	-15.015
4.9	-15.011	-13.543	-16.716	-15.529	-15.096	-16.147	-16.045	-15.026
4.90833	-15.043	-13.539	-16.75	-15.547	-15.11	-16.157	-16.054	-15.04
4.91667	-15.09	-13.544	-16.775	-15.581	-15.144	-16.183	-16.071	-15.056
4.925	-15.119	-13.55	-16.806	-15.611	-15.17	-16.205	-16.086	-15.086
4.93333	-15.152	-13.551	-16.819	-15.65	-15.21	-16.241	-16.115	-15.116
4.94167	-15.164	-13.544	-16.831	-15.672	-15.232	-16.254	-16.133	-15.171
4.95	-15.17	-13.528	-16.826	-15.697	-15.247	-16.255	-16.142	-15.209
4.95833	-15.173	-13.49	-16.819	-15.709	-15.245	-16.238	-16.129	-15.258
4.96667	-15.18	-13.459	-16.814	-15.722	-15.214	-16.164	-16.061	-15.281
4.975	-15.19	-13.412	-16.815	-15.732	-15.175	-16.085	-15.975	-15.299
4.98333	-15.222	-13.384	-16.823	-15.755	-15.074	-15.901	-15.768	-15.303
4.99167	-15.247	-13.351	-16.847	-15.78	-14.978	-15.733	-15.574	-15.303
5	-15.293	-13.332	-16.866	-15.826	-14.763	-15.389	-15.193	-15.306
5.00833	-15.318	-13.316	-16.89	-15.859	-14.564	-15.093	-14.88	-15.325
5.01667	-15.342	-13.302	-16.9	-15.9	-14.151	-14.521	-14.314	-15.344
5.025	-15.346	-13.274	-16.9	-15.917	-13.788	-14.048	-13.875	-15.388
5.03333	-15.336	-13.244	-16.893	-15.912	-13.088	-13.191	-13.121	-15.423
5.04167	-15.327	-13.182	-16.88	-15.88	-12.511	-12.516	-12.556	-15.471
5.05	-15.307	-13.127	-16.874	-15.783	-11.488	-11.356	-11.613	-15.495
5.05833	-15.3	-13.026	-16.878	-15.681	-10.704	-10.495	-10.926	-15.519
5.06667	-15.301	-12.958	-16.892	-15.457	-9.403	-9.092	-9.818	-15.525
5.075	-15.307	-12.84	-16.927	-15.254	-8.459	-8.099	-9.042	-15.529
5.08333	-15.323	-12.76	-16.955	-14.848	-6.957	-6.539	-7.835	-15.529
5.09167	-15.327	-12.63	-16.998	-14.502	-5.903	-5.466	-7.015	-15.541
5.1	-15.331	-12.531	-17.024	-13.848	-4.264	-3.816	-5.775	-15.555
5.10833	-15.322	-12.355	-17.049	-13.318	-3.133	-2.697	-4.949	-15.586
5.11667	-15.294	-12.211	-17.059	-12.372	-1.389	-0.975	-3.709	-15.611
5.125	-15.271	-11.945	-17.067	-11.646	-0.201	0.19	-2.88	-15.648
5.13333	-15.233	-11.733	-17.07	-10.424	1.612	1.968	-1.629	-15.665
5.14167	-15.214	-11.366	-17.083	-9.534	2.833	3.167	-0.789	-15.676
5.15	-15.198	-11.085	-17.098	-8.113	4.668	4.975	0.481	-15.667
5.15833	-15.194	-10.623	-17.133	-7.12	5.886	6.175	1.333	-15.626
5.16667	-15.198	-10.286	-17.16	-5.584	7.698	7.969	2.61	-15.582
5.175	-15.2	-9.734	-17.201	-4.533	8.893	9.147	3.452	-15.473
5.18333	-15.196	-9.331	-17.225	-2.927	10.671	10.897	4.702	-15.37
5.19167	-15.187	-8.672	-17.246	-1.838	11.851	12.055	5.522	-15.153
5.2	-15.16	-8.186	-17.249	-0.178	13.616	13.781	6.742	-14.955
5.20833	-15.134	-7.391	-17.243	0.947	14.799	14.926	7.55	-14.557
5.21667	-15.094	-6.814	-17.225	2.653	16.58	16.649	8.762	-14.213
5.225	-15.071	-5.895	-17.19	3.794	17.767	17.796	9.573	-13.566
5.23333	-15.046	-5.246	-17.156	5.503	19.541	19.51	10.801	-13.045
5.24167	-15.034	-4.242	-17.079	6.633	20.717	20.643	11.622	-12.131
5.25	-15.02	-3.555	-17.001	8.313	22.461	22.321	12.852	-11.441
5.25833	-15.01	-2.505	-16.824	9.417	23.611	23.423	13.667	-10.308
5.26667	-14.979	-1.793	-16.646	11.06	25.313	25.054	14.875	-9.497
5.275	-14.948	-0.699	-16.279	12.151	26.442	26.13	15.667	-8.218
5.28333	-14.877	0.049	-15.953	13.788	28.134	27.737	16.828	-7.332
5.29167	-14.818	1.205	-15.334	14.884	29.264	28.808	17.582	-5.967
5.3	-14.712	2.001	-14.836	16.534	30.963	30.421	18.663	-5.035
5.30833	-14.627	3.221	-13.97	17.636	32.096	31.501	19.335	-3.603
5.31667	-14.493	4.051	-13.316	19.283	33.792	33.128	20.213	-2.63
5.325	-14.392	5.305	-12.238	20.372	34.918	34.207	20.676	-1.146
5.33333	-14.23	6.147	-11.46	21.99	36.584	35.82	21.106	-0.145
5.34167	-14.106	7.406	-10.216	23.059	37.685	36.886	21.166	1.363
5.35	-13.883	8.247	-9.34	24.65	39.317	38.474	20.846	2.368
5.35833	-13.702	9.513	-7.961	25.707	40.399	39.524	20.333	3.865
5.36667	-13.38	10.367	-7.008	27.293	42.018	41.097	19.112	4.855
5.375	-13.124	11.658	-5.533	28.359	43.1	42.149	18.02	6.327
5.38333	-12.682	12.535	-4.53	29.965	44.733	43.737	16.031	7.303
5.39167	-12.35	13.858	-3	31.039	45.83	44.799	14.532	8.771
5.4	-11.802	14.75	-1.977	32.65	47.478	46.402	12.128	9.755
5.40833	-11.406	16.086	-0.439	33.72	48.577	47.47	10.483	11.25
5.41667	-10.774	16.976	0.577	35.314	50.219	49.065	8.045	12.251
5.425	-10.324	18.299	2.101	36.367	51.305	50.121	6.481	13.766
5.43333	-9.602	19.18	3.113	37.937	52.917	51.686	4.27	14.773
5.44167	-9.088	20.492	4.631	38.977	53.972	52.712	2.906	16.281
5.45	-8.26	21.37	5.648	40.542	55.508	54.213	1.04	17.281
5.45833	-7.67	22.698	7.182	41.589	56.481	55.167	-0.078	18.772
5.46667	-6.732	23.593	8.21	43.171	57.791	56.47	-1.578	19.766
5.475	-6.076	24.947	9.756	44.235	58.499	57.193	-2.458	21.258
5.48333	-5.056	25.862	10.784	45.834	59.17	57.927	-3.613	22.259
5.49167	-4.356	27.235	12.319	46.9	59.259	58.083	-4.285	23.782
5.5	-3.288	28.154	13.335	48.493	58.679	57.643	-5.154	24.811
5.50833	-2.564	29.53	14.849	49.548	57.735	56.812	-5.663	26.367
5.51667	-1.459	30.447	15.854	51.108	55.404	54.665	-6.33	27.412
5.525	-0.706	31.813	17.365	52.126	53.238	52.62	-6.73	28.978
5.53333	0.45	32.729	18.379	53.579	49.152	48.697	-7.278	30.018
5.54167	1.244	34.115	19.915	54.472	45.959	45.588	-7.617	31.569
5.55	2.463	35.049	20.947	55.594	40.673	40.386	-8.086	32.603
5.55833	3.298	36.468	22.509	56.122	36.941	36.681	-8.374	34.157
5.56667	4.566	37.429	23.553	56.421	31.258	31	-8.767	35.203
5.575	5.419	38.883	25.116	56.195	27.522	27.242	-9.002	36.793
5.58333	6.704	39.863	26.15	55.073	22.152	21.814	-9.313	37.867
5.59167	7.562	41.331	27.695	53.746	18.795	18.408	-9.497	39.5
5.6	8.854	42.315	28.72	50.868	14.169	13.7	-9.747	40.602
5.60833	9.719	43.792	30.261	48.386	11.388	10.862	-9.901	42.258
5.61667	11.033	44.783	31.296	43.957	7.686	7.072	-10.127	43.363
5.625	11.924	46.27	32.863	40.633	5.525	4.861	-10.274	45.022
5.63333	13.284	47.27	33.922	35.316	2.738	1.993	-10.496	46.128
5.64167	14.213	48.765	35.525	31.667	1.155	0.364	-10.637	47.794
5.65	15.621	49.746	36.6	26.246	-0.85	-1.696	-10.838	48.915
5.65833	16.57	51.133	38.222	22.752	-1.974	-2.848	-10.958	50.611
5.66667	18	51.953	39.305	17.822	-3.384	-4.295	-11.111	51.749
5.675	18.958	52.895	40.925	14.783	-4.183	-5.106	-11.197	53.44
5.68333	20.4	53.247	42.007	10.654	-5.207	-6.137	-11.303	54.533
5.69167	21.372	53.191	43.644	8.197	-5.794	-6.726	-11.369	56.039
5.7	22.845	52.679	44.748	4.96	-6.566	-7.497	-11.464	56.89
5.70833	23.845	51.097	46.432	3.089	-7.017	-7.942	-11.528	57.785
5.71667	25.375	49.47	47.574	0.692	-7.61	-8.526	-11.631	58.032
5.725	26.413	46.217	49.313	-0.656	-7.95	-8.864	-11.698	57.708
5.73333	27.997	43.559	50.483	-2.351	-8.396	-9.298	-11.801	56.948
5.74167	29.066	39.01	52.247	-3.295	-8.652	-9.544	-11.856	54.901
5.75	30.678	35.704	53.409	-4.478	-8.993	-9.869	-11.926	52.923
5.75833	31.76	30.562	55.108	-5.145	-9.197	-10.064	-11.959	49.106
5.76667	33.385	27.112	56.178	-6.003	-9.486	-10.336	-11.988	46.071
5.775	34.476	22.092	57.612	-6.504	-9.674	-10.51	-12.001	40.975
5.78333	36.131	18.92	58.388	-7.165	-9.943	-10.767	-12.021	37.346
5.79167	37.25	14.54	59.135	-7.555	-10.114	-10.93	-12.037	31.772
5.8	38.948	11.899	59.255	-8.069	-10.35	-11.163	-12.075	28.091
5.80833	40.088	8.406	58.699	-8.367	-10.49	-11.305	-12.106	22.799
5.81667	41.775	6.381	57.758	-8.748	-10.668	-11.488	-12.155	19.503
5.825	42.852	3.783	55.408	-8.97	-10.767	-11.591	-12.182	15
5.83333	44.305	2.312	53.22	-9.266	-10.893	-11.721	-12.209	12.322
5.84167	45.098	0.451	49.082	-9.446	-10.967	-11.793	-12.217	8.802
5.85	45.881	-0.597	45.847	-9.701	-11.076	-11.899	-12.215	6.78
5.85833	46.048	-1.928	40.479	-9.871	-11.152	-11.968	-12.207	4.189
5.86667	45.629	-2.685	36.698	-10.114	-11.267	-12.072	-12.195	2.725
5.875	44.852	-3.657	30.945	-10.271	-11.346	-12.146	-12.191	0.869
5.88333	42.894	-4.208	27.179	-10.486	-11.462	-12.247	-12.192	-0.175
5.89167	41.082	-4.913	21.788	-10.614	-11.56	-12.308	-12.196	-1.507
5.9	37.692	-5.312	18.445	-10.776	-11.613	-12.382	-12.208	-2.26
5.90833	35.072	-5.812	13.866	-10.866	-11.678	-12.415	-12.211	-3.217
5.91667	30.779	-6.093	11.133	-10.98	-11.712	-12.448	-12.206	-3.759
5.925	27.783	-6.46	7.514	-11.047	-11.756	-12.461	-12.197	-4.444
5.93333	23.272	-6.679	5.411	-11.141	-11.786	-12.478	-12.171	-4.827
5.94167	20.345	-6.978	2.692	-11.207	-11.843	-12.49	-12.146	-5.317
5.95	16.2	-7.166	1.145	-11.307	-11.886	-12.519	-12.107	-5.602
5.95833	13.654	-7.431	-0.813	-11.37	-11.957	-12.546	-12.083	-5.981
5.96667	10.221	-7.594	-1.904	-11.458	-12.007	-12.591	-12.056	-6.213
5.975	8.202	-7.814	-3.263	-11.504	-12.071	-12.62	-12.042	-6.542
5.98333	5.572	-7.943	-4.017	-11.555	-12.104	-12.66	-12.028	-6.745
5.99167	4.068	-8.106	-4.953	-11.579	-12.14	-12.681	-12.018	-7.032
6	2.143	-8.194	-5.474	-11.596	-12.153	-12.701	-11.997	-7.207
6.00833	1.055	-8.306	-6.137	-11.603	-12.163	-12.708	-11.977	-7.436
6.01667	-0.336	-8.37	-6.517	-11.613	-12.168	-12.72	-11.93	-7.565
6.025	-1.13	-8.463	-7.019	-11.626	-12.182	-12.732	-11.888	-7.73
6.03333	-2.145	-8.522	-7.312	-11.652	-12.198	-12.755	-11.819	-7.823
6.04167	-2.726	-8.616	-7.702	-11.675	-12.234	-12.779	-11.771	-7.946
6.05	-3.464	-8.679	-7.931	-11.716	-12.263	-12.815	-11.701	-8.023
6.05833	-3.886	-8.763	-8.223	-11.74	-12.304	-12.837	-11.658	-8.142
6.06667	-4.422	-8.813	-8.392	-11.768	-12.326	-12.862	-11.598	-8.215
6.075	-4.726	-8.867	-8.612	-11.777	-12.344	-12.868	-11.561	-8.327
6.08333	-5.117	-8.89	-8.743	-11.779	-12.347	-12.86	-11.503	-8.393
6.09167	-5.348	-8.91	-8.923	-11.777	-12.341	-12.848	-11.458	-8.473
6.1	-5.661	-8.918	-9.04	-11.77	-12.331	-12.824	-11.377	-8.515
6.10833	-5.854	-8.924	-9.214	-11.77	-12.321	-12.807	-11.315	-8.55
6.11667	-6.128	-8.932	-9.327	-11.778	-12.316	-12.788	-11.212	-8.561
6.125	-6.299	-8.948	-9.493	-11.783	-12.317	-12.782	-11.139	-8.572
6.13333	-6.534	-8.963	-9.596	-11.799	-12.323	-12.778	-11.031	-8.58
6.14167	-6.672	-8.984	-9.732	-11.807	-12.333	-12.781	-10.964	-8.599
6.15	-6.849	-8.99	-9.805	-11.806	-12.331	-12.777	-10.874	-8.615
6.15833	-6.942	-8.99	-9.892	-11.793	-12.317	-12.765	-10.82	-8.648
6.16667	-7.058	-8.977	-9.934	-11.76	-12.295	-12.73	-10.742	-8.668
6.175	-7.121	-8.943	-9.987	-11.732	-12.246	-12.7	-10.692	-8.685
6.18333	-7.208	-8.913	-10.025	-11.682	-12.208	-12.641	-10.606	-8.688
6.19167	-7.262	-8.858	-10.08	-11.652	-12.149	-12.596	-10.54	-8.668
6.2	-7.352	-8.827	-10.118	-11.616	-12.111	-12.536	-10.428	-8.643
6.20833	-7.414	-8.785	-10.177	-11.597	-12.066	-12.504	-10.348	-8.597
6.21667	-7.499	-8.765	-10.21	-11.582	-12.044	-12.463	-10.226	-8.563
6.225	-7.549	-8.738	-10.243	-11.571	-12.007	-12.443	-10.147	-8.516
6.23333	-7.607	-8.721	-10.25	-11.553	-11.98	-12.41	-10.044	-8.49
6.24167	-7.632	-8.688	-10.243	-11.532	-11.925	-12.384	-9.981	-8.456
6.25	-7.647	-8.659	-10.231	-11.485	-11.877	-12.336	-9.895	-8.436
6.25833	-7.648	-8.596	-10.202	-11.445	-11.792	-12.293	-9.837	-8.404
6.26667	-7.643	-8.547	-10.183	-11.377	-11.726	-12.215	-9.744	-8.377
6.275	-7.643	-8.463	-10.166	-11.33	-11.625	-12.16	-9.672	-8.324
6.28333	-7.652	-8.407	-10.16	-11.27	-11.562	-12.075	-9.551	-8.281
6.29167	-7.661	-8.33	-10.156	-11.238	-11.478	-12.021	-9.463	-8.215
6.3	-7.674	-8.285	-10.152	-11.193	-11.428	-11.953	-9.329	-8.17
6.30833	-7.68	-8.223	-10.141	-11.169	-11.362	-11.91	-9.244	-8.113
6.31667	-7.671	-8.186	-10.12	-11.126	-11.32	-11.851	-9.129	-8.08
6.325	-7.651	-8.124	-10.073	-11.09	-11.241	-11.808	-9.06	-8.041
6.33333	-7.603	-8.077	-10.031	-11.013	-11.18	-11.737	-8.971	-8.019
6.34167	-7.56	-7.994	-9.962	-10.952	-11.071	-11.677	-8.912	-7.987
6.35	-7.491	-7.929	-9.917	-10.85	-10.989	-11.574	-8.825	-7.96
6.35833	-7.446	-7.824	-9.857	-10.78	-10.861	-11.501	-8.749	-7.906
6.36667	-7.385	-7.755	-9.824	-10.677	-10.773	-11.386	-8.627	-7.86
6.375	-7.352	-7.657	-9.785	-10.618	-10.656	-11.315	-8.536	-7.779
6.38333	-7.308	-7.6	-9.764	-10.535	-10.586	-11.218	-8.398	-7.72
6.39167	-7.277	-7.528	-9.719	-10.483	-10.489	-11.163	-8.309	-7.634
6.4	-7.226	-7.482	-9.685	-10.405	-10.428	-11.087	-8.182	-7.579
6.40833	-7.179	-7.412	-9.615	-10.346	-10.33	-11.042	-8.108	-7.51
6.41667	-7.097	-7.358	-9.558	-10.244	-10.258	-10.96	-8.004	-7.468
6.425	-7.036	-7.263	-9.463	-10.165	-10.139	-10.896	-7.939	-7.413
6.43333	-6.938	-7.189	-9.4	-10.03	-10.052	-10.784	-7.838	-7.374
6.44167	-6.874	-7.069	-9.309	-9.935	-9.919	-10.702	-7.761	-7.305
6.45	-6.788	-6.986	-9.256	-9.795	-9.834	-10.568	-7.635	-7.252
6.45833	-6.741	-6.868	-9.184	-9.703	-9.715	-10.481	-7.539	-7.16
6.46667	-6.677	-6.797	-9.137	-9.569	-9.644	-10.358	-7.391	-7.093
6.475	-6.638	-6.706	-9.068	-9.481	-9.551	-10.283	-7.293	-6.992
6.48333	-6.576	-6.649	-9.011	-9.34	-9.487	-10.181	-7.151	-6.927
6.49167	-6.524	-6.569	-8.916	-9.234	-9.394	-10.114	-7.067	-6.838
6.5	-6.436	-6.508	-8.843	-9.055	-9.324	-10.01	-6.95	-6.787
6.50833	-6.368	-6.407	-8.723	-8.919	-9.205	-9.93	-6.878	-6.709
6.51667	-6.256	-6.328	-8.638	-8.692	-9.115	-9.8	-6.766	-6.66
6.525	-6.184	-6.196	-8.512	-8.536	-8.972	-9.704	-6.691	-6.574
6.53333	-6.082	-6.104	-8.43	-8.306	-8.875	-9.555	-6.564	-6.508
6.54167	-6.02	-5.967	-8.324	-8.158	-8.735	-9.461	-6.472	-6.392
6.55	-5.94	-5.878	-8.259	-7.954	-8.651	-9.328	-6.329	-6.303
6.55833	-5.89	-5.756	-8.161	-7.831	-8.537	-9.247	-6.231	-6.165
6.56667	-5.819	-5.679	-8.091	-7.665	-8.468	-9.143	-6.088	-6.068
6.575	-5.764	-5.567	-7.969	-7.56	-8.365	-9.082	-6.001	-5.933
6.58333	-5.675	-5.493	-7.875	-7.408	-8.291	-8.983	-5.878	-5.854
6.59167	-5.607	-5.369	-7.713	-7.31	-8.169	-8.914	-5.803	-5.745
6.6	-5.491	-5.278	-7.59	-7.16	-8.082	-8.795	-5.697	-5.676
6.60833	-5.412	-5.133	-7.391	-7.066	-7.942	-8.705	-5.624	-5.572
6.61667	-5.293	-5.033	-7.252	-6.935	-7.848	-8.568	-5.506	-5.5
6.625	-5.218	-4.889	-7.04	-6.856	-7.717	-8.477	-5.416	-5.381
6.63333	-5.115	-4.804	-6.899	-6.757	-7.637	-8.352	-5.272	-5.294
6.64167	-5.052	-4.689	-6.684	-6.702	-7.532	-8.274	-5.172	-5.159
6.65	-4.96	-4.623	-6.538	-6.632	-7.472	-8.172	-5.02	-5.072
6.65833	-4.895	-4.534	-6.318	-6.585	-7.391	-8.112	-4.921	-4.948
6.66667	-4.784	-4.476	-6.17	-6.511	-7.337	-8.022	-4.785	-4.88
6.675	-4.7	-4.386	-5.954	-6.455	-7.248	-7.959	-4.702	-4.788
6.68333	-4.56	-4.316	-5.815	-6.357	-7.179	-7.851	-4.582	-4.734
6.69167	-4.459	-4.203	-5.627	-6.283	-7.064	-7.774	-4.501	-4.65
6.7	-4.31	-4.12	-5.519	-6.173	-6.982	-7.645	-4.376	-4.588
6.70833	-4.215	-3.991	-5.391	-6.106	-6.859	-7.557	-4.284	-4.478
6.71667	-4.09	-3.906	-5.329	-6.015	-6.78	-7.428	-4.132	-4.396
6.725	-4.018	-3.788	-5.263	-5.966	-6.671	-7.347	-4.026	-4.257
6.73333	-3.923	-3.716	-5.23	-5.903	-6.605	-7.234	-3.859	-4.164
6.74167	-3.864	-3.618	-5.19	-5.864	-6.517	-7.165	-3.75	-4.025
6.75	-3.768	-3.557	-5.163	-5.799	-6.459	-7.066	-3.598	-3.94
6.75833	-3.698	-3.46	-5.112	-5.751	-6.363	-6.998	-3.506	-3.826
6.76667	-3.578	-3.39	-5.072	-5.66	-6.293	-6.885	-3.378	-3.76
6.775	-3.491	-3.269	-5.009	-5.591	-6.173	-6.8	-3.296	-3.659
6.78333	-3.358	-3.184	-4.967	-5.479	-6.085	-6.659	-3.175	-3.594
6.79167	-3.27	-3.044	-4.912	-5.401	-5.943	-6.56	-3.086	-3.478
6.8	-3.155	-2.948	-4.883	-5.29	-5.852	-6.41	-2.946	-3.395
6.80833	-3.088	-2.813	-4.844	-5.223	-5.724	-6.313	-2.841	-3.257
6.81667	-3.001	-2.731	-4.821	-5.131	-5.647	-6.181	-2.68	-3.162
6.825	-2.945	-2.62	-4.779	-5.075	-5.542	-6.1	-2.573	-3.027
6.83333	-2.859	-2.553	-4.743	-4.991	-5.477	-5.988	-2.421	-2.945
6.84167	-2.792	-2.459	-4.663	-4.932	-5.376	-5.915	-2.325	-2.837
6.85	-2.677	-2.391	-4.597	-4.832	-5.302	-5.8	-2.195	-2.774
6.85833	-2.589	-2.279	-4.479	-4.756	-5.178	-5.716	-2.114	-2.685
6.86667	-2.447	-2.194	-4.397	-4.63	-5.086	-5.577	-1.992	-2.624
6.875	-2.351	-2.056	-4.271	-4.544	-4.939	-5.476	-1.907	-2.524
6.88333	-2.214	-1.961	-4.192	-4.417	-4.842	-5.324	-1.769	-2.446
6.89167	-2.129	-1.82	-4.083	-4.338	-4.703	-5.222	-1.667	-2.319
6.9	-2.017	-1.733	-4.01	-4.236	-4.621	-5.083	-1.506	-2.228
6.90833	-1.942	-1.618	-3.899	-4.179	-4.513	-5.001	-1.394	-2.089
6.91667	-1.832	-1.549	-3.817	-4.092	-4.448	-4.891	-1.235	-2.003
6.925	-1.749	-1.451	-3.679	-4.034	-4.348	-4.82	-1.138	-1.885
6.93333	-1.611	-1.385	-3.574	-3.933	-4.276	-4.714	-1.008	-1.812
6.94167	-1.506	-1.274	-3.408	-3.858	-4.154	-4.638	-0.927	-1.712
6.95	-1.34	-1.192	-3.3	-3.727	-4.067	-4.509	-0.815	-1.648
6.95833	-1.229	-1.056	-3.142	-3.632	-3.923	-4.415	-0.736	-1.547
6.96667	-1.063	-0.96	-3.045	-3.492	-3.826	-4.271	-0.604	-1.472
6.975	-0.964	-0.818	-2.919	-3.403	-3.687	-4.177	-0.504	-1.345
6.98333	-0.824	-0.733	-2.84	-3.28	-3.601	-4.041	-0.348	-1.255
6.99167	-0.741	-0.616	-2.732	-3.208	-3.482	-3.961	-0.238	-1.114
7	-0.613	-0.548	-2.661	-3.108	-3.412	-3.852	-0.078	-1.024
7.00833	-0.522	-0.459	-2.54	-3.041	-3.3	-3.787	0.022	-0.896
7.01667	-0.383	-0.399	-2.453	-2.935	-3.223	-3.685	0.158	-0.821
7.025	-0.28	-0.302	-2.312	-2.852	-3.088	-3.614	0.241	-0.716
7.03333	-0.121	-0.23	-2.215	-2.709	-2.988	-3.494	0.36	-0.652
7.04167	-0.014	-0.1	-2.072	-2.606	-2.82	-3.401	0.44	-0.551
7.05	0.138	-0.009	-1.983	-2.45	-2.704	-3.254	0.571	-0.477
7.05833	0.231	0.132	-1.857	-2.349	-2.533	-3.153	0.668	-0.353
7.06667	0.358	0.225	-1.779	-2.211	-2.423	-3.007	0.824	-0.261
7.075	0.435	0.355	-1.667	-2.127	-2.278	-2.919	0.934	-0.116
7.08333	0.54	0.433	-1.59	-2.013	-2.188	-2.806	1.095	-0.017
7.09167	0.609	0.537	-1.462	-1.938	-2.062	-2.732	1.195	0.12
7.1	0.72	0.607	-1.365	-1.82	-1.978	-2.629	1.336	0.207
7.10833	0.803	0.713	-1.209	-1.732	-1.838	-2.555	1.417	0.321
7.11667	0.938	0.79	-1.1	-1.587	-1.738	-2.429	1.536	0.393
7.125	1.029	0.922	-0.933	-1.482	-1.577	-2.334	1.611	0.496
7.13333	1.17	1.015	-0.824	-1.32	-1.464	-2.185	1.729	0.565
7.14167	1.261	1.163	-0.677	-1.214	-1.3	-2.078	1.813	0.685
7.15	1.384	1.261	-0.587	-1.066	-1.196	-1.924	1.952	0.773
7.15833	1.459	1.396	-0.46	-0.978	-1.053	-1.826	2.049	0.916
7.16667	1.564	1.481	-0.379	-0.849	-0.969	-1.695	2.202	1.013
7.175	1.632	1.598	-0.252	-0.77	-0.848	-1.617	2.301	1.153
7.18333	1.741	1.671	-0.163	-0.643	-0.767	-1.505	2.44	1.24
7.19167	1.819	1.79	-0.02	-0.552	-0.643	-1.43	2.526	1.35
7.2	1.947	1.873	0.084	-0.401	-0.549	-1.307	2.64	1.416
7.20833	2.039	2.01	0.246	-0.292	-0.402	-1.221	2.712	1.508
7.21667	2.183	2.106	0.349	-0.127	-0.302	-1.08	2.819	1.572
7.225	2.28	2.254	0.505	-0.016	-0.15	-0.982	2.894	1.674
7.23333	2.411	2.348	0.601	0.135	-0.053	-0.84	3.018	1.751
7.24167	2.491	2.479	0.737	0.23	0.082	-0.753	3.109	1.879
7.25	2.601	2.559	0.863	0.356	0.162	-0.635	3.251	1.97
7.25833	2.667	2.662	0.951	0.432	0.271	-0.562	3.35	2.107
7.26667	2.769	2.724	1.087	0.545	0.338	-0.457	3.491	2.194
7.275	2.84	2.816	1.187	0.623	0.438	-0.387	3.582	2.309
7.28333	2.962	2.881	1.347	0.746	0.513	-0.277	3.698	2.381
7.29167	3.052	2.989	1.459	0.834	0.628	-0.192	3.769	2.48
7.3	3.194	3.075	1.627	0.975	0.712	-0.053	3.875	2.546
7.30833	3.289	3.208	1.733	1.068	0.843	0.047	3.949	2.654
7.31667	3.42	3.301	1.881	1.208	0.928	0.198	4.069	2.736
7.325	3.5	3.439	1.968	1.296	1.047	0.297	4.158	2.871
7.33333	3.603	3.526	2.089	1.417	1.119	0.436	4.308	2.97
7.34167	3.66	3.644	2.166	1.492	1.213	0.519	4.41	3.118
7.35	3.741	3.719	2.286	1.601	1.274	0.639	4.56	3.216
7.35833	3.796	3.83	2.371	1.675	1.364	0.716	4.653	3.343
7.36667	3.89	3.902	2.506	1.799	1.43	0.841	4.781	3.418
7.375	3.964	4.023	2.601	1.886	1.544	0.928	4.858	3.52
7.38333	4.083	4.112	2.736	2.036	1.631	1.072	4.964	3.585
7.39167	4.167	4.263	2.82	2.138	1.773	1.174	5.033	3.686
7.4	4.289	4.367	2.927	2.292	1.874	1.332	5.145	3.762
7.40833	4.364	4.523	2.985	2.386	2.02	1.435	5.226	3.889
7.41667	4.462	4.621	3.054	2.518	2.115	1.582	5.362	3.98
7.425	4.519	4.757	3.097	2.596	2.24	1.671	5.457	4.122
7.43333	4.599	4.839	3.162	2.705	2.321	1.794	5.607	4.214
7.44167	4.656	4.947	3.212	2.774	2.439	1.872	5.703	4.343
7.45	4.752	5.021	3.303	2.884	2.523	1.99	5.832	4.418
7.45833	4.827	5.133	3.374	2.967	2.664	2.074	5.91	4.522
7.46667	4.959	5.213	3.489	3.098	2.768	2.212	6.015	4.587
7.475	5.055	5.352	3.564	3.192	2.939	2.316	6.081	4.686
7.48333	5.193	5.446	3.672	3.335	3.06	2.48	6.182	4.758
7.49167	5.282	5.598	3.741	3.426	3.234	2.593	6.258	4.875
7.5	5.396	5.691	3.83	3.55	3.343	2.759	6.384	4.963
7.50833	5.465	5.824	3.886	3.628	3.496	2.861	6.479	5.103
7.51667	5.559	5.902	3.982	3.731	3.587	3.003	6.625	5.196
7.525	5.623	6.003	4.05	3.799	3.716	3.088	6.722	5.327
7.53333	5.728	6.068	4.173	3.902	3.801	3.214	6.851	5.407
7.54167	5.808	6.167	4.263	3.979	3.938	3.299	6.931	5.514
7.55	5.94	6.242	4.41	4.112	4.037	3.441	7.034	5.578
7.55833	6.038	6.368	4.51	4.21	4.195	3.542	7.101	5.679
7.56667	6.179	6.466	4.653	4.363	4.307	3.709	7.203	5.75
7.575	6.275	6.615	4.741	4.464	4.469	3.823	7.28	5.866
7.58333	6.404	6.718	4.863	4.605	4.572	3.99	7.41	5.953
7.59167	6.484	6.853	4.935	4.689	4.714	4.091	7.509	6.093
7.6	6.597	6.936	5.047	4.799	4.798	4.224	7.664	6.187
7.60833	6.668	7.044	5.126	4.87	4.917	4.301	7.768	6.329
7.61667	6.784	7.108	5.256	4.977	4.993	4.408	7.916	6.418
7.625	6.87	7.205	5.354	5.056	5.117	4.478	8.008	6.535
7.63333	7.011	7.273	5.51	5.192	5.207	4.592	8.129	6.607
7.64167	7.115	7.388	5.617	5.291	5.357	4.678	8.205	6.709
7.65	7.274	7.472	5.773	5.452	5.464	4.821	8.32	6.78
7.65833	7.38	7.613	5.868	5.559	5.624	4.92	8.402	6.889
7.66667	7.529	7.708	6.006	5.713	5.726	5.069	8.534	6.973
7.675	7.622	7.843	6.091	5.807	5.868	5.162	8.633	7.107
7.68333	7.749	7.925	6.219	5.937	5.951	5.289	8.794	7.206
7.69167	7.832	8.032	6.308	6.02	6.064	5.359	8.907	7.352
7.7	7.953	8.096	6.457	6.144	6.137	5.459	9.069	7.445
7.70833	8.04	8.194	6.565	6.231	6.249	5.522	9.168	7.573
7.71667	8.183	8.266	6.74	6.377	6.331	5.625	9.31	7.648
7.725	8.286	8.392	6.859	6.481	6.47	5.704	9.399	7.754
7.73333	8.455	8.49	7.039	6.652	6.571	5.835	9.529	7.819
7.74167	8.571	8.655	7.152	6.768	6.723	5.931	9.62	7.926
7.75	8.743	8.773	7.306	6.936	6.828	6.076	9.769	8.007
7.75833	8.85	8.947	7.402	7.042	6.976	6.173	9.879	8.146
7.76667	9.003	9.059	7.538	7.182	7.063	6.305	10.054	8.246
7.775	9.099	9.216	7.625	7.27	7.185	6.386	10.176	8.406
7.78333	9.235	9.312	7.758	7.393	7.262	6.499	10.358	8.515
7.79167	9.332	9.452	7.852	7.481	7.378	6.576	10.479	8.667
7.8	9.488	9.547	8.001	7.62	7.46	6.7	10.647	8.762
7.80833	9.602	9.7	8.105	7.722	7.596	6.794	10.751	8.898
7.81667	9.786	9.809	8.26	7.888	7.695	6.953	10.903	8.982
7.825	9.916	9.99	8.364	8.003	7.851	7.072	11.002	9.116
7.83333	10.11	10.123	8.503	8.174	7.956	7.261	11.16	9.214
7.84167	10.234	10.319	8.59	8.28	8.106	7.39	11.274	9.379
7.85	10.409	10.446	8.711	8.431	8.195	7.573	11.454	9.5
7.85833	10.517	10.629	8.791	8.525	8.318	7.687	11.582	9.687
7.86667	10.665	10.743	8.918	8.661	8.394	7.849	11.779	9.813
7.875	10.761	10.904	9.009	8.753	8.504	7.954	11.907	9.994
7.88333	10.915	11.01	9.159	8.9	8.584	8.115	12.092	10.104
7.89167	11.025	11.171	9.268	9.004	8.717	8.228	12.207	10.256
7.9	11.202	11.283	9.439	9.177	8.817	8.41	12.37	10.352
7.90833	11.332	11.464	9.556	9.297	8.985	8.541	12.477	10.496
7.91667	11.529	11.591	9.723	9.482	9.104	8.739	12.639	10.595
7.925	11.658	11.784	9.825	9.602	9.287	8.872	12.756	10.764
7.93333	11.838	11.912	9.976	9.776	9.41	9.059	12.944	10.888
7.94167	11.951	12.09	10.072	9.885	9.584	9.176	13.082	11.085
7.95	12.108	12.2	10.222	10.037	9.695	9.34	13.295	11.221
7.95833	12.209	12.351	10.332	10.138	9.856	9.44	13.437	11.417
7.96667	12.364	12.452	10.513	10.292	9.97	9.589	13.641	11.541
7.975	12.478	12.601	10.644	10.401	10.147	9.693	13.769	11.712
7.98333	12.66	12.71	10.855	10.581	10.274	9.862	13.945	11.818
7.99167	12.79	12.89	10.999	10.706	10.476	9.982	14.058	11.979
8	12.996	13.019	11.211	10.899	10.622	10.171	14.223	12.089
8.00833	13.13	13.226	11.34	11.028	10.843	10.3	14.341	12.267
8.01667	13.325	13.368	11.52	11.214	10.989	10.492	14.531	12.398
8.025	13.445	13.575	11.633	11.329	11.201	10.614	14.671	12.605
8.03333	13.61	13.707	11.799	11.492	11.333	10.79	14.893	12.747
8.04167	13.715	13.896	11.914	11.596	11.52	10.899	15.042	12.959
8.05	13.877	14.017	12.096	11.754	11.646	11.062	15.264	13.096
8.05833	13.988	14.196	12.227	11.866	11.835	11.175	15.402	13.287
8.06667	14.175	14.319	12.434	12.046	11.969	11.351	15.59	13.409
8.075	14.308	14.519	12.575	12.179	12.18	11.479	15.707	13.587
8.08333	14.519	14.66	12.779	12.384	12.329	11.682	15.877	13.707
8.09167	14.661	14.888	12.906	12.524	12.552	11.819	15.996	13.898
8.1	14.867	15.044	13.086	12.727	12.695	12.025	16.187	14.036
8.10833	14.997	15.274	13.198	12.855	12.898	12.155	16.325	14.255
8.11667	15.179	15.42	13.359	13.033	13.024	12.337	16.546	14.408
8.125	15.297	15.623	13.468	13.144	13.194	12.45	16.7	14.635
8.13333	15.47	15.751	13.645	13.303	13.309	12.619	16.924	14.78
8.14167	15.59	15.931	13.772	13.415	13.484	12.732	17.067	14.986
8.15	15.789	16.055	13.978	13.593	13.615	12.921	17.264	15.112
8.15833	15.933	16.252	14.12	13.725	13.836	13.06	17.385	15.292
8.16667	16.161	16.399	14.333	13.936	13.999	13.302	17.558	15.413
8.175	16.319	16.639	14.471	14.085	14.26	13.477	17.674	15.6
8.18333	16.543	16.814	14.662	14.307	14.436	13.755	17.857	15.733
8.19167	16.689	17.082	14.782	14.451	14.696	13.944	17.989	15.949
8.2	16.894	17.261	14.959	14.656	14.86	14.212	18.199	16.103
8.20833	17.025	17.522	15.076	14.787	15.09	14.377	18.344	16.345
8.21667	17.22	17.687	15.262	14.978	15.232	14.601	18.558	16.507
8.225	17.361	17.922	15.393	15.109	15.439	14.737	18.696	16.737
8.23333	17.59	18.072	15.608	15.321	15.578	14.93	18.884	16.883
8.24167	17.758	18.293	15.757	15.473	15.791	15.056	19.001	17.088
8.25	18.032	18.44	15.982	15.713	15.937	15.245	19.168	17.215
8.25833	18.221	18.658	16.13	15.878	16.155	15.37	19.279	17.397
8.26667	18.504	18.799	16.343	16.115	16.294	15.552	19.454	17.519
8.275	18.684	18.996	16.475	16.263	16.489	15.661	19.58	17.708
8.28333	18.932	19.113	16.672	16.467	16.607	15.811	19.784	17.839
8.29167	19.081	19.266	16.799	16.591	16.764	15.898	19.93	18.038
8.3	19.285	19.353	16.996	16.767	16.861	16.016	20.142	18.167
8.30833	19.409	19.468	17.132	16.881	16.999	16.092	20.282	18.354
8.31667	19.588	19.54	17.352	17.059	17.096	16.209	20.477	18.47
8.325	19.705	19.657	17.504	17.184	17.251	16.297	20.599	18.628
8.33333	19.884	19.747	17.734	17.384	17.367	16.451	20.766	18.73
8.34167	20.001	19.899	17.885	17.524	17.549	16.565	20.874	18.873
8.35	20.176	20.016	18.104	17.732	17.676	16.753	21.032	18.975
8.35833	20.287	20.2	18.239	17.867	17.862	16.881	21.143	19.145
8.36667	20.442	20.323	18.431	18.054	17.98	17.068	21.319	19.269
8.375	20.534	20.5	18.556	18.172	18.141	17.184	21.443	19.468
8.38333	20.666	20.609	18.742	18.334	18.242	17.344	21.634	19.606
8.39167	20.75	20.759	18.87	18.441	18.385	17.445	21.761	19.807
8.4	20.878	20.853	19.077	18.599	18.483	17.595	21.941	19.933
8.40833	20.969	20.993	19.221	18.713	18.64	17.699	22.053	20.105
8.41667	21.123	21.093	19.447	18.892	18.752	17.872	22.212	20.211
8.425	21.234	21.252	19.598	19.019	18.932	17.993	22.314	20.355
8.43333	21.404	21.369	19.814	19.214	19.059	18.189	22.462	20.451
8.44167	21.519	21.551	19.952	19.342	19.248	18.321	22.568	20.603
8.45	21.682	21.673	20.145	19.522	19.368	18.517	22.734	20.715
8.45833	21.785	21.848	20.263	19.63	19.536	18.639	22.853	20.891
8.46667	21.921	21.957	20.44	19.782	19.641	18.81	23.043	21.014
8.475	22.003	22.109	20.557	19.877	19.785	18.917	23.17	21.198
8.48333	22.128	22.201	20.746	20.019	19.881	19.072	23.358	21.316
8.49167	22.215	22.338	20.879	20.12	20.028	19.175	23.475	21.479
8.5	22.355	22.432	21.089	20.281	20.133	19.342	23.638	21.577
8.50833	22.456	22.587	21.23	20.398	20.303	19.461	23.739	21.718
8.51667	22.619	22.698	21.436	20.58	20.426	19.653	23.878	21.814
8.525	22.732	22.873	21.566	20.703	20.611	19.787	23.968	21.961
8.53333	22.893	22.994	21.743	20.878	20.736	19.984	24.107	22.072
8.54167	22.992	23.17	21.853	20.986	20.911	20.11	24.208	22.253
8.55	23.123	23.279	22.012	21.138	21.019	20.287	24.369	22.381
8.55833	23.201	23.429	22.12	21.236	21.175	20.395	24.482	22.574
8.56667	23.311	23.517	22.291	21.378	21.275	20.55	24.646	22.698
8.575	23.387	23.639	22.414	21.479	21.426	20.651	24.751	22.866
8.58333	23.514	23.719	22.609	21.642	21.532	20.804	24.895	22.964
8.59167	23.611	23.846	22.742	21.761	21.705	20.912	24.979	23.102
8.6	23.77	23.938	22.935	21.95	21.83	21.086	25.094	23.185
8.60833	23.881	24.091	23.055	22.078	22.025	21.206	25.171	23.314
8.61667	24.047	24.2	23.221	22.269	22.153	21.386	25.286	23.403
8.625	24.152	24.364	23.316	22.388	22.339	21.504	25.372	23.552
8.63333	24.293	24.47	23.452	22.555	22.456	21.67	25.512	23.663
8.64167	24.374	24.612	23.54	22.656	22.615	21.771	25.615	23.832
8.65	24.487	24.694	23.68	22.802	22.716	21.912	25.771	23.941
8.65833	24.563	24.805	23.782	22.899	22.862	22.001	25.871	24.096
8.66667	24.687	24.874	23.95	23.052	22.966	22.137	26.009	24.188
8.675	24.781	24.982	24.068	23.16	23.132	22.232	26.087	24.312
8.68333	24.937	25.06	24.246	23.337	23.252	22.386	26.19	24.388
8.69167	25.05	25.196	24.362	23.458	23.441	22.495	26.255	24.508
8.7	25.215	25.292	24.526	23.642	23.568	22.666	26.351	24.594
8.70833	25.322	25.445	24.623	23.757	23.75	22.775	26.421	24.738
8.71667	25.466	25.542	24.762	23.918	23.861	22.932	26.543	24.843
8.725	25.549	25.678	24.852	24.011	24.008	23.028	26.631	25.008
8.73333	25.659	25.758	24.995	24.144	24.096	23.156	26.771	25.118
8.74167	25.73	25.866	25.097	24.231	24.222	23.236	26.861	25.275
8.75	25.843	25.93	25.264	24.364	24.31	23.356	26.986	25.37
8.75833	25.925	26.027	25.381	24.463	24.449	23.439	27.059	25.493
8.76667	26.062	26.101	25.557	24.625	24.555	23.582	27.157	25.569
8.775	26.164	26.219	25.669	24.74	24.721	23.686	27.214	25.677
8.78333	26.318	26.308	25.822	24.92	24.838	23.856	27.3	25.748
8.79167	26.42	26.447	25.914	25.035	25.008	23.969	27.365	25.869
8.8	26.558	26.538	26.038	25.196	25.114	24.13	27.468	25.959
8.80833	26.638	26.662	26.116	25.298	25.258	24.226	27.548	26.102
8.81667	26.743	26.735	26.236	25.433	25.344	24.353	27.675	26.202
8.825	26.812	26.828	26.319	25.52	25.466	24.429	27.758	26.35
8.83333	26.913	26.88	26.456	25.657	25.545	24.543	27.873	26.442
8.84167	26.988	26.96	26.556	25.757	25.677	24.621	27.939	26.571
8.85	27.115	27.019	26.708	25.918	25.771	24.753	28.021	26.649
8.85833	27.207	27.118	26.808	26.034	25.926	24.855	28.07	26.76
8.86667	27.354	27.196	26.947	26.209	26.038	25.019	28.135	26.835
8.875	27.451	27.326	27.03	26.325	26.201	25.134	28.18	26.953
8.88333	27.584	27.413	27.138	26.478	26.305	25.297	28.263	27.04
8.89167	27.666	27.534	27.205	26.574	26.44	25.399	28.327	27.185
8.9	27.772	27.607	27.303	26.695	26.523	25.535	28.428	27.29
8.90833	27.837	27.696	27.373	26.772	26.631	25.614	28.497	27.446
8.91667	27.933	27.745	27.489	26.885	26.7	25.725	28.597	27.547
8.925	28	27.816	27.576	26.968	26.805	25.803	28.654	27.684
8.93333	28.109	27.863	27.719	27.104	26.881	25.932	28.725	27.762
8.94167	28.189	27.949	27.817	27.207	27.002	26.026	28.761	27.87
8.95	28.315	28.015	27.957	27.371	27.087	26.187	28.811	27.934
8.95833	28.4	28.13	28.039	27.478	27.211	26.302	28.845	28.03
8.96667	28.519	28.213	28.151	27.63	27.287	26.469	28.905	28.102
8.975	28.592	28.335	28.214	27.723	27.386	26.575	28.952	28.218
8.98333	28.683	28.409	28.3	27.84	27.44	26.716	29.038	28.307
8.99167	28.736	28.508	28.357	27.909	27.515	26.797	29.1	28.444
9	28.811	28.563	28.449	28.011	27.563	26.911	29.194	28.531
9.00833	28.861	28.64	28.515	28.08	27.641	26.986	29.253	28.65
9.01667	28.947	28.691	28.624	28.196	27.705	27.103	29.332	28.718
9.025	29.014	28.777	28.699	28.281	27.813	27.19	29.376	28.803
9.03333	29.129	28.842	28.814	28.418	27.899	27.335	29.433	28.854
9.04167	29.213	28.954	28.883	28.511	28.035	27.436	29.471	28.932
9.05	29.338	29.028	28.977	28.644	28.128	27.59	29.528	28.989
9.05833	29.416	29.149	29.031	28.723	28.258	27.687	29.574	29.094
9.06667	29.521	29.225	29.11	28.829	28.336	27.819	29.653	29.172
9.075	29.579	29.323	29.162	28.891	28.442	27.894	29.716	29.303
9.08333	29.658	29.38	29.25	28.974	28.505	27.995	29.813	29.388
9.09167	29.705	29.451	29.322	29.032	28.598	28.06	29.879	29.509
9.1	29.786	29.497	29.446	29.123	28.664	28.161	29.963	29.577
9.10833	29.852	29.567	29.538	29.193	28.773	28.233	30.009	29.664
9.11667	29.962	29.619	29.677	29.309	28.854	28.357	30.06	29.713
9.125	30.043	29.712	29.767	29.394	28.984	28.446	30.086	29.786
9.13333	30.173	29.778	29.886	29.522	29.075	28.585	30.124	29.837
9.14167	30.258	29.886	29.954	29.602	29.205	28.675	30.154	29.93
9.15	30.37	29.96	30.043	29.71	29.286	28.797	30.214	30.002
9.15833	30.44	30.059	30.095	29.773	29.394	28.868	30.263	30.119
9.16667	30.527	30.114	30.178	29.854	29.457	28.96	30.347	30.197
9.175	30.579	30.184	30.239	29.906	29.545	29.014	30.408	30.311
9.18333	30.662	30.222	30.346	29.984	29.607	29.1	30.494	30.377
9.19167	30.723	30.277	30.424	30.042	29.707	29.16	30.541	30.458
9.2	30.828	30.319	30.551	30.14	29.788	29.272	30.597	30.503
9.20833	30.908	30.393	30.633	30.212	29.917	29.352	30.628	30.566
9.21667	31.031	30.451	30.747	30.321	30.011	29.49	30.669	30.609
9.225	31.114	30.556	30.807	30.39	30.152	29.582	30.702	30.689
9.23333	31.223	30.629	30.885	30.479	30.243	29.714	30.767	30.754
9.24167	31.283	30.735	30.926	30.527	30.362	29.794	30.823	30.862
9.25	31.358	30.796	30.992	30.591	30.431	29.897	30.921	30.94
9.25833	31.398	30.877	31.04	30.63	30.525	29.959	30.994	31.053
9.26667	31.463	30.921	31.127	30.692	30.586	30.048	31.097	31.121
9.275	31.512	30.982	31.196	30.743	30.681	30.109	31.159	31.204
9.28333	31.604	31.028	31.309	30.835	30.75	30.207	31.239	31.251
9.29167	31.676	31.105	31.386	30.908	30.864	30.281	31.281	31.311
9.3	31.799	31.169	31.49	31.024	30.947	30.398	31.34	31.353
9.30833	31.884	31.273	31.552	31.106	31.07	30.478	31.384	31.419
9.31667	32.003	31.349	31.628	31.216	31.149	30.591	31.459	31.474
9.325	32.072	31.456	31.67	31.281	31.251	30.659	31.523	31.566
9.33333	32.16	31.517	31.734	31.366	31.307	30.742	31.636	31.633
9.34167	32.207	31.593	31.781	31.416	31.382	30.79	31.719	31.737
9.35	32.269	31.633	31.866	31.49	31.429	30.854	31.843	31.805
9.35833	32.311	31.686	31.933	31.545	31.503	30.893	31.921	31.895
9.36667	32.384	31.723	32.047	31.641	31.565	30.967	32.026	31.943
9.375	32.441	31.79	32.125	31.713	31.67	31.025	32.087	32.007
9.38333	32.537	31.848	32.234	31.83	31.751	31.123	32.171	32.047
9.39167	32.607	31.948	32.3	31.909	31.879	31.199	32.227	32.112
9.4	32.706	32.022	32.387	32.02	31.964	31.315	32.322	32.163
9.40833	32.765	32.134	32.433	32.083	32.081	31.39	32.397	32.256
9.41667	32.836	32.202	32.5	32.163	32.15	31.488	32.525	32.327
9.425	32.873	32.286	32.547	32.205	32.237	31.545	32.619	32.441
9.43333	32.92	32.333	32.628	32.267	32.289	31.624	32.761	32.517
9.44167	32.95	32.391	32.69	32.312	32.37	31.671	32.853	32.624
9.45	33.003	32.429	32.801	32.398	32.43	31.756	32.976	32.685
9.45833	33.049	32.492	32.878	32.464	32.534	31.819	33.053	32.76
9.46667	33.134	32.547	32.998	32.577	32.608	31.93	33.149	32.803
9.475	33.198	32.646	33.072	32.655	32.729	32.009	33.21	32.865
9.48333	33.296	32.721	33.176	32.771	32.808	32.134	33.307	32.909
9.49167	33.357	32.838	33.237	32.838	32.913	32.21	33.378	32.989
9.5	33.439	32.911	33.321	32.927	32.976	32.32	33.501	33.054
9.50833	33.48	33.007	33.376	32.977	33.054	32.379	33.594	33.158
9.51667	33.535	33.061	33.468	33.05	33.1	32.455	33.737	33.227
9.525	33.569	33.13	33.536	33.101	33.167	32.503	33.833	33.328
9.53333	33.621	33.174	33.654	33.193	33.217	32.579	33.966	33.386
9.54167	33.664	33.242	33.738	33.263	33.306	32.637	34.048	33.462
9.55	33.743	33.296	33.866	33.382	33.372	32.74	34.154	33.504
9.55833	33.801	33.392	33.946	33.465	33.481	32.816	34.216	33.566
9.56667	33.892	33.463	34.062	33.585	33.557	32.935	34.311	33.612
9.575	33.951	33.583	34.132	33.655	33.662	33.009	34.376	33.694
9.58333	34.027	33.659	34.224	33.743	33.725	33.108	34.489	33.761
9.59167	34.07	33.764	34.281	33.791	33.808	33.162	34.57	33.874
9.6	34.118	33.825	34.368	33.854	33.856	33.227	34.699	33.953
9.60833	34.147	33.901	34.434	33.895	33.926	33.268	34.786	34.068
9.61667	34.189	33.944	34.545	33.966	33.976	33.328	34.911	34.133
9.625	34.223	34.011	34.627	34.023	34.06	33.375	34.987	34.214
9.63333	34.288	34.058	34.76	34.118	34.129	33.461	35.087	34.259
9.64167	34.344	34.143	34.843	34.189	34.238	33.527	35.145	34.317
9.65	34.435	34.208	34.962	34.295	34.312	33.632	35.228	34.353
9.65833	34.5	34.315	35.03	34.359	34.422	33.704	35.286	34.416
9.66667	34.591	34.388	35.114	34.443	34.488	33.806	35.377	34.469
9.675	34.643	34.486	35.162	34.49	34.573	33.864	35.449	34.567
9.68333	34.705	34.547	35.231	34.545	34.62	33.942	35.564	34.639
9.69167	34.741	34.622	35.28	34.58	34.684	33.984	35.643	34.75
9.7	34.789	34.661	35.367	34.634	34.727	34.051	35.76	34.818
9.70833	34.825	34.722	35.43	34.677	34.8	34.101	35.828	34.904
9.71667	34.899	34.766	35.536	34.755	34.856	34.187	35.916	34.952
9.725	34.961	34.841	35.604	34.815	34.955	34.254	35.959	35.01
9.73333	35.069	34.903	35.702	34.906	35.026	34.365	36.011	35.048
9.74167	35.148	35.001	35.757	34.966	35.133	34.441	36.045	35.119
9.75	35.263	35.073	35.827	35.045	35.203	34.551	36.096	35.176
9.75833	35.333	35.172	35.867	35.091	35.299	34.615	36.14	35.282
9.76667	35.418	35.234	35.925	35.145	35.352	34.697	36.219	35.364
9.775	35.467	35.308	35.968	35.177	35.423	34.742	36.28	35.487
9.78333	35.527	35.349	36.049	35.229	35.466	34.804	36.377	35.567
9.79167	35.57	35.402	36.112	35.268	35.536	34.844	36.436	35.671
9.8	35.642	35.437	36.224	35.338	35.593	34.909	36.509	35.73
9.80833	35.699	35.495	36.303	35.395	35.691	34.959	36.545	35.803
9.81667	35.801	35.544	36.418	35.492	35.768	35.044	36.583	35.849
9.825	35.879	35.632	36.491	35.557	35.889	35.102	36.602	35.92
9.83333	35.992	35.695	36.584	35.654	35.967	35.194	36.629	35.973
9.84167	36.057	35.794	36.634	35.711	36.075	35.249	36.657	36.067
9.85	36.143	35.855	36.704	35.786	36.138	35.318	36.712	36.141
9.85833	36.19	35.934	36.752	35.831	36.215	35.354	36.756	36.255
9.86667	36.248	35.974	36.834	35.895	36.261	35.4	36.83	36.33
9.875	36.284	36.022	36.9	35.941	36.333	35.429	36.88	36.433
9.88333	36.351	36.052	37.01	36.022	36.39	35.481	36.942	36.492
9.89167	36.408	36.1	37.087	36.086	36.489	35.526	36.976	36.564
9.9	36.51	36.14	37.202	36.196	36.565	35.608	37.012	36.604
9.90833	36.588	36.22	37.273	36.273	36.686	35.672	37.033	36.663
9.91667	36.705	36.283	37.362	36.384	36.767	35.772	37.064	36.705
9.925	36.782	36.388	37.41	36.449	36.877	35.84	37.096	36.782
9.93333	36.877	36.457	37.474	36.529	36.941	35.93	37.16	36.841
9.94167	36.928	36.549	37.518	36.578	37.021	35.978	37.217	36.941
9.95	36.993	36.598	37.591	36.641	37.067	36.042	37.31	37.009
9.95833	37.033	36.659	37.649	36.683	37.134	36.079	37.379	37.111
9.96667	37.094	36.692	37.754	36.759	37.18	36.139	37.467	37.168
9.975	37.142	36.747	37.832	36.821	37.261	36.185	37.516	37.246
9.98333	37.232	36.79	37.952	36.931	37.324	36.272	37.569	37.29
9.99167	37.3	36.871	38.029	37.016	37.427	36.34	37.597	37.353
10	37.413	36.936	38.133	37.143	37.497	36.451	37.626	37.398
10.0083	37.487	37.042	38.188	37.224	37.592	36.526	37.65	37.473
10.0167	37.585	37.113	38.264	37.33	37.648	36.625	37.691	37.534
10.025	37.64	37.211	38.308	37.393	37.714	36.68	37.724	37.634
10.0333	37.71	37.265	38.383	37.472	37.75	36.743	37.781	37.707
10.0417	37.747	37.33	38.437	37.524	37.798	36.777	37.823	37.81
10.05	37.806	37.363	38.535	37.603	37.835	36.832	37.873	37.874
10.0583	37.85	37.415	38.603	37.666	37.904	36.873	37.898	37.952
10.0667	37.926	37.455	38.71	37.773	37.964	36.951	37.918	37.994
10.075	37.987	37.531	38.777	37.853	38.066	37.013	37.921	38.048
10.0833	38.084	37.596	38.864	37.976	38.141	37.125	37.924	38.079
10.0917	38.157	37.704	38.911	38.054	38.249	37.201	37.93	38.137
10.1	38.256	37.779	38.966	38.156	38.317	37.315	37.947	38.185
10.1083	38.313	37.884	38.997	38.214	38.405	37.381	37.973	38.27
10.1167	38.391	37.943	39.046	38.286	38.453	37.47	38.027	38.337
10.125	38.433	38.017	39.084	38.331	38.52	37.523	38.072	38.441
10.1333	38.496	38.057	39.154	38.403	38.564	37.606	38.145	38.506
10.1417	38.538	38.113	39.209	38.46	38.637	37.667	38.193	38.59
10.15	38.615	38.154	39.295	38.562	38.693	37.774	38.256	38.639
10.1583	38.675	38.231	39.353	38.64	38.789	37.857	38.295	38.7
10.1667	38.777	38.294	39.435	38.76	38.856	37.99	38.344	38.739
10.175	38.854	38.402	39.48	38.843	38.954	38.081	38.38	38.809
10.1833	38.965	38.48	39.535	38.95	39.011	38.205	38.445	38.868
10.1917	39.034	38.597	39.568	39.01	39.082	38.28	38.499	38.973
10.2	39.124	38.666	39.614	39.09	39.118	38.369	38.595	39.056
10.2083	39.175	38.756	39.649	39.137	39.162	38.416	38.672	39.189
10.2167	39.24	38.809	39.718	39.213	39.189	38.482	38.8	39.274
10.225	39.287	38.878	39.773	39.27	39.24	38.528	38.886	39.388
10.2333	39.362	38.926	39.87	39.37	39.286	38.603	39.01	39.453
10.2417	39.422	39.005	39.935	39.442	39.364	38.666	39.086	39.529
10.25	39.535	39.067	40.032	39.559	39.426	38.771	39.187	39.574
10.2583	39.618	39.175	40.088	39.637	39.52	38.844	39.251	39.639
10.2667	39.747	39.254	40.159	39.741	39.584	38.951	39.341	39.687
10.275	39.829	39.373	40.198	39.799	39.665	39.017	39.408	39.776
10.2833	39.936	39.445	40.252	39.871	39.71	39.103	39.516	39.845
10.2917	39.997	39.547	40.29	39.913	39.766	39.15	39.595	39.962
10.3	40.073	39.601	40.36	39.969	39.798	39.213	39.718	40.04
10.3083	40.121	39.671	40.418	40.011	39.848	39.252	39.799	40.148
10.3167	40.196	39.714	40.522	40.089	39.886	39.324	39.912	40.211
10.325	40.256	39.781	40.597	40.151	39.963	39.379	39.977	40.288
10.3333	40.362	39.833	40.717	40.259	40.023	39.48	40.059	40.332
10.3417	40.444	39.927	40.793	40.336	40.123	39.553	40.103	40.4
10.35	40.571	39.999	40.898	40.45	40.192	39.665	40.168	40.448
10.3583	40.656	40.116	40.962	40.525	40.288	39.733	40.214	40.539
10.3667	40.774	40.194	41.047	40.627	40.348	39.833	40.297	40.61
10.375	40.842	40.304	41.104	40.687	40.426	39.89	40.364	40.726
10.3833	40.925	40.365	41.199	40.781	40.474	39.965	40.476	40.806
10.3917	40.975	40.446	41.27	40.845	40.547	40.012	40.558	40.919
10.4	41.049	40.494	41.392	40.956	40.603	40.09	40.674	40.982
10.4083	41.106	40.562	41.48	41.038	40.698	40.148	40.744	41.067
10.4167	41.204	40.613	41.613	41.173	40.773	40.244	40.836	41.114
10.425	41.284	40.703	41.698	41.267	40.897	40.316	40.891	41.182
10.4333	41.413	40.77	41.809	41.404	40.985	40.429	40.967	41.23
10.4417	41.5	40.884	41.867	41.487	41.117	40.501	41.024	41.316
10.45	41.619	40.961	41.944	41.594	41.197	40.598	41.124	41.382
10.4583	41.688	41.071	41.987	41.654	41.308	40.653	41.207	41.495
10.4667	41.772	41.137	42.052	41.724	41.374	40.723	41.353	41.577
10.475	41.82	41.216	42.102	41.769	41.472	40.761	41.461	41.696
10.4833	41.889	41.261	42.193	41.837	41.538	40.823	41.627	41.77
10.4917	41.939	41.328	42.258	41.887	41.649	40.873	41.737	41.866
10.5	42.031	41.374	42.365	41.974	41.731	40.962	41.887	41.919
10.5083	42.105	41.457	42.432	42.039	41.865	41.033	41.977	41.992
10.5167	42.227	41.527	42.517	42.136	41.959	41.147	42.102	42.04
10.525	42.314	41.649	42.565	42.199	42.095	41.224	42.188	42.12
10.5333	42.433	41.737	42.62	42.279	42.176	41.334	42.321	42.186
10.5417	42.508	41.87	42.653	42.323	42.278	41.397	42.421	42.298
10.55	42.6	41.951	42.703	42.375	42.335	41.475	42.591	42.381
10.5583	42.656	42.057	42.749	42.406	42.41	41.515	42.713	42.512
10.5667	42.734	42.119	42.835	42.463	42.459	41.573	42.9	42.591
10.575	42.792	42.204	42.904	42.506	42.547	41.614	43.021	42.702
10.5833	42.892	42.263	43.015	42.597	42.617	41.685	43.185	42.766
10.5917	42.969	42.362	43.091	42.668	42.738	41.745	43.286	42.851
10.6	43.101	42.441	43.196	42.789	42.831	41.846	43.418	42.904
10.6083	43.195	42.577	43.257	42.869	42.971	41.918	43.499	42.991
10.6167	43.335	42.676	43.336	42.98	43.062	42.023	43.624	43.057
10.625	43.422	42.824	43.387	43.043	43.185	42.086	43.711	43.172
10.6333	43.541	42.918	43.464	43.125	43.257	42.164	43.852	43.259
10.6417	43.613	43.047	43.522	43.171	43.357	42.206	43.954	43.397
10.65	43.708	43.121	43.626	43.241	43.423	42.267	44.109	43.489
10.6583	43.771	43.223	43.706	43.298	43.531	42.31	44.208	43.618
10.6667	43.878	43.292	43.838	43.401	43.613	42.389	44.349	43.693
10.675	43.956	43.399	43.929	43.482	43.752	42.454	44.432	43.793
10.6833	44.087	43.483	44.059	43.616	43.854	42.569	44.544	43.852
10.6917	44.184	43.626	44.139	43.709	44.005	42.653	44.613	43.939
10.7	44.33	43.729	44.247	43.842	44.102	42.779	44.715	44
10.7083	44.427	43.892	44.312	43.923	44.228	42.856	44.79	44.103
10.7167	44.558	44.001	44.403	44.027	44.303	42.958	44.914	44.185
10.725	44.636	44.152	44.466	44.091	44.398	43.014	45.006	44.318
10.7333	44.744	44.246	44.572	44.184	44.458	43.096	45.151	44.415
10.7417	44.818	44.378	44.653	44.248	44.55	43.149	45.251	44.555
10.75	44.935	44.465	44.785	44.358	44.619	43.25	45.388	44.644
10.7583	45.03	44.613	44.883	44.441	44.736	43.334	45.475	44.771
10.7667	45.198	44.728	45.027	44.577	44.826	43.487	45.59	44.853
10.775	45.329	44.935	45.122	44.668	44.974	43.607	45.664	44.978
10.7833	45.553	45.092	45.25	44.799	45.074	43.808	45.772	45.069
10.7917	45.71	45.359	45.328	44.877	45.222	43.95	45.851	45.22
10.8	45.945	45.547	45.438	44.976	45.322	44.168	45.988	45.334
10.8083	46.094	45.832	45.511	45.036	45.467	44.316	46.094	45.517
10.8167	46.3	46.02	45.626	45.118	45.568	44.544	46.268	45.644
10.825	46.427	46.28	45.71	45.176	45.734	44.702	46.392	45.826
10.8333	46.6	46.441	45.85	45.278	45.859	44.946	46.575	45.931
10.8417	46.709	46.665	45.948	45.355	46.067	45.114	46.686	46.063
10.85	46.864	46.802	46.098	45.488	46.218	45.371	46.836	46.132
10.8583	46.964	46.992	46.191	45.583	46.449	45.54	46.924	46.216
10.8667	47.104	47.108	46.319	45.725	46.604	45.772	47.041	46.266
10.875	47.189	47.262	46.392	45.816	46.812	45.911	47.113	46.341
10.8833	47.289	47.346	46.486	45.938	46.928	46.078	47.228	46.398
10.8917	47.34	47.439	46.544	46.011	47.071	46.162	47.31	46.499
10.9	47.385	47.478	46.634	46.109	47.144	46.253	47.441	46.569
10.9083	47.398	47.506	46.699	46.175	47.228	46.295	47.534	46.677
10.9167	47.409	47.509	46.811	46.283	47.271	46.343	47.677	46.744
10.925	47.419	47.501	46.892	46.361	47.333	46.369	47.765	46.827
10.9333	47.442	47.497	47.021	46.488	47.374	46.411	47.881	46.876
10.9417	47.472	47.502	47.106	46.58	47.434	46.445	47.948	46.939
10.95	47.536	47.522	47.22	46.719	47.475	46.497	48.031	46.983
10.9583	47.589	47.568	47.285	46.808	47.533	46.533	48.082	47.059
10.9667	47.672	47.608	47.371	46.924	47.565	46.58	48.16	47.125
10.975	47.723	47.675	47.422	46.992	47.602	46.605	48.218	47.243
10.9833	47.785	47.717	47.503	47.082	47.618	46.632	48.319	47.332
10.9917	47.82	47.773	47.562	47.141	47.641	46.648	48.397	47.473
11	47.862	47.807	47.671	47.231	47.659	46.681	48.518	47.562
11.0083	47.896	47.854	47.754	47.299	47.698	46.709	48.598	47.684
11.0167	47.962	47.889	47.892	47.416	47.74	46.777	48.708	47.753
11.025	48.019	47.955	47.989	47.503	47.819	46.836	48.773	47.843
11.0333	48.131	48.013	48.125	47.644	47.883	46.944	48.858	47.898
11.0417	48.214	48.119	48.21	47.736	47.984	47.027	48.912	47.987
11.05	48.351	48.204	48.32	47.872	48.055	47.152	49	48.051
11.0583	48.439	48.333	48.387	47.952	48.153	47.234	49.069	48.166
11.0667	48.561	48.421	48.48	48.061	48.212	47.348	49.189	48.249
11.075	48.632	48.542	48.548	48.127	48.296	47.417	49.285	48.385
11.0833	48.736	48.619	48.663	48.221	48.355	47.52	49.435	48.476
11.0917	48.801	48.726	48.749	48.291	48.454	47.59	49.537	48.607
11.1	48.91	48.801	48.896	48.407	48.533	47.709	49.682	48.683
11.1083	48.996	48.922	48.997	48.496	48.674	47.802	49.769	48.791
11.1167	49.145	49.017	49.145	48.639	48.781	47.957	49.882	48.856
11.125	49.254	49.178	49.237	48.736	48.948	48.071	49.952	48.955
11.1333	49.427	49.296	49.362	48.874	49.057	48.242	50.053	49.024
11.1417	49.539	49.481	49.436	48.958	49.211	48.353	50.123	49.144
11.15	49.694	49.604	49.538	49.065	49.303	48.507	50.245	49.237
11.1583	49.784	49.771	49.61	49.129	49.423	48.6	50.336	49.383
11.1667	49.901	49.868	49.723	49.218	49.498	48.729	50.483	49.484
11.175	49.969	49.993	49.814	49.281	49.614	48.813	50.586	49.627
11.1833	50.073	50.066	49.955	49.392	49.696	48.943	50.727	49.715
11.1917	50.144	50.175	50.054	49.479	49.839	49.037	50.812	49.833
11.2	50.265	50.251	50.2	49.625	49.943	49.19	50.92	49.903
11.2083	50.351	50.377	50.287	49.727	50.106	49.297	50.983	50.005
11.2167	50.486	50.47	50.409	49.877	50.214	49.461	51.065	50.076
11.225	50.574	50.615	50.474	49.97	50.362	49.563	51.121	50.195
11.2333	50.699	50.707	50.568	50.091	50.446	49.701	51.212	50.287
11.2417	50.772	50.835	50.63	50.16	50.555	49.78	51.283	50.439
11.25	50.868	50.909	50.732	50.258	50.621	49.888	51.398	50.545
11.2583	50.923	50.999	50.808	50.324	50.717	49.954	51.479	50.703
11.2667	51.004	51.053	50.938	50.432	50.787	50.055	51.596	50.805
11.275	51.063	51.132	51.029	50.515	50.907	50.131	51.667	50.944
11.2833	51.162	51.19	51.169	50.656	50.999	50.261	51.754	51.025
11.2917	51.242	51.298	51.254	50.756	51.146	50.355	51.81	51.137
11.3	51.372	51.381	51.366	50.903	51.242	50.507	51.875	51.208
11.3083	51.464	51.519	51.431	50.994	51.379	50.603	51.922	51.326
11.3167	51.6	51.617	51.515	51.119	51.46	50.739	52.006	51.415
11.325	51.685	51.755	51.568	51.191	51.56	50.815	52.076	51.564
11.3333	51.801	51.842	51.655	51.294	51.618	50.916	52.201	51.671
11.3417	51.869	51.952	51.72	51.361	51.698	50.975	52.3	51.836
11.35	51.968	52.018	51.833	51.474	51.754	51.066	52.456	51.941
11.3583	52.036	52.11	51.918	51.559	51.849	51.131	52.561	52.086
11.3667	52.15	52.177	52.049	51.704	51.928	51.246	52.712	52.169
11.375	52.242	52.286	52.136	51.811	52.05	51.333	52.805	52.279
11.3833	52.393	52.372	52.259	51.968	52.137	51.469	52.934	52.346
11.3917	52.507	52.512	52.333	52.072	52.269	51.561	53.013	52.446
11.4	52.677	52.614	52.433	52.209	52.346	51.69	53.132	52.52
11.4083	52.787	52.764	52.492	52.292	52.451	51.767	53.214	52.644
11.4167	52.942	52.861	52.582	52.397	52.51	51.862	53.351	52.739
11.425	53.031	52.988	52.653	52.466	52.59	51.921	53.451	52.886
11.4333	53.157	53.066	52.769	52.571	52.644	52.005	53.603	52.983
11.4417	53.237	53.172	52.857	52.649	52.738	52.066	53.707	53.113
11.45	53.362	53.241	53.004	52.782	52.811	52.171	53.852	53.188
11.4583	53.454	53.35	53.105	52.881	52.936	52.253	53.942	53.283
11.4667	53.606	53.432	53.249	53.033	53.029	52.387	54.062	53.34
11.475	53.713	53.565	53.34	53.133	53.17	52.475	54.136	53.426
11.4833	53.876	53.661	53.464	53.274	53.255	52.608	54.245	53.489
11.4917	53.983	53.803	53.539	53.358	53.386	52.685	54.32	53.601
11.5	54.123	53.894	53.645	53.473	53.462	52.785	54.445	53.685
11.5083	54.208	54.017	53.723	53.547	53.563	52.842	54.54	53.824
11.5167	54.318	54.086	53.848	53.658	53.627	52.927	54.688	53.918
11.525	54.385	54.176	53.941	53.741	53.725	52.984	54.79	54.047
11.5333	54.486	54.231	54.098	53.88	53.799	53.086	54.937	54.123
11.5417	54.56	54.314	54.211	53.98	53.924	53.16	55.025	54.22
11.55	54.688	54.379	54.374	54.146	54.017	53.288	55.14	54.276
11.5583	54.783	54.484	54.479	54.257	54.163	53.381	55.203	54.361
11.5667	54.933	54.568	54.622	54.419	54.262	53.514	55.293	54.421
11.575	55.031	54.701	54.707	54.519	54.403	53.596	55.357	54.528
11.5833	55.167	54.79	54.83	54.656	54.488	53.706	55.46	54.607
11.5917	55.246	54.918	54.911	54.74	54.606	53.769	55.542	54.745
11.6	55.348	54.994	55.041	54.859	54.682	53.858	55.683	54.838
11.6083	55.409	55.095	55.134	54.941	54.795	53.914	55.784	54.971
11.6167	55.499	55.156	55.293	55.08	54.877	54.007	55.937	55.052
11.625	55.567	55.245	55.401	55.179	55.019	54.079	56.037	55.16
11.6333	55.685	55.315	55.559	55.34	55.125	54.205	56.172	55.22
11.6417	55.774	55.428	55.657	55.449	55.295	54.295	56.257	55.305
11.65	55.921	55.518	55.783	55.61	55.409	54.444	56.38	55.368
11.6583	56.024	55.667	55.851	55.707	55.573	54.539	56.471	55.47
11.6667	56.169	55.768	55.945	55.839	55.675	54.676	56.626	55.55
11.675	56.256	55.917	56.004	55.915	55.809	54.761	56.752	55.686
11.6833	56.372	56.005	56.104	56.021	55.89	54.874	56.97	55.783
11.6917	56.437	56.12	56.183	56.091	56.009	54.948	57.138	55.935
11.7	56.535	56.186	56.319	56.203	56.09	55.062	57.407	56.031
11.7083	56.602	56.281	56.421	56.288	56.224	55.148	57.595	56.164
11.7167	56.72	56.35	56.579	56.434	56.323	55.287	57.874	56.248
11.725	56.812	56.468	56.679	56.536	56.482	55.391	58.056	56.37
11.7333	56.973	56.566	56.818	56.694	56.592	55.551	58.313	56.459
11.7417	57.094	56.734	56.897	56.796	56.747	55.662	58.482	56.631
11.75	57.291	56.866	57.007	56.939	56.844	55.816	58.726	56.774
11.7583	57.435	57.092	57.077	57.028	56.97	55.909	58.887	57.055
11.7667	57.682	57.262	57.19	57.15	57.043	56.035	59.12	57.293
11.775	57.877	57.567	57.275	57.235	57.15	56.115	59.269	57.728
11.7833	58.234	57.816	57.425	57.371	57.222	56.241	59.468	58.066
11.7917	58.523	58.282	57.534	57.47	57.348	56.336	59.58	58.644
11.8	59.05	58.666	57.708	57.64	57.445	56.509	59.711	59.068
11.8083	59.458	59.373	57.82	57.759	57.612	56.647	59.775	59.735
11.8167	60.136	59.921	57.979	57.947	57.732	56.894	59.838	60.195
11.825	60.616	60.843	58.074	58.071	57.921	57.083	59.872	60.876
11.8333	61.333	61.496	58.204	58.242	58.051	57.395	59.909	61.312
11.8417	61.784	62.477	58.29	58.349	58.25	57.618	59.94	61.916
11.85	62.386	63.093	58.426	58.498	58.391	57.977	60.004	62.267
11.8583	62.72	63.914	58.525	58.6	58.625	58.23	60.055	62.696
11.8667	63.104	64.361	58.692	58.763	58.802	58.632	60.144	62.907
11.875	63.282	64.876	58.819	58.889	59.112	58.914	60.209	63.099
11.8833	63.445	65.109	59.02	59.105	59.344	59.345	60.3	63.146
11.8917	63.489	65.293	59.158	59.267	59.731	59.635	60.354	63.109
11.9	63.477	65.321	59.359	59.524	60.004	60.051	60.429	63.022
11.9083	63.422	65.241	59.486	59.697	60.408	60.304	60.477	62.834
11.9167	63.293	65.121	59.663	59.942	60.664	60.622	60.546	62.685
11.925	63.173	64.856	59.775	60.092	61.005	60.788	60.597	62.456
11.9333	62.958	64.636	59.933	60.289	61.203	60.963	60.697	62.305
11.9417	62.798	64.255	60.04	60.404	61.443	61.033	60.775	62.099
11.95	62.543	63.979	60.205	60.561	61.573	61.082	60.905	61.971
11.9583	62.378	63.555	60.319	60.662	61.724	61.087	61.004	61.792
11.9667	62.142	63.283	60.49	60.812	61.807	61.073	61.146	61.679
11.975	62.008	62.904	60.601	60.913	61.903	61.056	61.24	61.516
11.9833	61.845	62.683	60.753	61.06	61.952	61.03	61.365	61.415
11.9917	61.762	62.406	60.841	61.152	61.998	61.01	61.442	61.286
12	61.678	62.26	60.957	61.274	62.012	60.971	61.549	61.217
12.0083	61.641	62.092	61.023	61.336	62.005	60.938	61.626	61.154
12.0167	61.607	62.005	61.115	61.413	61.985	60.879	61.742	61.139
12.025	61.591	61.901	61.178	61.455	61.94	60.833	61.835	61.149
12.0333	61.573	61.848	61.283	61.512	61.907	60.771	61.983	61.174
12.0417	61.567	61.78	61.363	61.554	61.873	60.74	62.088	61.225
12.05	61.573	61.744	61.499	61.632	61.864	60.718	62.241	61.26
12.0583	61.59	61.711	61.598	61.696	61.871	60.722	62.339	61.306
12.0667	61.648	61.708	61.742	61.803	61.892	60.761	62.461	61.333
12.075	61.707	61.729	61.833	61.885	61.943	60.801	62.528	61.368
12.0833	61.819	61.763	61.958	61.998	61.985	60.879	62.612	61.396
12.0917	61.904	61.835	62.033	62.066	62.047	60.933	62.664	61.458
12.1	62.032	61.89	62.136	62.155	62.083	61.005	62.739	61.512
12.1083	62.111	61.973	62.204	62.206	62.133	61.05	62.798	61.619
12.1167	62.216	62.026	62.32	62.277	62.164	61.112	62.905	61.696
12.125	62.276	62.092	62.406	62.327	62.215	61.151	62.986	61.821
12.1333	62.356	62.13	62.55	62.411	62.26	61.224	63.111	61.898
12.1417	62.413	62.183	62.654	62.476	62.346	61.279	63.194	62.004
12.15	62.51	62.223	62.814	62.587	62.417	61.383	63.305	62.065
12.1583	62.589	62.298	62.918	62.67	62.541	61.461	63.368	62.147
12.1667	62.721	62.362	63.063	62.795	62.63	61.584	63.45	62.202
12.175	62.817	62.479	63.145	62.875	62.765	61.664	63.499	62.294
12.1833	62.955	62.561	63.252	62.985	62.849	61.774	63.578	62.364
12.1917	63.038	62.691	63.316	63.052	62.963	61.839	63.639	62.488
12.2	63.143	62.773	63.418	63.148	63.032	61.922	63.747	62.582
12.2083	63.2	62.884	63.491	63.214	63.133	61.973	63.833	62.724
12.2167	63.27	62.948	63.621	63.321	63.203	62.055	63.967	62.812
12.225	63.317	63.035	63.717	63.402	63.32	62.113	64.055	62.934
12.2333	63.393	63.095	63.87	63.539	63.408	62.221	64.172	63.006
12.2417	63.456	63.19	63.971	63.638	63.554	62.305	64.237	63.095
12.25	63.571	63.263	64.113	63.793	63.656	62.443	64.314	63.149
12.2583	63.661	63.39	64.197	63.89	63.807	62.537	64.356	63.238
12.2667	63.798	63.481	64.31	64.022	63.902	62.677	64.415	63.306
12.275	63.886	63.621	64.379	64.097	64.025	62.766	64.459	63.426
12.2833	64.005	63.712	64.483	64.199	64.091	62.884	64.544	63.515
12.2917	64.073	63.829	64.56	64.258	64.179	62.956	64.616	63.659
12.3	64.166	63.895	64.69	64.353	64.234	63.064	64.738	63.755
12.3083	64.224	63.983	64.783	64.419	64.318	63.139	64.825	63.895
12.3167	64.317	64.036	64.933	64.538	64.386	63.259	64.951	63.977
12.325	64.389	64.129	65.034	64.623	64.504	63.349	65.026	64.087
12.3333	64.515	64.201	65.172	64.763	64.593	63.495	65.124	64.153
12.3417	64.613	64.331	65.252	64.854	64.731	63.592	65.177	64.25
12.35	64.767	64.432	65.358	64.982	64.819	63.731	65.255	64.319
12.3583	64.869	64.593	65.421	65.057	64.938	63.818	65.311	64.434
12.3667	65.012	64.705	65.515	65.155	65.007	63.927	65.406	64.519
12.375	65.099	64.856	65.581	65.211	65.096	63.988	65.483	64.659
12.3833	65.208	64.945	65.699	65.297	65.156	64.075	65.61	64.753
12.3917	65.274	65.066	65.79	65.361	65.25	64.136	65.705	64.89
12.4	65.373	65.138	65.939	65.474	65.324	64.237	65.845	64.973
12.4083	65.437	65.244	66.042	65.56	65.452	64.315	65.936	65.078
12.4167	65.549	65.318	66.191	65.706	65.547	64.454	66.055	65.14
12.425	65.633	65.446	66.282	65.806	65.696	64.558	66.128	65.22
12.4333	65.765	65.536	66.404	65.949	65.794	64.715	66.226	65.273
12.4417	65.858	65.676	66.472	66.037	65.93	64.81	66.294	65.369
12.45	65.987	65.768	66.573	66.149	66.006	64.944	66.4	65.438
12.4583	66.065	65.889	66.64	66.212	66.107	65.023	66.478	65.563
12.4667	66.168	65.956	66.755	66.306	66.173	65.131	66.605	65.65
12.475	66.23	66.037	66.841	66.369	66.271	65.201	66.697	65.785
12.4833	66.316	66.081	66.986	66.483	66.348	65.319	66.831	65.865
12.4917	66.377	66.145	67.088	66.568	66.482	65.405	66.917	65.974
12.5	66.481	66.194	67.24	66.712	66.58	65.556	67.027	66.031
12.5083	66.56	66.28	67.336	66.815	66.74	65.665	67.092	66.109
12.5167	66.691	66.352	67.466	66.968	66.847	65.829	67.173	66.156
12.525	66.781	66.474	67.544	67.061	66.991	65.934	67.23	66.238
12.5333	66.919	66.559	67.656	67.188	67.079	66.075	67.313	66.304
12.5417	67.001	66.687	67.732	67.262	67.19	66.161	67.376	66.421
12.55	67.109	66.763	67.86	67.369	67.258	66.276	67.49	66.511
12.5583	67.169	66.866	67.958	67.44	67.355	66.351	67.574	66.657
12.5667	67.253	66.928	68.123	67.563	67.428	66.469	67.709	66.748
12.575	67.308	67.02	68.241	67.655	67.546	66.556	67.8	66.872
12.5833	67.398	67.086	68.419	67.81	67.635	66.708	67.932	66.939
12.5917	67.471	67.203	68.534	67.918	67.775	66.819	68.013	67.029
12.6	67.597	67.293	68.691	68.074	67.868	66.989	68.124	67.079
12.6083	67.691	67.442	68.786	68.17	67.997	67.102	68.193	67.162
12.6167	67.835	67.55	68.91	68.293	68.073	67.257	68.299	67.222
12.625	67.929	67.705	68.99	68.364	68.171	67.349	68.376	67.334
12.6333	68.054	67.799	69.11	68.459	68.23	67.469	68.506	67.422
12.6417	68.126	67.923	69.193	68.52	68.308	67.54	68.607	67.564
12.65	68.216	67.994	69.333	68.619	68.365	67.649	68.767	67.658
12.6583	68.273	68.088	69.432	68.693	68.466	67.728	68.878	67.789
12.6667	68.361	68.149	69.584	68.823	68.544	67.858	69.033	67.866
12.675	68.424	68.247	69.681	68.915	68.68	67.952	69.127	67.967
12.6833	68.535	68.323	69.814	69.056	68.779	68.104	69.249	68.026
12.6917	68.619	68.45	69.889	69.145	68.923	68.205	69.32	68.121
12.7	68.754	68.545	69.985	69.259	69.015	68.341	69.417	68.189
12.7083	68.84	68.695	70.038	69.324	69.137	68.42	69.483	68.314
12.7167	68.959	68.792	70.12	69.412	69.209	68.528	69.593	68.41
12.725	69.025	68.92	70.174	69.467	69.313	68.588	69.674	68.57
12.7333	69.108	68.997	70.281	69.552	69.385	68.678	69.808	68.675
12.7417	69.157	69.099	70.357	69.619	69.499	68.746	69.903	68.828
12.75	69.233	69.158	70.484	69.736	69.584	68.857	70.038	68.917
12.7583	69.292	69.243	70.572	69.823	69.727	68.944	70.122	69.034
12.7667	69.399	69.306	70.694	69.97	69.83	69.083	70.222	69.102
12.775	69.482	69.412	70.768	70.07	69.986	69.178	70.282	69.205
12.7833	69.617	69.489	70.868	70.211	70.086	69.317	70.361	69.274
12.7917	69.708	69.61	70.922	70.296	70.219	69.4	70.42	69.398
12.8	69.833	69.691	71.006	70.412	70.298	69.507	70.517	69.491
12.8083	69.906	69.801	71.066	70.486	70.405	69.571	70.598	69.644
12.8167	69.996	69.862	71.172	70.592	70.471	69.649	70.734	69.746
12.825	70.048	69.94	71.256	70.667	70.58	69.704	70.834	69.894
12.8333	70.122	69.984	71.398	70.795	70.661	69.798	70.987	69.981
12.8417	70.178	70.049	71.501	70.886	70.794	69.872	71.08	70.095
12.85	70.276	70.098	71.655	71.033	70.894	69.995	71.205	70.16
12.8583	70.356	70.191	71.752	71.133	71.049	70.084	71.274	70.248
12.8667	70.487	70.269	71.882	71.271	71.152	70.211	71.366	70.304
12.875	70.581	70.397	71.959	71.355	71.294	70.292	71.423	70.402
12.8833	70.711	70.488	72.07	71.465	71.38	70.399	71.511	70.477
12.8917	70.788	70.62	72.148	71.527	71.493	70.459	71.583	70.605
12.9	70.886	70.703	72.281	71.619	71.565	70.541	71.7	70.697
12.9083	70.942	70.811	72.381	71.681	71.668	70.592	71.79	70.834
12.9167	71.017	70.874	72.551	71.79	71.747	70.677	71.924	70.919
12.925	71.07	70.968	72.67	71.869	71.877	70.744	72.009	71.035
12.9333	71.162	71.033	72.844	72.006	71.975	70.858	72.126	71.101
12.9417	71.238	71.144	72.951	72.101	72.139	70.943	72.191	71.191
12.95	71.364	71.233	73.092	72.242	72.25	71.074	72.278	71.248
12.9583	71.455	71.379	73.171	72.331	72.41	71.159	72.332	71.344
12.9667	71.593	71.48	73.274	72.447	72.508	71.271	72.419	71.412
12.975	71.679	71.628	73.339	72.513	72.636	71.334	72.485	71.532
12.9833	71.795	71.717	73.449	72.603	72.714	71.418	72.601	71.62
12.9917	71.864	71.83	73.53	72.662	72.824	71.465	72.69	71.756
13	71.96	71.893	73.665	72.759	72.905	71.547	72.827	71.842
13.0083	72.022	71.976	73.764	72.834	73.038	71.607	72.919	71.961
13.0167	72.125	72.029	73.916	72.966	73.143	71.719	73.043	72.029
13.025	72.206	72.121	74.011	73.057	73.308	71.807	73.116	72.112
13.0333	72.341	72.194	74.142	73.196	73.423	71.949	73.211	72.162
13.0417	72.444	72.32	74.218	73.282	73.582	72.043	73.268	72.237
13.05	72.599	72.411	74.322	73.393	73.68	72.176	73.351	72.296
13.0583	72.703	72.548	74.39	73.455	73.804	72.256	73.416	72.399
13.0667	72.843	72.634	74.496	73.531	73.877	72.358	73.535	72.479
13.075	72.928	72.747	74.579	73.58	73.977	72.419	73.625	72.613
13.0833	73.041	72.812	74.712	73.663	74.048	72.51	73.78	72.702
13.0917	73.114	72.899	74.812	73.731	74.165	72.577	73.89	72.832
13.1	73.227	72.955	74.962	73.853	74.257	72.689	74.052	72.908
13.1083	73.309	73.048	75.058	73.945	74.405	72.776	74.156	73.011
13.1167	73.449	73.119	75.191	74.092	74.509	72.916	74.293	73.07
13.125	73.551	73.246	75.268	74.185	74.662	73.009	74.375	73.159
13.1333	73.712	73.346	75.374	74.311	74.758	73.139	74.487	73.223
13.1417	73.817	73.499	75.438	74.385	74.881	73.213	74.562	73.334
13.15	73.964	73.603	75.535	74.478	74.954	73.309	74.679	73.42
13.1583	74.051	73.757	75.605	74.535	75.056	73.366	74.764	73.561
13.1667	74.165	73.855	75.728	74.622	75.122	73.447	74.903	73.657
13.175	74.234	74.008	75.818	74.692	75.233	73.506	75.004	73.799
13.1833	74.339	74.117	75.964	74.812	75.315	73.617	75.148	73.882
13.1917	74.42	74.311	76.06	74.902	75.454	73.701	75.241	73.99
13.2	74.56	74.465	76.201	75.047	75.552	73.846	75.358	74.052
13.2083	74.667	74.738	76.282	75.14	75.694	73.945	75.427	74.136
13.2167	74.848	74.946	76.392	75.275	75.78	74.089	75.522	74.195
13.225	74.971	75.28	76.455	75.35	75.893	74.173	75.58	74.293
13.2333	75.152	75.507	76.546	75.452	75.954	74.287	75.675	74.372
13.2417	75.258	75.836	76.606	75.512	76.033	74.351	75.75	74.505
13.25	75.395	76.034	76.709	75.607	76.082	74.446	75.874	74.6
13.2583	75.472	76.289	76.786	75.675	76.156	74.512	75.967	74.738
13.2667	75.57	76.429	76.912	75.796	76.215	74.627	76.106	74.823
13.275	75.629	76.599	77.001	75.888	76.314	74.718	76.197	74.93
13.2833	75.726	76.69	77.135	76.036	76.388	74.868	76.317	74.987
13.2917	75.795	76.798	77.217	76.135	76.502	74.974	76.384	75.064
13.3	75.907	76.855	77.331	76.276	76.576	75.135	76.469	75.112
13.3083	75.984	76.916	77.399	76.362	76.679	75.236	76.524	75.202
13.3167	76.091	76.946	77.499	76.472	76.738	75.367	76.61	75.271
13.325	76.153	76.956	77.572	76.536	76.811	75.444	76.681	75.392
13.3333	76.226	76.946	77.694	76.631	76.856	75.547	76.804	75.483
13.3417	76.258	76.906	77.787	76.695	76.924	75.613	76.902	75.619
13.35	76.294	76.864	77.938	76.811	76.981	75.718	77.058	75.703
13.3583	76.317	76.798	78.045	76.902	77.077	75.796	77.167	75.817
13.3667	76.36	76.758	78.204	77.045	77.154	75.926	77.32	75.881
13.375	76.4	76.712	78.301	77.146	77.278	76.019	77.411	75.967
13.3833	76.483	76.7	78.428	77.292	77.366	76.155	77.538	76.023
13.3917	76.55	76.714	78.497	77.381	77.485	76.244	77.618	76.114
13.4	76.656	76.738	78.587	77.496	77.559	76.36	77.736	76.189
13.4083	76.725	76.788	78.64	77.565	77.648	76.427	77.823	76.317
13.4167	76.822	76.825	78.727	77.657	77.701	76.515	77.967	76.414
13.425	76.881	76.884	78.792	77.718	77.776	76.572	78.069	76.568
13.4333	76.971	76.923	78.905	77.818	77.831	76.661	78.234	76.668
13.4417	77.042	76.991	78.987	77.893	77.925	76.732	78.339	76.813
13.45	77.173	77.046	79.113	78.024	78.004	76.85	78.484	76.897
13.4583	77.286	77.162	79.193	78.119	78.132	76.944	78.566	77.018
13.4667	77.497	77.271	79.292	78.259	78.225	77.092	78.663	77.093
13.475	77.657	77.475	79.344	78.346	78.355	77.189	78.714	77.213
13.4833	77.922	77.638	79.408	78.462	78.437	77.332	78.781	77.304
13.4917	78.097	77.91	79.444	78.529	78.542	77.416	78.828	77.46
13.5	78.35	78.098	79.503	78.614	78.603	77.531	78.903	77.573
13.5083	78.501	78.37	79.55	78.669	78.69	77.605	78.962	77.751
13.5167	78.699	78.539	79.638	78.756	78.752	77.72	79.06	77.869
13.525	78.813	78.762	79.71	78.821	78.861	77.807	79.128	78.029
13.5333	78.963	78.897	79.832	78.936	78.949	77.955	79.223	78.123
13.5417	79.056	79.073	79.913	79.024	79.103	78.07	79.277	78.237
13.55	79.182	79.183	80.033	79.164	79.22	78.259	79.342	78.3
13.5583	79.257	79.332	80.106	79.254	79.402	78.39	79.376	78.387
13.5667	79.363	79.423	80.208	79.382	79.525	78.584	79.421	78.443
13.575	79.418	79.537	80.274	79.457	79.696	78.704	79.452	78.539
13.5833	79.475	79.597	80.38	79.556	79.808	78.869	79.512	78.609
13.5917	79.494	79.652	80.462	79.618	79.972	78.969	79.564	78.727
13.6	79.503	79.669	80.605	79.717	80.087	79.107	79.661	78.806
13.6083	79.5	79.666	80.713	79.79	80.276	79.201	79.735	78.918
13.6167	79.491	79.654	80.885	79.921	80.412	79.344	79.847	78.981
13.625	79.493	79.631	80.997	80.022	80.632	79.446	79.919	79.059
13.6333	79.514	79.625	81.156	80.184	80.784	79.604	80.013	79.095
13.6417	79.546	79.638	81.245	80.294	81	79.707	80.064	79.142
13.65	79.615	79.66	81.359	80.444	81.132	79.848	80.13	79.176
13.6583	79.669	79.709	81.424	80.528	81.296	79.929	80.174	79.233
13.6667	79.751	79.748	81.512	80.639	81.385	80.028	80.245	79.281
13.675	79.802	79.799	81.569	80.702	81.491	80.082	80.298	79.376
13.6833	79.869	79.825	81.668	80.788	81.551	80.159	80.399	79.445
13.6917	79.906	79.857	81.742	80.847	81.639	80.212	80.477	79.549
13.7	79.957	79.871	81.86	80.951	81.701	80.307	80.601	79.612
13.7083	79.994	79.897	81.941	81.031	81.811	80.385	80.683	79.69
13.7167	80.064	79.923	82.054	81.164	81.89	80.525	80.798	79.73
13.725	80.125	79.987	82.12	81.254	82.008	80.629	80.863	79.78
13.7333	80.238	80.047	82.202	81.381	82.086	80.786	80.946	79.814
13.7417	80.322	80.15	82.246	81.454	82.189	80.885	80.995	79.875
13.75	80.45	80.228	82.312	81.546	82.247	81.017	81.067	79.93
13.7583	80.532	80.341	82.357	81.594	82.319	81.09	81.123	80.037
13.7667	80.641	80.41	82.44	81.664	82.363	81.187	81.221	80.118
13.775	80.699	80.495	82.504	81.712	82.431	81.247	81.299	80.249
13.7833	80.772	80.543	82.624	81.797	82.48	81.343	81.427	80.334
13.7917	80.817	80.604	82.713	81.865	82.575	81.413	81.519	80.45
13.8	80.89	80.647	82.845	81.976	82.646	81.535	81.648	80.513
13.8083	80.948	80.723	82.929	82.055	82.758	81.619	81.728	80.598
13.8167	81.059	80.785	83.043	82.163	82.833	81.747	81.831	80.647
13.825	81.143	80.887	83.11	82.229	82.932	81.822	81.893	80.728
13.8333	81.284	80.963	83.2	82.309	82.989	81.924	81.982	80.792
13.8417	81.373	81.074	83.259	82.353	83.059	81.976	82.048	80.905
13.85	81.495	81.143	83.354	82.411	83.097	82.042	82.158	80.992
13.8583	81.561	81.229	83.427	82.455	83.158	82.082	82.243	81.13
13.8667	81.645	81.278	83.552	82.532	83.206	82.153	82.383	81.219
13.875	81.691	81.339	83.642	82.594	83.292	82.209	82.48	81.337
13.8833	81.767	81.376	83.784	82.706	83.367	82.314	82.62	81.401
13.8917	81.822	81.446	83.876	82.791	83.489	82.396	82.705	81.479
13.9	81.927	81.501	84.004	82.917	83.577	82.523	82.811	81.522
13.9083	82.005	81.603	84.082	82.998	83.709	82.609	82.874	81.588
13.9167	82.134	81.684	84.186	83.106	83.791	82.72	82.956	81.639
13.925	82.223	81.812	84.254	83.171	83.903	82.784	83.014	81.74
13.9333	82.34	81.895	84.361	83.261	83.968	82.867	83.112	81.817
13.9417	82.408	82.011	84.441	83.319	84.062	82.913	83.191	81.951
13.95	82.491	82.079	84.581	83.417	84.123	82.985	83.323	82.039
13.9583	82.539	82.166	84.685	83.489	84.226	83.036	83.422	82.166
13.9667	82.61	82.221	84.851	83.617	84.306	83.124	83.571	82.24
13.975	82.663	82.304	84.961	83.707	84.431	83.193	83.664	82.333
13.9833	82.756	82.365	85.113	83.847	84.522	83.301	83.781	82.386
13.9917	82.831	82.478	85.201	83.935	84.646	83.371	83.845	82.463
14	82.952	82.563	85.315	84.056	84.723	83.465	83.928	82.52
14.0083	83.034	82.705	85.38	84.123	84.82	83.518	83.977	82.619
14.0167	83.152	82.8	85.47	84.211	84.874	83.581	84.058	82.698
14.025	83.219	82.93	85.536	84.265	84.944	83.613	84.12	82.829
14.0333	83.301	83.011	85.646	84.345	84.989	83.661	84.234	82.92
14.0417	83.344	83.111	85.726	84.406	85.059	83.697	84.317	83.049
14.05	83.409	83.172	85.853	84.512	85.117	83.77	84.447	83.126
14.0583	83.456	83.264	85.937	84.593	85.219	83.826	84.532	83.224
14.0667	83.546	83.333	86.053	84.725	85.295	83.924	84.643	83.279
14.075	83.617	83.454	86.118	84.816	85.417	83.996	84.709	83.351
14.0833	83.742	83.552	86.202	84.944	85.497	84.095	84.795	83.401
14.0917	83.833	83.71	86.25	85.023	85.601	84.152	84.856	83.489
14.1	83.966	83.818	86.32	85.127	85.662	84.222	84.951	83.559
14.1083	84.047	83.978	86.37	85.189	85.737	84.258	85.027	83.681
14.1167	84.153	84.072	86.465	85.285	85.785	84.304	85.16	83.77
14.125	84.215	84.193	86.541	85.353	85.864	84.34	85.26	83.906
14.1333	84.3	84.263	86.665	85.472	85.926	84.402	85.416	83.989
14.1417	84.359	84.362	86.751	85.563	86.039	84.457	85.52	84.101
14.15	84.459	84.428	86.874	85.716	86.127	84.564	85.665	84.161
14.1583	84.539	84.549	86.947	85.823	86.27	84.647	85.76	84.238
14.1667	84.673	84.643	87.038	85.976	86.366	84.778	85.899	84.282
14.175	84.773	84.8	87.09	86.07	86.497	84.866	86.003	84.355
14.1833	84.925	84.91	87.164	86.198	86.578	84.983	86.198	84.406
14.1917	85.022	85.071	87.217	86.272	86.681	85.055	86.373	84.508
14.2	85.157	85.173	87.311	86.379	86.746	85.154	86.716	84.581
14.2083	85.236	85.303	87.39	86.451	86.846	85.218	87.011	84.705
14.2167	85.355	85.383	87.527	86.573	86.922	85.319	87.542	84.786
14.225	85.441	85.501	87.627	86.666	87.054	85.392	87.952	84.915
14.2333	85.614	85.599	87.775	86.819	87.153	85.517	88.62	85.004
14.2417	85.786	85.813	87.871	86.925	87.314	85.609	89.083	85.182
14.25	86.188	86.04	87.997	87.084	87.42	85.753	89.778	85.359
14.2583	86.613	86.615	88.074	87.178	87.569	85.846	90.221	85.792
14.2667	87.611	87.241	88.176	87.302	87.655	85.977	90.828	86.255
14.275	88.614	88.772	88.245	87.371	87.772	86.056	91.187	87.354
14.2833	90.822	90.358	88.36	87.463	87.84	86.169	91.637	88.434
14.2917	92.895	93.958	88.447	87.521	87.942	86.246	91.877	90.729
14.3	97.087	97.393	88.596	87.618	88.02	86.386	92.127	92.771
14.3083	100.682	104.472	88.704	87.695	88.157	86.501	92.226	96.669
14.3167	107.308	110.597	88.863	87.828	88.268	86.737	92.263	99.811
14.325	112.473	121.975	88.965	87.923	88.453	86.941	92.219	105.235
14.3333	121.096	130.872	89.1	88.065	88.592	87.36	92.059	109.204
14.3417	127.187	145.768	89.179	88.154	88.818	87.741	91.904	115.408
14.35	136.351	156.288	89.28	88.266	88.993	88.531	91.626	119.508
14.3583	142.171	172.143	89.343	88.328	89.306	89.26	91.427	125.251
14.3667	149.953	182.179	89.443	88.408	89.585	90.773	91.125	128.613
14.375	154.251	195.595	89.516	88.459	90.177	92.127	90.941	132.674
14.3833	159.055	202.97	89.642	88.548	90.739	94.781	90.697	134.605
14.3917	161.047	211.166	89.735	88.622	91.944	96.997	90.559	136.232
14.4	162.18	214.519	89.884	88.759	93.045	100.989	90.377	136.462
14.4083	161.753	216.323	89.986	88.864	95.223	104.044	90.276	135.611
14.4167	159.525	215.468	90.13	89.043	97.06	109.058	90.132	134.334
14.425	157.134	211.409	90.217	89.167	100.39	112.555	90.048	131.563
14.4333	152.48	207.125	90.346	89.361	102.961	117.757	89.931	129.281
14.4417	148.848	198.825	90.432	89.492	107.237	121.046	89.867	125.443
14.45	142.909	192.385	90.572	89.693	110.264	125.446	89.796	122.729
14.4583	138.776	181.847	90.678	89.834	114.871	127.906	89.771	118.622
14.4667	132.561	174.559	90.86	90.062	117.854	130.74	89.764	115.937
14.475	128.529	163.606	90.997	90.226	121.973	132.011	89.781	112.103
14.4833	122.799	156.537	91.218	90.491	124.37	132.966	89.825	109.716
14.4917	119.267	146.502	91.364	90.668	127.27	132.994	89.861	106.446
14.5	114.479	140.34	91.574	90.931	128.677	132.198	89.902	104.486
14.5083	111.647	131.972	91.698	91.088	129.945	131.17	89.924	101.89
14.5167	107.942	127.031	91.859	91.289	130.227	129.015	89.941	100.391
14.525	105.817	120.542	91.948	91.39	129.849	127.254	89.948	98.473
14.5333	103.095	116.82	92.061	91.501	129.121	124.273	89.959	97.404
14.5417	101.56	112.043	92.128	91.548	127.421	122.14	89.979	96.081
14.55	99.616	109.358	92.22	91.591	125.965	118.867	90.033	95.361
14.5583	98.528	105.967	92.285	91.61	123.444	116.698	90.082	94.481
14.5667	97.169	104.089	92.378	91.633	121.619	113.573	90.173	93.998
14.575	96.421	101.745	92.437	91.649	118.777	111.609	90.235	93.4
14.5833	95.51	100.468	92.515	91.674	116.879	108.886	90.324	93.065
14.5917	95.025	98.907	92.552	91.687	114.099	107.233	90.376	92.648
14.6	94.455	98.075	92.587	91.702	112.322	105.003	90.438	92.419
14.6083	94.035	97.072	92.594	91.705	109.811	103.674	90.466	92.145
14.6167	93.815	96.539	92.595	91.698	108.256	101.903	90.523	92.004
14.625	93.548	95.897	92.596	91.689	106.12	100.866	90.566	91.854
14.6333	93.399	95.548	92.603	91.675	104.837	99.507	90.646	91.786
14.6417	93.204	95.105	92.619	91.674	103.126	98.729	90.714	91.718
14.65	93.092	94.852	92.66	91.689	102.133	97.739	90.829	91.688
14.6583	92.957	94.529	92.692	91.714	100.849	97.19	90.909	91.652
14.6667	92.889	94.349	92.74	91.768	100.126	96.509	91.023	91.628
14.675	92.825	94.127	92.766	91.815	99.207	96.136	91.086	91.593
14.6833	92.805	94.013	92.791	91.896	98.691	95.677	91.162	91.573
14.6917	92.806	93.893	92.797	91.945	98.027	95.42	91.202	91.555
14.7	92.818	93.842	92.801	92.01	97.644	95.087	91.252	91.556
14.7083	92.845	93.787	92.805	92.043	97.143	94.892	91.285	91.589
14.7167	92.86	93.76	92.825	92.091	96.855	94.64	91.35	91.624
14.725	92.871	93.722	92.854	92.121	96.482	94.497	91.408	91.699
14.7333	92.87	93.694	92.916	92.18	96.278	94.323	91.505	91.751
14.7417	92.865	93.652	92.969	92.228	96.037	94.238	91.581	91.824
14.75	92.868	93.627	93.06	92.319	95.921	94.153	91.691	91.866
14.7583	92.884	93.602	93.12	92.387	95.794	94.126	91.763	91.908
14.7667	92.908	93.605	93.193	92.498	95.739	94.109	91.851	91.927
14.775	92.96	93.629	93.234	92.569	95.682	94.107	91.903	91.951
14.7833	93.003	93.661	93.286	92.663	95.654	94.113	91.968	91.968
14.7917	93.074	93.722	93.318	92.714	95.62	94.116	92.014	92.011
14.8	93.116	93.764	93.375	92.784	95.601	94.111	92.093	92.054
14.8083	93.159	93.814	93.426	92.829	95.581	94.109	92.158	92.135
14.8167	93.178	93.838	93.519	92.904	95.583	94.113	92.276	92.195
14.825	93.197	93.862	93.591	92.965	95.605	94.125	92.363	92.288
14.8333	93.211	93.873	93.712	93.073	95.639	94.168	92.505	92.343
14.8417	93.241	93.894	93.789	93.158	95.708	94.208	92.598	92.411
14.85	93.272	93.919	93.891	93.291	95.765	94.288	92.723	92.444
14.8583	93.342	93.981	93.946	93.374	95.847	94.345	92.794	92.49
14.8667	93.403	94.035	94.016	93.488	95.9	94.429	92.884	92.522
14.875	93.503	94.131	94.056	93.553	95.962	94.475	92.937	92.583
14.8833	93.57	94.199	94.123	93.638	95.995	94.532	93.018	92.639
14.8917	93.656	94.285	94.175	93.689	96.04	94.565	93.078	92.741
14.9	93.704	94.336	94.278	93.772	96.077	94.614	93.175	92.82
14.9083	93.758	94.385	94.36	93.838	96.148	94.655	93.251	92.944
14.9167	93.784	94.413	94.495	93.959	96.211	94.736	93.365	93.019
14.925	93.824	94.443	94.588	94.055	96.327	94.802	93.441	93.117
14.9333	93.856	94.472	94.72	94.204	96.416	94.92	93.542	93.17
14.9417	93.923	94.524	94.797	94.302	96.553	95	93.596	93.235
14.95	93.979	94.571	94.902	94.442	96.64	95.107	93.657	93.274
14.9583	94.073	94.653	94.962	94.522	96.749	95.166	93.691	93.338
14.9667	94.141	94.712	95.051	94.622	96.805	95.234	93.733	93.39
14.975	94.236	94.797	95.114	94.68	96.877	95.265	93.765	93.487
14.9833	94.288	94.842	95.222	94.768	96.917	95.303	93.825	93.563
14.9917	94.354	94.898	95.304	94.831	96.974	95.328	93.878	93.685
15	94.389	94.929	95.443	94.944	97.018	95.377	93.966	93.763
15.0083	94.434	94.964	95.537	95.031	97.092	95.421	94.031	93.865
15.0167	94.471	94.992	95.673	95.168	97.146	95.505	94.12	93.921
15.025	94.543	95.044	95.757	95.261	97.223	95.566	94.171	93.99
15.0333	94.604	95.095	95.867	95.391	97.272	95.657	94.231	94.03
15.0417	94.715	95.186	95.931	95.464	97.327	95.708	94.263	94.091
15.05	94.796	95.256	96.018	95.556	97.352	95.77	94.303	94.141
15.0583	94.911	95.366	96.078	95.611	97.376	95.798	94.336	94.233
15.0667	94.981	95.437	96.173	95.685	97.387	95.834	94.406	94.305
15.075	95.062	95.53	96.242	95.735	97.411	95.859	94.471	94.417
15.0833	95.106	95.584	96.362	95.828	97.438	95.902	94.595	94.49
15.0917	95.163	95.65	96.449	95.9	97.496	95.945	94.696	94.581
15.1	95.202	95.692	96.579	96.023	97.55	96.024	94.856	94.628
15.1083	95.276	95.762	96.66	96.105	97.642	96.082	94.963	94.682
15.1167	95.337	95.818	96.768	96.228	97.706	96.174	95.115	94.711
15.125	95.444	95.918	96.827	96.302	97.793	96.226	95.208	94.757
15.1333	95.524	95.992	96.908	96.393	97.842	96.295	95.337	94.792
15.1417	95.638	96.111	96.955	96.446	97.901	96.331	95.425	94.872
15.15	95.707	96.188	97.038	96.51	97.933	96.371	95.558	94.94
15.1583	95.791	96.285	97.103	96.553	97.981	96.399	95.651	95.055
15.1667	95.834	96.34	97.212	96.625	98.016	96.452	95.801	95.134
15.175	95.888	96.405	97.294	96.681	98.083	96.502	95.9	95.244
15.1833	95.925	96.44	97.425	96.781	98.142	96.593	96.041	95.308
15.1917	95.994	96.496	97.51	96.853	98.239	96.667	96.125	95.386
15.2	96.056	96.541	97.621	96.964	98.307	96.789	96.22	95.43
15.2083	96.174	96.625	97.684	97.032	98.402	96.871	96.269	95.494
15.2167	96.265	96.694	97.768	97.118	98.461	96.984	96.318	95.54
15.225	96.415	96.808	97.819	97.165	98.529	97.054	96.347	95.626
15.2333	96.515	96.885	97.902	97.224	98.565	97.143	96.389	95.698
15.2417	96.651	96.992	97.968	97.262	98.617	97.2	96.425	95.815
15.25	96.734	97.057	98.089	97.328	98.657	97.285	96.496	95.899
15.2583	96.846	97.131	98.181	97.382	98.723	97.351	96.55	96.019
15.2667	96.919	97.174	98.335	97.482	98.782	97.462	96.633	96.089
15.275	97.034	97.236	98.438	97.56	98.883	97.546	96.685	96.172
15.2833	97.117	97.282	98.586	97.684	98.962	97.682	96.748	96.218
15.2917	97.256	97.366	98.673	97.765	99.082	97.771	96.78	96.277
15.3	97.357	97.435	98.794	97.876	99.156	97.894	96.808	96.315
15.3083	97.503	97.551	98.868	97.937	99.257	97.963	96.825	96.385
15.3167	97.594	97.629	98.987	98.018	99.315	98.053	96.855	96.442
15.325	97.706	97.739	99.072	98.068	99.387	98.102	96.885	96.544
15.3333	97.765	97.804	99.219	98.143	99.436	98.17	96.949	96.62
15.3417	97.829	97.878	99.329	98.201	99.517	98.218	97.008	96.738
15.35	97.86	97.916	99.507	98.302	99.58	98.304	97.11	96.811
15.3583	97.9	97.965	99.623	98.38	99.691	98.372	97.18	96.907
15.3667	97.93	98.002	99.789	98.509	99.777	98.491	97.282	96.957
15.375	97.987	98.071	99.886	98.592	99.901	98.578	97.341	97.019
15.3833	98.035	98.128	100.004	98.711	99.98	98.705	97.417	97.057
15.3917	98.118	98.235	100.069	98.776	100.085	98.783	97.463	97.118
15.4	98.174	98.313	100.157	98.858	100.141	98.884	97.529	97.165
15.4083	98.254	98.423	100.215	98.902	100.214	98.941	97.577	97.254
15.4167	98.3	98.487	100.313	98.962	100.261	99.015	97.66	97.321
15.425	98.353	98.569	100.386	99.008	100.333	99.065	97.728	97.427
15.4333	98.38	98.612	100.506	99.09	100.395	99.143	97.843	97.494
15.4417	98.423	98.667	100.585	99.157	100.506	99.204	97.928	97.585
15.45	98.456	98.707	100.695	99.273	100.59	99.307	98.052	97.632
15.4583	98.521	98.779	100.753	99.353	100.722	99.379	98.13	97.688
15.4667	98.575	98.84	100.827	99.47	100.805	99.478	98.233	97.723
15.475	98.672	98.951	100.868	99.534	100.913	99.537	98.293	97.774
15.4833	98.744	99.033	100.919	99.614	100.971	99.605	98.376	97.818
15.4917	98.849	99.152	100.954	99.654	101.035	99.639	98.434	97.903
15.5	98.911	99.227	101.026	99.709	101.069	99.673	98.527	97.971
15.5083	98.988	99.318	101.084	99.746	101.125	99.699	98.603	98.091
15.5167	99.031	99.363	101.189	99.813	101.165	99.743	98.73	98.17
15.525	99.078	99.416	101.265	99.868	101.244	99.785	98.825	98.283
15.5333	99.109	99.449	101.375	99.968	101.31	99.872	98.967	98.346
15.5417	99.164	99.501	101.441	100.035	101.418	99.94	99.061	98.425
15.55	99.209	99.546	101.525	100.131	101.49	100.046	99.176	98.463
15.5583	99.295	99.626	101.568	100.187	101.588	100.114	99.244	98.522
15.5667	99.359	99.692	101.622	100.252	101.644	100.205	99.329	98.563
15.575	99.459	99.792	101.657	100.283	101.708	100.252	99.381	98.644
15.5833	99.519	99.859	101.714	100.327	101.746	100.312	99.462	98.709
15.5917	99.596	99.947	101.763	100.359	101.801	100.349	99.527	98.823
15.6	99.635	99.997	101.853	100.421	101.845	100.413	99.636	98.902
15.6083	99.675	100.054	101.924	100.476	101.928	100.465	99.72	99.012
15.6167	99.698	100.088	102.035	100.575	101.999	100.564	99.847	99.077
15.625	99.743	100.139	102.11	100.65	102.113	100.642	99.936	99.157
15.6333	99.779	100.181	102.21	100.764	102.194	100.769	100.048	99.199
15.6417	99.856	100.258	102.266	100.833	102.313	100.851	100.113	99.254
15.65	99.919	100.32	102.338	100.92	102.384	100.958	100.198	99.295
15.6583	100.02	100.421	102.38	100.967	102.475	101.02	100.251	99.375
15.6667	100.082	100.492	102.445	101.025	102.528	101.091	100.336	99.44
15.675	100.163	100.591	102.494	101.063	102.603	101.132	100.404	99.553
15.6833	100.2	100.646	102.581	101.131	102.661	101.193	100.523	99.634
15.6917	100.239	100.712	102.644	101.186	102.754	101.242	100.615	99.752
15.7	100.257	100.747	102.748	101.287	102.83	101.332	100.762	99.821
15.7083	100.29	100.791	102.815	101.362	102.962	101.403	100.859	99.9
15.7167	100.321	100.824	102.902	101.476	103.055	101.519	100.986	99.943
15.725	100.389	100.887	102.95	101.553	103.194	101.598	101.053	99.993
15.7333	100.449	100.939	103.006	101.649	103.285	101.704	101.127	100.027
15.7417	100.555	101.028	103.033	101.702	103.4	101.765	101.161	100.091
15.75	100.625	101.089	103.075	101.773	103.47	101.842	101.208	100.144
15.7583	100.725	101.177	103.109	101.817	103.559	101.884	101.238	100.248
15.7667	100.784	101.23	103.175	101.889	103.618	101.949	101.295	100.322
15.775	100.851	101.287	103.232	101.945	103.708	101.996	101.345	100.442
15.7833	100.888	101.32	103.331	102.047	103.777	102.089	101.425	100.514
15.7917	100.939	101.361	103.406	102.124	103.888	102.162	101.483	100.612
15.8	100.983	101.393	103.51	102.25	103.971	102.282	101.555	100.662
15.8083	101.063	101.457	103.574	102.332	104.088	102.364	101.596	100.727
15.8167	101.128	101.518	103.653	102.45	104.162	102.481	101.636	100.766
15.825	101.238	101.626	103.697	102.52	104.255	102.551	101.656	100.83
15.8333	101.314	101.709	103.756	102.607	104.303	102.636	101.678	100.882
15.8417	101.422	101.835	103.798	102.656	104.358	102.684	101.702	100.978
15.85	101.482	101.912	103.879	102.729	104.39	102.751	101.751	101.053
15.8583	101.558	102.002	103.944	102.78	104.435	102.799	101.83	101.166
15.8667	101.597	102.053	104.057	102.873	104.478	102.879	101.892	101.242
15.875	101.649	102.106	104.137	102.942	104.547	102.945	101.997	101.34
15.8833	101.688	102.142	104.252	103.062	104.604	103.054	102.067	101.392
15.8917	101.759	102.205	104.319	103.149	104.7	103.134	102.162	101.457
15.9	101.817	102.259	104.398	103.272	104.761	103.249	102.213	101.494
15.9083	101.92	102.356	104.438	103.348	104.836	103.317	102.278	101.549
15.9167	101.993	102.435	104.489	103.448	104.88	103.401	102.315	101.591
15.925	102.098	102.553	104.523	103.503	104.925	103.445	102.375	101.673
15.9333	102.163	102.625	104.585	103.583	104.95	103.497	102.424	101.74
15.9417	102.242	102.719	104.639	103.638	104.987	103.529	102.516	101.852
15.95	102.285	102.768	104.734	103.735	105.018	103.583	102.589	101.928
15.9583	102.344	102.826	104.802	103.809	105.083	103.628	102.711	102.039
15.9667	102.384	102.86	104.908	103.935	105.139	103.712	102.792	102.101
15.975	102.456	102.915	104.967	104.025	105.236	103.777	102.91	102.182
15.9833	102.517	102.96	105.04	104.156	105.304	103.876	102.981	102.225
15.9917	102.627	103.048	105.076	104.237	105.399	103.942	103.071	102.285
16	102.71	103.117	105.126	104.337	105.461	104.025	103.126	102.327
16.0083	102.831	103.23	105.156	104.392	105.536	104.073	103.208	102.404
16.0167	102.908	103.302	105.217	104.465	105.575	104.129	103.266	102.465
16.025	103.009	103.4	105.271	104.512	105.639	104.165	103.369	102.576
16.0333	103.065	103.453	105.373	104.594	105.684	104.224	103.452	102.655
16.0417	103.135	103.516	105.45	104.656	105.771	104.273	103.583	102.775
16.05	103.177	103.555	105.569	104.774	105.842	104.365	103.672	102.847
16.0583	103.253	103.614	105.646	104.861	105.961	104.441	103.798	102.946
16.0667	103.316	103.66	105.748	104.995	106.045	104.561	103.867	103.004
16.075	103.43	103.753	105.807	105.078	106.162	104.642	103.953	103.087
16.0833	103.52	103.832	105.887	105.183	106.232	104.752	103.997	103.145
16.0917	103.669	103.961	105.941	105.242	106.314	104.813	104.052	103.25
16.1	103.77	104.056	106.031	105.316	106.358	104.892	104.084	103.334
16.1083	103.909	104.188	106.103	105.361	106.414	104.934	104.143	103.493
16.1167	103.992	104.271	106.23	105.437	106.453	105.003	104.192	103.606
16.125	104.101	104.374	106.324	105.495	106.521	105.057	104.276	103.779
16.1333	104.164	104.438	106.486	105.611	106.578	105.156	104.339	103.889
16.1417	104.258	104.526	106.591	105.698	106.679	105.237	104.435	104.033
16.15	104.326	104.587	106.748	105.839	106.754	105.367	104.494	104.116
16.1583	104.442	104.69	106.844	105.934	106.858	105.458	104.567	104.216
16.1667	104.527	104.768	106.99	106.073	106.925	105.585	104.606	104.273
16.175	104.664	104.891	107.088	106.161	107.004	105.659	104.655	104.36
16.1833	104.755	104.976	107.252	106.29	107.047	105.753	104.685	104.422
16.1917	104.877	105.088	107.377	106.382	107.109	105.808	104.741	104.528
16.2	104.942	105.152	107.6	106.547	107.155	105.887	104.79	104.604
16.2083	105.017	105.219	107.769	106.676	107.232	105.947	104.88	104.716
16.2167	105.051	105.25	108.053	106.911	107.302	106.049	104.952	104.782
16.225	105.097	105.274	108.249	107.091	107.423	106.128	105.066	104.856
16.2333	105.128	105.29	108.544	107.381	107.519	106.26	105.14	104.885
16.2417	105.191	105.318	108.727	107.576	107.662	106.346	105.234	104.91
16.25	105.244	105.346	108.979	107.858	107.755	106.464	105.285	104.919
16.2583	105.342	105.4	109.131	108.027	107.878	106.531	105.346	104.935
16.2667	105.412	105.448	109.339	108.249	107.947	106.61	105.381	104.953
16.275	105.513	105.52	109.463	108.373	108.04	106.651	105.44	105.002
16.2833	105.567	105.562	109.638	108.538	108.099	106.706	105.487	105.048
16.2917	105.634	105.614	109.745	108.634	108.187	106.747	105.583	105.13
16.3	105.67	105.64	109.897	108.768	108.257	106.818	105.657	105.184
16.3083	105.711	105.667	109.983	108.854	108.372	106.881	105.783	105.255
16.3167	105.74	105.685	110.089	108.962	108.459	106.994	105.867	105.294
16.325	105.801	105.72	110.138	109.021	108.596	107.075	105.985	105.336
16.3333	105.856	105.754	110.18	109.078	108.684	107.195	106.05	105.358
16.3417	105.957	105.82	110.189	109.096	108.8	107.268	106.135	105.393
16.35	106.031	105.884	110.182	109.088	108.863	107.362	106.181	105.426
16.3583	106.139	105.986	110.175	109.069	108.938	107.416	106.253	105.491
16.3667	106.207	106.056	110.167	109.032	108.978	107.486	106.306	105.549
16.375	106.287	106.149	110.169	109.01	109.035	107.533	106.399	105.65
16.3833	106.33	106.201	110.187	108.989	109.075	107.615	106.474	105.719
16.3917	106.381	106.26	110.203	108.989	109.148	107.68	106.596	105.814
16.4	106.413	106.297	110.234	109.01	109.207	107.788	106.673	105.865
16.4083	106.469	106.351	110.248	109.03	109.303	107.864	106.784	105.927
16.4167	106.521	106.394	110.259	109.064	109.366	107.976	106.847	105.96
16.425	106.621	106.477	110.259	109.078	109.452	108.042	106.918	106.007
16.4333	106.698	106.542	110.251	109.097	109.501	108.125	106.954	106.042
16.4417	106.823	106.655	110.248	109.106	109.554	108.168	107.005	106.115
16.45	106.905	106.732	110.252	109.117	109.583	108.221	107.04	106.176
16.4583	107.015	106.834	110.27	109.132	109.623	108.255	107.109	106.279
16.4667	107.079	106.894	110.319	109.173	109.657	108.314	107.166	106.356
16.475	107.163	106.963	110.363	109.217	109.722	108.367	107.265	106.471
16.4833	107.217	107.001	110.438	109.304	109.777	108.463	107.335	106.536
16.4917	107.305	107.058	110.483	109.373	109.877	108.537	107.436	106.624
16.5	107.372	107.103	110.543	109.485	109.95	108.653	107.498	106.673
16.5083	107.49	107.191	110.57	109.554	110.056	108.727	107.575	106.738
16.5167	107.574	107.263	110.597	109.647	110.121	108.827	107.616	106.779
16.525	107.708	107.381	110.61	109.699	110.197	108.881	107.673	106.854
16.5333	107.794	107.468	110.638	109.763	110.235	108.942	107.714	106.912
16.5417	107.905	107.587	110.668	109.801	110.29	108.979	107.783	107.016
16.55	107.963	107.656	110.732	109.869	110.325	109.034	107.84	107.094
16.5583	108.031	107.736	110.788	109.925	110.39	109.078	107.94	107.215
16.5667	108.067	107.78	110.882	110.023	110.448	109.158	108.012	107.289
16.575	108.123	107.839	110.94	110.097	110.547	109.223	108.121	107.385
16.5833	108.168	107.883	111.019	110.214	110.625	109.327	108.183	107.435
16.5917	108.254	107.96	111.059	110.289	110.738	109.397	108.264	107.5
16.6	108.326	108.023	111.106	110.384	110.809	109.493	108.306	107.533
16.6083	108.459	108.135	111.13	110.431	110.891	109.544	108.358	107.592
16.6167	108.557	108.214	111.179	110.488	110.939	109.606	108.388	107.641
16.625	108.71	108.327	111.22	110.521	110.99	109.64	108.446	107.736
16.6333	108.808	108.398	111.311	110.573	111.026	109.688	108.492	107.803
16.6417	108.957	108.478	111.386	110.617	111.088	109.726	108.585	107.919
[truncated: 3,403 more rows]

## Sheet: Figure 5
	Panel A					Panel B				Panel C					Panel D
		Activity % of IP6					Activity %					activity U/mg			activity U/mg
							mean	sd		pH		mean	sd		Temp	mean	sd
										2		12.7034	0.98347		4	117.588	9.51334
	ATP	-0.19861	1.08912			Fe	29.3181	6.0961		2.5		12.588	2.16713		37	43.7495	1.03214
										3		50.5231	2.48439		50	40.255	3.34332
										3.5		44.1237	4.44444		60	0	0.549639
	Glycerol-P	5.42849	1.1004			Cu	34.5153	1.73023		4		70.3554	1.75531		70	0	0.333618
										4.5		82.0011	1.29813
										5		80.2138	1.30579
	Glucose-P	-0.92469	0.831826			Mn	52.359	9.11734		5.5		66.2621	4.56726
										6		84.3071	0.998562
										6.5		72.7191	4.41744
	Pyro-P	0.255187	2.16115			Co	61.1943	4.02853		7		58.825	3.07615
										7.5		53.7516	2.1041
										8		43.6048	3.20008
	PNPP	25.8494	4.15913			InS6	72.3682	1.81902		8.5		34.4382	4.78789
	PEP	1.25354	2.83397			Mg	73.9274	3.04528
	Creatine-P	2.07038	11.3217			K	84.7549	7.31772
						Zn	93.157	1.67067
						nil	100	2.11644
						Ca	114.292	4.76567

## Sheet: Figure 6
	Activty U/mg
Day	25% Trehalose			25% Trehalose + 0.5 mg/mL BSA			25% Sucrose			25% Sucrose + 0.5 mg/mL BSA			25% Glycerol			25% Glycerol + 0.5 mg/mL BSA			0.5 mg/mL BSA			Control
	mean	sd		mean	sd		mean	sd		mean	sd		mean	sd		mean	sd		mean	sd		mean	sd
24	136.282	5.17541		155.805	5.91289		162.364	7.49285		169.427	3.63339		101.825	3.12744		107.475	1.26022		169.074	1.67397		144.757	5.61076
52	142.893	4.42935		133.097	4.57003		133.721	3.70194		151.921	1.00843		87.8135	2.16092		105.101	2.5971		156.483	3.67945		122.292	0.937322
105	92.7236	5.07565		87.6335	3.11985		86.2889	3.37649		95.0766	11.6149		80.3824	2.88603		89.4582	4.11606		99.0623	2.37738		86.8171	13.8407
220	49.9649	0.302737		29.4855	1.57307		40.9804	1.57307		48.1812	0.637085		33.5814	1.16128		50.6916	2.72463		74.5402	5.81989		46.6618	2.18307
582	105.177	1.29251		138.598	8.80695		84.9895	2.51369		71.3258	0.768733		94.4678	2.09715		85.9742	2.60472		114.902	2.21829		110.04	1.66521
755	104.954	2.86247		140.221	2.62644		61.0704	1.33149		71.9028	2.54737		66.7328	1.97434		99.4763	1.66179		122.372	2.97156		146.622	1.67542

## Sheet: Figure 7
		Activity U/mg
	InsP6 mM	mean	sd
	3750	83.4017	4.37207
	2500	96.6931	4.94298
	1750	101.464	3.59794
	1250	106.304	4.21131
	625	107.463	0.922067
	350	74.4726	0.614712
	175	44.0045	0.312354
	125	33.7122	0.258054
	62.5	20.3526	0.312354
	35	12.6504	0.104118
	17.5	7.74279	0.171535
	12.5	9.24233	0.312354

## Sheet: Figure 8
	Panel A					Panel B			Panel C				Panel D
	Log10 cDNA concentration (ng/µL	Set 1	Set 2			LB	+ InsP6		MM	+ Pi	+ InsP6		LB + InsP6	MM + Pi	MM + InsP6
	-0.60206	29.031	28.5419			8.26578	7.3879		1.51283	3.44753	4.59599		1.08739	0.384944	0.133868
	0	26.6969	26.6263			8.59928	7.70051		1.61695	3.12709	4.6247
	0.39794	25.6014	24.7647			8.07456	7.58453		1.83423	3.26509	4.44078
	0.69897	24.9218	23.8313			8.26152	7.65077		1.48533	3.35121	4.69986
	1.39794	22.4712	21.9241			7.79156	7.64818		1.50115	3.4111	4.6969
						8.17969	7.59983		1.59686	3.42668	4.9895
						7.72263	7.6086		1.58907	3.18445	4.54469
						7.0522	6.97482		1.57219	3.35111	5.33364
						7.08807	7.38725		1.66737	3.12144	4.80151
						6.81403	6.95248		1.54288	2.27795	4.12356
						7.4197	6.9316		1.69567	2.67802	4.17983
						6.8483	6.6821		1.77313	2.68305	4.71613
						7.04299	6.65689		1.86926	3.20955	4.34935
						6.97021	7.28954		1.78313	2.37666	4.37467
						6.0054	6.96228		1.58099	2.57437	4.53377
						6.25226	7.15095		1.85623	2.22515	4.45836
						6.07578	6.28992		1.96384	2.70433	4.17256
						6.77567	6.52614		1.63102	2.13198	4.09815
						6.85494	6.22296		1.58656	3.35577	4.50189
						6.43346	6.97978		1.32167	3.65207	4.67363
						7.02623	7.03533		1.37038	3.29794	4.31372
						6.63185			1.44584	3.07207	4.37355
									1.48357	3.04614	4.26228
									1.45942	3.35009	4.22129
									1.20945	3.22513	4.39501
									1.60525	3.35575	4.42063
									1.04925	3.11127	4.59149

## Sheet: Figure S2
		Panel A	Panel B	Panel C	Panel D
	min	mV	mV	mV	mV
	0	0.441	0.204	0.036	0.052
	0.0166667	0.546	0.208	-0.067	0.073
	0.0333333	0.56	0.002	0.05	0.178
	0.05	0.517	-0.145	0.244	0.232
	0.0666667	0.541	-0.027	0.242	0.156
	0.0833333	0.582	0.123	0.044	0.033
	0.1	0.584	0.153	-0.038	0.046
	0.116667	0.596	0.035	0.137	0.206
	0.133333	0.693	-0.002	0.343	0.33
	0.15	0.77	0.113	0.349	0.264
	0.166667	0.718	0.228	0.188	0.132
	0.183333	0.639	0.234	0.144	0.158
	0.2	0.657	0.201	0.313	0.324
	0.216667	0.831	0.213	0.47	0.484
	0.233333	0.911	0.238	0.472	0.42
	0.25	0.751	0.217	0.374	0.287
	0.266667	0.584	0.197	0.341	0.292
	0.283333	0.63	0.247	0.426	0.435
	0.3	0.839	0.316	0.455	0.527
	0.316667	0.944	0.256	0.419	0.499
	0.333333	1.434	0.38	0.625	0.46
	0.35	3.208	1.803	2.038	1.221
	0.366667	5.452	4.471	4.363	3.291
	0.383333	7.105	6.857	6.388	5.51
	0.4	7.648	8.245	7.697	6.993
	0.416667	7.255	8.601	8.159	7.527
	0.433333	6.669	8.504	7.897	7.32
	0.45	6.3	8.278	7.283	6.82
	0.466667	6.03	7.815	6.749	6.369
	0.483333	5.705	7.182	6.463	6.089
	0.5	5.358	6.663	6.337	5.826
	0.516667	5.149	6.433	6.027	5.518
	0.533333	5.031	6.281	5.568	5.206
	0.55	4.879	5.996	5.264	5.05
	0.566667	4.681	5.539	5.231	4.987
	0.583333	4.538	5.253	5.197	4.871
	0.6	4.404	5.187	4.941	4.563
	0.616667	4.181	5.089	4.543	4.268
	0.633333	3.958	4.877	4.359	4.128
	0.65	3.839	4.605	4.36	4.078
	0.666667	3.834	4.45	4.309	3.967
	0.683333	3.686	4.328	4.055	3.674
	0.7	3.385	4.162	3.744	3.45
	0.716667	3.133	4.015	3.593	3.389
	0.733333	3.145	3.932	3.558	3.446
	0.75	3.232	3.836	3.479	3.402
	0.766667	3.104	3.646	3.331	3.23
	0.783333	2.819	3.486	3.234	3.089
	0.8	2.669	3.445	3.187	3.067
	0.816667	2.804	3.492	3.123	3.103
	0.833333	2.939	3.391	3.041	3.079
	0.85	2.851	3.161	3.014	2.957
	0.866667	2.638	3.016	3.038	2.835
	0.883333	2.588	3.111	2.947	2.746
	0.9	2.761	3.258	2.775	2.696
	0.916667	2.83	3.15	2.659	2.665
	0.933333	2.683	2.889	2.706	2.641
	0.95	2.437	2.798	2.762	2.559
	0.966667	2.361	2.941	2.616	2.44
	0.983333	2.366	3.036	2.381	2.356
	1	2.339	2.895	2.341	2.366
	1.01667	2.252	2.644	2.503	2.427
	1.03333	2.196	2.616	2.589	2.379
	1.05	2.187	2.739	2.398	2.216
	1.06667	2.149	2.77	2.151	2.096
	1.08333	2.095	2.632	2.128	2.106
	1.1	2.109	2.435	2.256	2.175
	1.11667	2.185	2.414	2.27	2.112
	1.13333	2.155	2.439	2.1	1.891
	1.15	2.027	2.41	1.942	1.795
	1.16667	1.987	2.317	2.007	1.873
	1.18333	2.138	2.272	2.155	1.983
	1.2	2.267	2.226	2.159	1.956
	1.21667	2.135	2.137	2.045	1.78
	1.23333	1.872	2.027	1.944	1.69
	1.25	1.772	2.041	1.947	1.746
	1.26667	1.931	2.101	1.955	1.819
	1.28333	2.018	1.999	1.929	1.806
	1.3	1.898	1.848	1.936	1.714
	1.31667	1.726	1.807	1.98	1.679
	1.33333	1.821	1.989	1.975	1.738
	1.35	2.103	2.157	1.945	1.817
	1.36667	2.212	2.079	1.961	1.868
	1.38333	2.099	1.909	2.097	1.867
	1.4	1.935	1.937	2.159	1.815
	1.41667	1.983	2.178	2.05	1.775
	1.43333	2.098	2.284	1.899	1.748
	1.45	2.093	2.124	1.926	1.794
	1.46667	1.935	1.914	2.113	1.834
	1.48333	1.853	1.968	2.151	1.781
	1.5	1.866	2.168	1.956	1.663
	1.51667	1.856	2.213	1.805	1.624
	1.53333	1.805	2.057	1.921	1.747
	1.55	1.788	1.932	2.131	1.861
	1.56667	1.8	2.012	2.148	1.823
	1.58333	1.751	2.127	1.948	1.669
	1.6	1.673	2.129	1.833	1.629
	1.61667	1.668	2.02	1.961	1.745
	1.63333	1.831	1.99	2.113	1.849
	1.65	1.934	2.013	2.095	1.778
	1.66667	1.842	2.017	1.956	1.628
	1.68333	1.687	1.973	1.91	1.625
	1.7	1.701	1.961	1.986	1.764
	1.71667	1.897	1.989	2.024	1.885
	1.73333	1.956	1.922	1.964	1.849
	1.75	1.794	1.831	1.889	1.743
	1.76667	1.641	1.819	1.876	1.727
	1.78333	1.741	1.961	1.852	1.819
	1.8	1.976	2.025	1.804	1.874
	1.81667	2.027	1.914	1.778	1.849
	1.83333	1.861	1.776	1.856	1.772
	1.85	1.747	1.823	1.867	1.712
	1.86667	1.889	2.024	1.772	1.697
	1.88333	2.066	2.075	1.691	1.685
	1.9	2.085	1.865	1.753	1.699
	1.91667	1.944	1.71	1.924	1.694
	1.93333	1.924	1.821	1.924	1.626
	1.95	2.029	2.013	1.769	1.554
	1.96667	2.104	2.015	1.66	1.561
	1.98333	2.095	1.829	1.793	1.685
	2	2.065	1.729	1.98	1.768
	2.01667	2.058	1.844	1.944	1.69
	2.03333	2.028	1.972	1.718	1.597
	2.05	1.995	1.945	1.614	1.621
	2.06667	1.99	1.818	1.757	1.758
	2.08333	2.087	1.8	1.869	1.838
	2.1	2.124	1.886	1.792	1.708
	2.11667	2.019	1.931	1.603	1.559
	2.13333	1.927	1.905	1.564	1.552
	2.15	1.991	1.905	1.696	1.668
	2.16667	2.199	1.93	1.771	1.71
	2.18333	2.218	1.922	1.727	1.599
	2.2	2.035	1.875	1.673	1.507
	2.21667	1.909	1.864	1.705	1.556
	2.23333	2.031	1.944	1.766	1.713
	2.25	2.244	1.951	1.768	1.806
	2.26667	2.219	1.838	1.733	1.795
	2.28333	2.005	1.741	1.752	1.771
	2.3	1.929	1.832	1.747	1.809
	2.31667	2.126	2.025	1.671	1.904
	2.33333	2.294	2.01	1.613	1.941
	2.35	2.267	1.792	1.669	1.971
	2.36667	2.118	1.638	1.796	1.955
	2.38333	2.126	1.723	1.755	1.936
	2.4	2.286	1.862	1.604	1.906
	2.41667	2.369	1.818	1.536	1.924
	2.43333	2.342	1.621	1.678	2
	2.45	2.298	1.599	1.824	2.006
	2.46667	2.335	1.829	1.751	1.906
	2.48333	2.387	2.012	1.594	1.829
	2.5	2.4	2.011	1.62	1.881
	2.51667	2.472	1.926	1.9	2.024
	2.53333	2.737	2.128	2.195	2.144
	2.55	3.049	2.55	2.369	2.218
	2.56667	3.307	3.025	2.562	2.43
	2.58333	3.491	3.348	2.934	2.886
	2.6	3.645	3.497	3.308	3.341
	2.61667	3.745	3.545	3.409	3.566
	2.63333	3.596	3.458	3.245	3.538
	2.65	3.338	3.286	2.993	3.574
	2.66667	3.262	3.177	2.953	3.894
	2.68333	3.513	3.217	3.027	4.413
	2.7	3.923	3.321	3.167	4.967
	2.71667	4.195	3.524	3.406	5.535
	2.73333	4.479	3.941	3.91	6.279
	2.75	4.991	4.67	4.644	7.193
	2.76667	5.764	5.649	5.606	8.202
	2.78333	6.421	6.586	6.774	9.133
	2.8	6.825	7.494	8.079	9.993
	2.81667	7.139	8.522	9.279	10.73
	2.83333	7.593	9.585	10.168	11.285
	2.85	8.09	10.397	10.814	11.672
	2.86667	8.409	10.827	11.372	11.928
	2.88333	8.583	11.081	11.909	12.084
	2.9	8.772	11.415	12.198	12.088
	2.91667	9.053	11.763	12.192	12.006
	2.93333	9.265	11.897	12.155	11.981
	2.95	9.474	11.852	12.266	12.098
	2.96667	9.891	11.936	12.66	12.403
	2.98333	10.711	13.027	13.811	13.535
	3	10.513	14.991	15.995	15.486
	3.01667	8.608	17.049	19.045	16.653
	3.03333	6.569	20.19	23.997	16.966
	3.05	5.371	25.648	31.549	17.58
	3.06667	4.816	33.613	41.702	19.082
	3.08333	4.386	43.954	54.672	21.632
	3.1	4.007	57.442	71.567	25.581
	3.11667	3.834	77.162	95.651	31.83
	3.13333	3.945	107.952	132.539	42.315
	3.15	4.069	143.03	176.45	56.1
	3.16667	3.882	159.834	201.218	65.428
	3.18333	3.517	144.973	187.699	63.574
	3.2	3.286	108.938	144.754	52.365
	3.21667	3.301	71.27	96.325	38.656
	3.23333	3.26	43.252	58.834	27.384
	3.25	3.009	26.066	35.361	19.696
	3.26667	2.759	16.517	22.105	14.854
	3.28333	2.769	11.494	14.75	11.842
	3.3	2.913	8.681	10.567	9.853
	3.31667	2.922	6.816	8.149	8.468
	3.33333	2.742	5.517	6.775	7.425
	3.35	2.543	4.771	5.848	6.633
	3.36667	2.569	4.451	5.034	6.001
	3.38333	2.669	4.115	4.422	5.525
	3.4	2.674	3.655	4.101	5.218
	3.41667	2.611	3.236	4.013	4.979
	3.43333	2.628	3.124	3.841	4.657
	3.45	2.713	3.189	3.468	4.358
	3.46667	2.761	3.116	3.181	4.166
	3.48333	2.774	2.929	3.178	4.147
	3.5	2.817	2.826	3.275	4.154
	3.51667	2.883	2.926	3.203	4.017
	3.53333	2.86	3.028	2.963	3.789
	3.55	2.808	3.05	2.819	3.693
	3.56667	2.818	2.992	2.917	3.767
	3.58333	2.971	2.997	3.024	3.819
	3.6	3.063	3.042	2.984	3.695
	3.61667	2.943	3.045	2.851	3.516
	3.63333	2.827	3.034	2.826	3.477
	3.65	2.888	3.059	2.905	3.566
	3.66667	3.105	3.096	2.941	3.621
	3.68333	3.196	3.043	2.919	3.534
	3.7	3.018	2.976	2.897	3.385
	3.71667	2.855	2.994	2.911	3.351
	3.73333	2.939	3.187	2.911	3.399
	3.75	3.127	3.266	2.894	3.437
	3.76667	3.137	3.138	2.909	3.346
	3.78333	2.963	3.015	3.017	3.242
	3.8	2.853	3.094	3.05	3.142
	3.81667	2.984	3.312	2.97	3.08
	3.83333	3.103	3.339	2.903	3.06
	3.85	3.094	3.115	2.978	3.068
	3.86667	2.962	2.944	3.198	3.065
	3.88333	2.922	3.012	3.21	3.001
	3.9	2.995	3.172	3.047	2.926
	3.91667	3.044	3.126	2.973	2.934
	3.93333	3.041	2.949	3.132	3.029
	3.95	3.04	2.887	3.337	3.079
	3.96667	3.092	3.041	3.299	2.979
	3.98333	3.109	3.182	3.09	2.871
	4	3.089	3.129	3.021	2.905
	4.01667	3.11	2.984	3.184	3.049
	4.03333	3.237	2.943	3.286	3.151
	4.05	3.278	2.997	3.202	3.063
	4.06667	3.156	3.023	3.007	2.945
	4.08333	3.044	3.003	2.983	2.997
	4.1	3.106	3.01	3.089	3.151
	4.11667	3.298	3.061	3.134	3.217
	4.13333	3.302	3.063	3.052	3.114
	4.15	3.126	3.041	2.942	3.007
	4.16667	3.046	3.076	2.934	3.026
	4.18333	3.23	3.231	2.938	3.112
	4.2	3.464	3.276	2.925	3.153
	4.21667	3.467	3.164	2.903	3.062
	4.23333	3.284	3.059	2.959	2.976
	4.25	3.239	3.125	2.964	2.966
	4.26667	3.45	3.297	2.9	3.01
	4.28333	3.601	3.265	2.867	3.022
	4.3	3.577	3.048	2.953	3.032
	4.31667	3.449	2.95	3.101	3.009
	4.33333	3.456	3.086	3.063	2.973
	4.35	3.582	3.255	2.913	2.962
	4.36667	3.649	3.21	2.858	3.003
	4.38333	3.618	3	3.022	3.092
	4.4	3.573	2.975	3.173	3.104
	4.41667	3.609	3.172	3.079	3.015
	4.43333	3.637	3.293	2.899	2.955
	4.45	3.632	3.246	2.901	3.021
	4.46667	3.638	3.097	3.125	3.184
	4.48333	3.702	3.094	3.263	3.225
	4.5	3.712	3.227	3.189	3.117
	4.51667	3.632	3.264	3.017	3.083
	4.53333	3.585	3.238	3.077	3.25
	4.55	3.663	3.198	3.258	3.475
	4.56667	3.822	3.245	3.304	3.536
	4.58333	3.793	3.283	3.218	3.397
	4.6	3.588	3.305	3.111	3.303
	4.61667	3.467	3.329	3.168	3.362
	4.63333	3.564	3.445	3.238	3.48
	4.65	3.665	3.477	3.246	3.501
	4.66667	3.558	3.411	3.196	3.445
	4.68333	3.337	3.383	3.188	3.438
	4.7	3.325	3.501	3.194	3.581
	4.71667	3.548	3.641	3.166	3.781
	4.73333	3.686	3.584	3.169	3.942
	4.75	3.632	3.404	3.243	4.082
	4.76667	3.485	3.347	3.361	4.208
	4.78333	3.542	3.514	3.333	4.305
	4.8	3.711	3.632	3.25	4.313
	4.81667	3.817	3.518	3.241	4.282
	4.83333	3.757	3.291	3.415	4.232
	4.85	3.657	3.263	3.543	4.154
	4.86667	3.705	3.435	3.454	4.105
	4.88333	3.79	3.53	3.319	4.185
	4.9	3.819	3.413	3.373	4.469
	4.91667	3.802	3.26	3.618	4.792
	4.93333	3.848	3.311	3.705	4.98
	4.95	3.888	3.492	3.579	4.969
	4.96667	3.879	3.551	3.42	4.917
	4.98333	3.863	3.479	3.52	4.903
	5	3.935	3.406	3.695	4.837
	5.01667	4.041	3.468	3.739	4.575
	5.03333	4.003	3.546	3.585	4.194
	5.05	3.89	3.561	3.469	3.927
	5.06667	3.86	3.556	3.547	3.846
	5.08333	4.015	3.592	3.632	3.804
	5.1	4.13	3.604	3.626	3.649
	5.11667	4.018	3.588	3.544	3.433
	5.13333	3.849	3.587	3.519	3.34
	5.15	3.891	3.7	3.558	3.404
	5.16667	4.123	3.848	3.573	3.497
	5.18333	4.233	3.809	3.58	3.479
	5.2	4.106	3.691	3.643	3.395
	5.21667	3.952	3.679	3.753	3.348
	5.23333	4.03	3.869	3.754	3.364
	5.25	4.199	3.964	3.691	3.376
	5.26667	4.25	3.842	3.702	3.372
	5.28333	4.149	3.659	3.855	3.366
	5.3	4.072	3.708	3.915	3.316
	5.31667	4.164	3.926	3.793	3.269
	5.33333	4.27	3.985	3.66	3.267
	5.35	4.307	3.844	3.731	3.344
	5.36667	4.238	3.679	3.921	3.438
	5.38333	4.232	3.779	3.956	3.417
	5.4	4.261	3.936	3.79	3.375
	5.41667	4.253	3.962	3.65	3.442
	5.43333	4.23	3.828	3.784	3.628
	5.45	4.242	3.74	3.961	3.794
	5.46667	4.302	3.826	3.972	3.757
	5.48333	4.223	3.898	3.802	3.601
	5.5	4.132	3.903	3.7	3.588
	5.51667	4.126	3.855	3.841	3.698
	5.53333	4.293	3.864	3.939	3.78
	5.55	4.362	3.887	3.916	3.666
	5.56667	4.219	3.885	3.78	3.501
	5.58333	4.075	3.881	3.737	3.48
	5.6	4.104	3.939	3.799	3.563
	5.61667	4.315	4.011	3.825	3.618
	5.63333	4.334	3.958	3.819	3.537
	5.65	4.14	3.887	3.791	3.4
	5.66667	4.016	3.886	3.832	3.367
	5.68333	4.13	4.031	3.828	3.429
	5.7	4.338	4.07	3.776	3.446
	5.71667	4.365	3.934	3.719	3.395
	5.73333	4.201	3.812	3.75	3.347
	5.75	4.12	3.89	3.702	3.314
	5.76667	4.255	4.098	3.559	3.305
	5.78333	4.389	4.129	3.466	3.306
	5.8	4.388	3.955	3.536	3.359
	5.81667	4.253	3.837	3.731	3.383
	5.83333	4.222	3.949	3.728	3.337
	5.85	4.303	4.11	3.562	3.275
	5.86667	4.329	4.103	3.469	3.273
	5.88333	4.307	3.944	3.605	3.376
	5.9	4.301	3.891	3.78	3.437
	5.91667	4.334	4.036	3.73	3.323
	5.93333	4.297	4.157	3.515	3.204
	5.95	4.222	4.14	3.448	3.213
	5.96667	4.196	4.034	3.596	3.34
	5.98333	4.263	4.032	3.693	3.385
	6	4.268	4.084	3.639	3.26
	6.01667	4.133	4.1	3.474	3.116
	6.03333	4.055	4.066	3.485	3.154
	6.05	4.138	4.055	3.605	3.275
	6.06667	4.349	4.068	3.659	3.323
	6.08333	4.362	4.036	3.619	3.217
	6.1	4.191	3.989	3.55	3.092
	6.11667	4.094	4	3.581	3.108
	6.13333	4.251	4.117	3.612	3.201
	6.15	4.442	4.135	3.61	3.224
	6.16667	4.412	4.006	3.603	3.17
	6.18333	4.188	3.924	3.671	3.103
	6.2	4.106	4.011	3.685	3.117
	6.21667	4.249	4.185	3.639	3.184
	6.23333	4.359	4.15	3.609	3.213
	6.25	4.277	3.923	3.692	3.239
	6.26667	4.099	3.78	3.842	3.221
	6.28333	4.073	3.867	3.803	3.187
	6.3	4.172	3.967	3.619	3.167
	6.31667	4.209	3.881	3.527	3.186
	6.33333	4.155	3.653	3.613	3.26
	6.35	4.105	3.587	3.69	3.256
	6.36667	4.123	3.764	3.57	3.15
	6.38333	4.14	3.859	3.35	3.04
	6.4	4.134	3.791	3.335	3.088
	6.41667	4.142	3.636	3.55	3.226
	6.43333	4.216	3.623	3.667	3.241
	6.45	4.234	3.735	3.585	3.089
	6.46667	4.158	3.771	3.402	2.98
	6.48333	4.105	3.71	3.455	3.055
	6.5	4.17	3.66	3.601	3.205
	6.51667	4.339	3.661	3.653	3.215
	6.53333	4.267	3.651	3.569	3.027
	6.55	4.074	3.603	3.466	2.897
	6.56667	3.979	3.563	3.52	2.909
	6.58333	4.109	3.588	3.578	2.954
	6.6	4.229	3.547	3.581	2.897
	6.61667	4.1	3.401	3.557	2.747
	6.63333	3.866	3.324	3.552	2.642
	6.65	3.789	3.405	3.548	2.644
	6.66667	3.941	3.545	3.499	2.67
	6.68333	4.028	3.493	3.454	2.654
	6.7	3.928	3.331	3.477	2.61
	6.71667	3.747	3.299	3.553	2.541
	6.73333	3.762	3.508	3.48	2.54
	6.75	3.896	3.673	3.33	2.535
	6.76667	3.952	3.607	3.281	2.556
	6.78333	3.885	3.415	3.392	2.608
	6.8	3.809	3.442	3.49	2.56
	6.81667	3.852	3.654	3.336	2.477
	6.83333	3.908	3.767	3.14	2.42
	6.85	3.902	3.631	3.158	2.476
	6.86667	3.846	3.421	3.347	2.598
	6.88333	3.826	3.407	3.436	2.568
	6.9	3.784	3.514	3.281	2.441
	6.91667	3.699	3.536	3.11	2.384
	6.93333	3.65	3.417	3.202	2.489
	6.95	3.728	3.333	3.388	2.654
	6.96667	3.837	3.361	3.449	2.658
	6.98333	3.788	3.413	3.308	2.5
	7	3.634	3.397	3.193	2.424
	7.01667	3.553	3.349	3.267	2.512
	7.03333	3.673	3.333	3.366	2.631
	7.05	3.776	3.311	3.377	2.567
	7.06667	3.626	3.245	3.307	2.411
	7.08333	3.417	3.193	3.287	2.36
	7.1	3.425	3.241	3.322	2.427
	7.11667	3.654	3.314	3.341	2.506
	7.13333	3.767	3.226	3.328	2.476
	7.15	3.619	3.075	3.363	2.392
	7.16667	3.42	3.05	3.419	2.354
	7.18333	3.47	3.231	3.395	2.371
	7.2	3.63	3.333	3.322	2.383
	7.21667	3.66	3.21	3.286	2.373
	7.23333	3.517	3.013	3.417	2.335
	7.25	3.368	3.029	3.482	2.262
	7.26667	3.416	3.227	3.325	2.194
	7.28333	3.487	3.292	3.2	2.159
	7.3	3.461	3.114	3.249	2.215
	7.31667	3.358	2.937	3.462	2.3
	7.33333	3.321	2.992	3.5	2.287
	7.35	3.325	3.164	3.31	2.202
	7.36667	3.298	3.204	3.175	2.193
	7.38333	3.27	3.068	3.267	2.31
	7.4	3.301	2.985	3.454	2.398
	7.41667	3.358	3.077	3.451	2.324
	7.43333	3.3	3.184	3.241	2.154
	7.45	3.196	3.198	3.117	2.127
	7.46667	3.122	3.139	3.241	2.253
	7.48333	3.236	3.173	3.328	2.352
	7.5	3.287	3.212	3.282	2.282
	7.51667	3.121	3.204	3.116	2.125
	7.53333	2.982	3.176	3.043	2.114
	7.55	3.046	3.194	3.082	2.242
	7.56667	3.295	3.214	3.103	2.33
	7.58333	3.377	3.108	3.069	2.283
	7.6	3.223	3.004	3.041	2.175
	7.61667	3.066	2.977	3.059	2.158
	7.63333	3.186	3.113	3.041	2.228
	7.65	3.373	3.185	3.005	2.267
	7.66667	3.384	3.015	3.002	2.243
	7.68333	3.196	2.864	3.107	2.208
	7.7	3.053	2.906	3.155	2.187
	7.71667	3.162	3.1	3.027	2.187
	7.73333	3.262	3.137	2.909	2.192
	7.75	3.238	2.942	2.931	2.219
	7.76667	3.088	2.779	3.06	2.239
	7.78333	3.054	2.866	3.035	2.17
	7.8	3.102	3.038	2.832	2.08
	7.81667	3.127	3.019	2.72	2.048
	7.83333	3.111	2.823	2.839	2.115
	7.85	3.113	2.707	3.018	2.154
	7.86667	3.136	2.788	2.978	2.023
	7.88333	3.112	2.882	2.746	1.879
	7.9	3.065	2.861	2.645	1.896
	7.91667	3.07	2.748	2.779	2.018
	7.93333	3.187	2.704	2.896	2.095
	7.95	3.219	2.751	2.829	1.981
	7.96667	3.085	2.772	2.667	1.914
	7.98333	2.973	2.748	2.662	2.152
	8	3.021	2.756	2.779	2.548
	8.01667	3.212	2.776	2.829	2.832
	8.03333	3.199	2.738	2.779	2.845
	8.05	2.978	2.686	2.689	2.759
	8.06667	2.836	2.697	2.698	2.777
	8.08333	2.948	2.834	2.7	2.838
	8.1	3.117	2.864	2.69	2.837
	8.11667	3.081	2.751	2.666	2.696
	8.13333	2.855	2.661	2.703	2.516
	8.15	2.762	2.731	2.703	2.423
	8.16667	2.903	2.936	2.617	2.379
	8.18333	3.026	2.922	2.532	2.317
	8.2	2.981	2.701	2.604	2.256
	8.21667	2.802	2.559	2.735	2.163
	8.23333	2.753	2.688	2.687	2.046
	8.25	2.841	2.841	2.498	1.932
	8.26667	2.882	2.779	2.395	1.888
	8.28333	2.835	2.537	2.503	1.904
	8.3	2.762	2.421	2.663	1.86
	8.31667	2.759	2.554	2.571	1.717
	8.33333	2.758	2.658	2.367	1.589
	8.35	2.714	2.572	2.343	1.581
	8.36667	2.677	2.373	2.546	1.683
	8.38333	2.714	2.318	2.695	1.701
	8.4	2.682	2.394	2.585	1.548
	8.41667	2.542	2.418	2.379	1.402
	8.43333	2.45	2.343	2.349	1.445
	8.45	2.522	2.269	2.48	1.586
	8.46667	2.695	2.251	2.525	1.606
	8.48333	2.672	2.229	2.409	1.42
	8.5	2.492	2.187	2.28	1.301
	8.51667	2.416	2.178	2.286	1.361
	8.53333	2.6	2.245	2.332	1.497
	8.55	2.801	2.243	2.339	1.509
	8.56667	2.752	2.144	2.294	1.367
	8.58333	2.538	2.08	2.284	1.26
	8.6	2.499	2.163	2.296	1.272
	8.61667	2.692	2.316	2.269	1.316
	8.63333	2.818	2.287	2.228	1.313
	8.65	2.731	2.095	2.284	1.272
	8.66667	2.509	1.982	2.371	1.231
	8.68333	2.491	2.128	2.346	1.222
	8.7	2.623	2.272	2.226	1.232
	8.71667	2.674	2.187	2.177	1.236
	8.73333	2.568	1.953	2.316	1.251
	8.75	2.462	1.932	2.426	1.161
	8.76667	2.486	2.161	2.331	1.047
	8.78333	2.525	2.294	2.157	0.961
	8.8	2.524	2.216	2.171	1.001
	8.81667	2.506	2.026	2.385	1.115
	8.83333	2.523	2.069	2.495	1.117
	8.85	2.532	2.217	2.361	0.98
	8.86667	2.469	2.272	2.183	0.874
	8.88333	2.384	2.172	2.231	0.944
	8.9	2.401	2.061	2.403	1.036
	8.91667	2.477	2.066	2.468	0.988
	8.93333	2.397	2.111	2.345	0.785
	8.95	2.243	2.096	2.227	0.681
	8.96667	2.186	2.054	2.298	0.763
	8.98333	2.359	2.069	2.397	0.882
	9	2.496	2.061	2.383	0.843
	9.01667	2.391	2.003	2.275	0.685
	9.03333	2.2	1.963	2.198	0.635
	9.05	2.172	2.058	2.196	0.728
	9.06667	2.355	2.183	2.178	0.826
	9.08333	2.463	2.132	2.157	0.821
	9.1	2.309	1.993	2.172	0.722
	9.11667	2.08	1.977	2.223	0.671
	9.13333	2.109	2.192	2.176	0.695
	9.15	2.275	2.324	2.082	0.733
	9.16667	2.323	2.222	2.062	0.734
	9.18333	2.183	2.004	2.193	0.704
	9.2	2.019	1.989	2.263	0.657
	9.21667	2.077	2.192	2.13	0.59
	9.23333	2.155	2.266	1.95	0.56
	9.25	2.135	2.103	1.955	0.595
	9.26667	2.012	1.906	2.15	0.661
	9.28333	1.943	1.973	2.204	0.612
	9.3	1.927	2.171	1.997	0.511
	9.31667	1.892	2.218	1.826	0.467
	9.33333	1.857	2.073	1.907	0.562
	9.35	1.882	1.94	2.116	0.663
	9.36667	1.94	1.994	2.159	0.599
	9.38333	1.892	2.081	1.973	0.425
	9.4	1.808	2.085	1.865	0.375
	9.41667	1.794	1.996	2.001	0.477
	9.43333	1.969	1.969	2.155	0.577
	9.45	2.098	1.998	2.136	0.504
	9.46667	1.97	1.991	1.945	0.304
	9.48333	1.801	1.958	1.838	0.268
	9.5	1.816	1.991	1.857	0.406
	9.51667	2.019	2.059	1.858	0.491
	9.53333	2.093	1.985	1.803	0.413
	9.55	1.888	1.894	1.741	0.26
	9.56667	1.668	1.896	1.742	0.211
	9.58333	1.704	2.09	1.724	0.267
	9.6	1.876	2.181	1.707	0.293
	9.61667	1.89	2.022	1.725	0.267
	9.63333	1.678	1.835	1.86	0.207
	9.65	1.516	1.831	1.943	0.157
	9.66667	1.586	2.002	1.849	0.154
	9.68333	1.69	2.021	1.747	0.172
	9.7	1.687	1.831	1.77	0.218
	9.71667	1.569	1.654	1.931	0.264
	9.73333	1.538	1.761	1.949	0.255
	9.75	1.604	1.967	1.772	0.204
	9.76667	1.671	1.995	1.657	0.215
	9.78333	1.686	1.794	1.81	0.326
	9.8	1.723	1.667	2.043	0.425
	9.81667	1.789	1.763	2.04	0.336
	9.83333	1.807	1.871	1.809	0.205
	9.85	1.766	1.823	1.695	0.19
	9.86667	1.776	1.687	1.83	0.323
	9.88333	1.926	1.613	1.966	0.413
	9.9	1.996	1.63	1.919	0.284
	9.91667	1.878	1.629	1.724	0.106
	9.93333	1.757	1.584	1.664	0.096
	9.95	1.823	1.561	1.758	0.225
	9.96667	2.001	1.578	1.818	0.293
	9.98333	2.031	1.561	1.777	0.182
	10	1.841	1.53	1.721	0.048
	10.0167	1.699	1.6	1.761	0.076
	10.0333	1.821	1.785	1.827	0.192
	10.05	2.04	1.864	1.863	0.25
	10.0667	2.074	1.766	1.882	0.188
	10.0833	1.845	1.668	1.977	0.106
	10.1	1.717	1.754	2.018	0.093
	10.1167	1.845	1.958	1.966	0.139
	10.1333	1.98	1.968	1.901	0.164
	10.15	1.955	1.775	1.954	0.184
	10.1667	1.803	1.652	2.095	0.198
	10.1833	1.783	1.804	2.074	0.197
	10.2	1.897	2.013	1.874	0.205
	10.2167	1.981	1.989	1.748	0.241
	10.2333	1.961	1.784	1.863	0.368
	10.25	1.924	1.705	2.015	0.404
	10.2667	1.927	1.859	1.956	0.303
	10.2833	1.945	2.013	1.73	0.209
	10.3	1.907	1.958	1.672	0.246
	10.3167	1.874	1.795	1.859	0.407
	10.3333	1.915	1.76	2.003	0.441
	10.35	1.907	1.847	1.934	0.289
	10.3667	1.8	1.895	1.757	0.165
	10.3833	1.702	1.844	1.788	0.225
	10.4	1.762	1.779	1.975	0.405
	10.4167	1.942	1.786	2.094	0.464
	10.4333	1.965	1.776	2.007	0.3
	10.45	1.797	1.745	1.887	0.159
	10.4667	1.707	1.744	1.896	0.215
	10.4833	1.883	1.828	1.97	0.333
	10.5	2.106	1.851	1.964	0.366
	10.5167	2.04	1.738	1.911	0.211
	10.5333	1.791	1.659	1.887	0.116
	10.55	1.69	1.727	1.877	0.158
	10.5667	1.842	1.88	1.832	0.253
	10.5833	1.963	1.843	1.789	0.292
	10.6	1.868	1.638	1.848	0.276
	10.6167	1.65	1.525	1.974	0.24
	10.6333	1.645	1.672	1.965	0.26
	10.65	1.815	1.837	1.852	0.275
	10.6667	1.891	1.757	1.81	0.281
	10.6833	1.821	1.503	1.951	0.307
	10.7	1.732	1.417	2.11	0.254
	10.7167	1.778	1.617	2.01	0.135
	10.7333	1.85	1.772	1.835	0.046
	10.75	1.88	1.748	1.856	0.067
	10.7667	1.879	1.648	2.119	0.137
	10.7833	1.922	1.767	2.329	0.109
	10.8	1.961	2.06	2.323	-0.033
	10.8167	1.942	2.267	2.232	-0.117
	10.8333	1.907	2.306	2.355	-0.051
	10.85	1.975	2.291	2.616	0.081
	10.8667	2.092	2.363	2.721	0.068
	10.8833	2.012	2.419	2.567	-0.099
	10.9	1.818	2.373	2.394	-0.182
	10.9167	1.697	2.309	2.415	-0.036
	10.9333	1.806	2.277	2.467	0.14
	10.95	1.913	2.213	2.415	0.151
	10.9667	1.784	2.1	2.259	-0.002
	10.9833	1.549	1.986	2.136	-0.087
	11	1.528	2	2.092	-0.032
	11.0167	1.764	2.098	2.061	0.039
	11.0333	1.894	2.003	2.005	0.007
	11.05	1.762	1.832	2.004	-0.119
	11.0667	1.557	1.738	2.068	-0.184
	11.0833	1.593	1.895	2.02	-0.176
	11.1	1.772	2.032	1.924	-0.152
	11.1167	1.857	1.917	1.902	-0.145
	11.1333	1.734	1.689	2.058	-0.148
	11.15	1.614	1.676	2.164	-0.177
	11.1667	1.666	1.901	2.065	-0.209
	11.1833	1.762	2.027	1.873	-0.191
	11.2	1.775	1.881	1.863	-0.135
	11.2167	1.714	1.667	2.067	-0.065
	11.2333	1.691	1.68	2.146	-0.108
	11.25	1.708	1.86	1.988	-0.227
	11.2667	1.704	1.918	1.842	-0.265
	11.2833	1.656	1.776	1.966	-0.137
	11.3	1.655	1.641	2.225	0
	11.3167	1.707	1.697	2.287	-0.029
	11.3333	1.643	1.785	2.102	-0.185
	11.35	1.518	1.795	1.923	-0.235
	11.3667	1.489	1.72	2.01	-0.092
	11.3833	1.667	1.701	2.158	0.046
	11.4	1.79	1.722	2.167	-0.005
	11.4167	1.696	1.717	2.021	-0.168
	11.4333	1.544	1.682	1.978	-0.185
	11.45	1.593	1.727	2.08	-0.033
	11.4667	1.855	1.802	2.154	0.108
	11.4833	1.961	1.736	2.167	0.09
	11.5	1.784	1.613	2.168	-0.039
	11.5167	1.562	1.572	2.212	-0.049
	11.5333	1.607	1.72	2.215	0.05
	11.55	1.786	1.821	2.18	0.113
	11.5667	1.818	1.704	2.156	0.098
	11.5833	1.622	1.522	2.238	0.034
	11.6	1.471	1.537	2.273	-0.011
	11.6167	1.587	1.766	2.161	-0.001
	11.6333	1.725	1.842	2.018	0.001
	11.65	1.753	1.669	2.091	0.013
	11.6667	1.664	1.477	2.287	0.001
	11.6833	1.636	1.6	2.321	-0.084
	11.7	1.704	1.822	2.155	-0.165
	11.7167	1.746	1.889	1.988	-0.182
	11.7333	1.741	1.74	2.131	-0.07
	11.75	1.766	1.628	2.335	0.025
	11.7667	1.823	1.751	2.34	-0.017
	11.7833	1.807	1.902	2.119	-0.119
	11.8	1.746	1.914	1.978	-0.083
	11.8167	1.738	1.806	2.117	0.125
	11.8333	1.891	1.782	2.26	0.308
	11.85	1.946	1.837	2.211	0.295
	11.8667	1.825	1.84	1.98	0.2
	11.8833	1.682	1.799	1.884	0.238
	11.9	1.738	1.767	1.96	0.396
	11.9167	1.969	1.761	2.016	0.472
	11.9333	2.007	1.705	1.981	0.34
	11.95	1.804	1.591	1.908	0.171
	11.9667	1.64	1.535	1.905	0.171
	11.9833	1.752	1.609	1.942	0.28
	12	1.959	1.63	1.922	0.325
	12.0167	1.941	1.458	1.883	0.244
	12.0333	1.69	1.312	1.906	0.14
	12.05	1.55	1.358	1.891	0.114
	12.0667	1.661	1.577	1.797	0.172
	12.0833	1.788	1.616	1.694	0.204
	12.1	1.736	1.401	1.735	0.209
	12.1167	1.56	1.246	1.882	0.199
	12.1333	1.516	1.385	1.863	0.172
	12.15	1.611	1.614	1.672	0.131
	12.1667	1.66	1.604	1.523	0.104
	12.1833	1.62	1.336	1.622	0.153
	12.2	1.536	1.188	1.778	0.165
	12.2167	1.519	1.322	1.706	0.067
	12.2333	1.475	1.448	1.44	-0.045
	12.25	1.41	1.381	1.346	-0.022
	12.2667	1.349	1.135	1.55	0.095
	12.2833	1.401	1.031	1.694	0.138
	12.3	1.393	1.06	1.592	0.006
	12.3167	1.272	1.077	1.33	-0.131
	12.3333	1.154	0.998	1.262	-0.061
	12.35	1.23	0.926	1.373	0.158
	12.3667	1.403	0.903	1.43	0.324
	12.3833	1.39	0.885	1.319	0.423
	12.4	1.167	0.845	1.156	0.717
	12.4167	1.04	0.83	1.158	1.41
	12.4333	1.189	0.901	1.239	2.191
	12.45	1.403	0.942	1.254	2.583
	12.4667	1.341	0.808	1.215	2.462
	12.4833	1.059	0.666	1.225	2.079
	12.5	0.938	0.68	1.257	1.675
	12.5167	1.086	0.798	1.328	1.32
	12.5333	1.202	0.787	1.548	0.958
	12.55	1.077	0.692	2.026	0.633
	12.5667	0.801	0.85	2.618	0.47
	12.5833	0.752	1.452	2.932	0.545
	12.6	0.862	2.067	2.897	0.832
	12.6167	0.93	2.246	2.706	1.277
	12.6333	0.802	2.012	2.576	1.724
	12.65	0.673	1.802	2.402	2.048
	12.6667	0.658	1.751	2	2.127
	12.6833	0.701	1.662	1.562	1.994
	12.7	0.697	1.34	1.357	1.813
	12.7167	0.655	0.94	1.449	1.564
	12.7333	0.68	0.792	1.53	1.012
	12.75	0.697	0.832	1.312	0.277
	12.7667	0.656	0.831	1.025	-0.37
	12.7833	0.608	0.649	0.986	-0.733
	12.8	0.683	0.462	1.148	-0.975
	12.8167	0.814	0.411	1.21	-1.355
	12.8333	0.733	0.406	1.058	-1.831
	12.85	0.53	0.371	0.926	-2.051
	12.8667	0.424	0.341	1.04	-1.724
	12.8833	0.531	0.423	1.264	-0.945
	12.9	0.661	0.495	1.401	-0.095
	12.9167	0.503	0.539	1.447	0.573
	12.9333	0.205	0.606	1.57	1.06
	12.95	0.12	0.826	1.707	1.303
	12.9667	0.288	1.116	1.743	1.239
	12.9833	0.391	1.18	1.652	0.871
	13	0.204	1.058	1.509	0.433
	13.0167	-0.043	0.969	1.353	0.11
	13.0333	-0.032	1.058	1.113	-0.023
	13.05	0.157	1.132	0.846	-0.14
	13.0667	0.27	0.886	0.682	-0.36
	13.0833	0.184	0.528	0.714	-0.658
	13.1	0.071	0.375	0.738	-1.007
	13.1167	0.116	0.482	0.583	-1.326
	13.1333	0.201	0.545	0.341	-1.597
	13.15	0.194	0.324	0.306	-1.724
	13.1667	0.11	0.073	0.504	-1.75
	13.1833	0.071	0.086	0.581	-1.739
	13.2	0.074	0.273	0.397	-1.675
	13.2167	0.054	0.352	0.175	-1.428
	13.2333	0.013	0.219	0.236	-0.992
	13.25	0.043	0.098	0.465	-0.605
	13.2667	0.084	0.143	0.515	-0.526
	13.2833	0.003	0.23	0.295	-0.722
	13.3	-0.146	0.237	0.12	-0.938
	13.3167	-0.21	0.152	0.203	-0.966
	13.3333	-0.066	0.119	0.373	-0.967
	13.35	0.022	0.12	0.355	-1.126
	13.3667	-0.123	0.092	0.19	-1.35
	13.3833	-0.331	0.032	0.118	-1.425
	13.4	-0.276	0.053	0.169	-1.268
	13.4167	-0.002	0.088	0.222	-1.07
	13.4333	0.101	-0.003	0.209	-1.072
	13.45	-0.084	-0.154	0.179	-1.146
	13.4667	-0.336	-0.221	0.202	-1.124
	13.4833	-0.291	-0.081	0.204	-0.927
	13.5	-0.091	0.013	0.154	-0.721
	13.5167	-0.074	-0.14	0.133	-0.653
	13.5333	-0.316	-0.357	0.229	-0.645
	13.55	-0.475	-0.343	0.266	-0.569
	13.5667	-0.388	-0.116	0.141	-0.389
	13.5833	-0.244	-0.048	-0.025	-0.23
	13.6	-0.229	-0.289	-0.029	-0.126
	13.6167	-0.313	-0.551	0.129	-0.074
	13.6333	-0.331	-0.536	0.153	-0.029
	13.65	-0.244	-0.377	-0.061	0.024
	13.6667	-0.211	-0.362	-0.266	0.104
	13.6833	-0.253	-0.562	-0.182	0.233
	13.7	-0.302	-0.678	0.007	0.366
	13.7167	-0.324	-0.542	-0.011	0.39
	13.7333	-0.397	-0.374	-0.261	0.367
	13.75	-0.526	-0.366	-0.398	0.421
	13.7667	-0.586	-0.501	-0.259	0.612
	13.7833	-0.528	-0.532	-0.081	0.785
	13.8	-0.517	-0.457	-0.101	0.798
	13.8167	-0.67	-0.417	-0.32	0.723
	13.8333	-0.834	-0.442	-0.392	0.761
	13.85	-0.773	-0.446	-0.289	0.99
	13.8667	-0.529	-0.412	-0.22	1.151
	13.8833	-0.463	-0.445	-0.281	1.112
	13.9	-0.666	-0.545	-0.402	0.997
	13.9167	-0.819	-0.611	-0.428	1.027
	13.9333	-0.669	-0.546	-0.419	1.278
	13.95	-0.433	-0.536	-0.442	1.452
	13.9667	-0.429	-0.713	-0.487	1.422
	13.9833	-0.668	-0.9	-0.449	1.301
	14	-0.79	-0.847	-0.436	1.319
	14.0167	-0.636	-0.622	-0.528	1.499
	14.0333	-0.484	-0.58	-0.614	1.612
	14.05	-0.536	-0.8	-0.569	1.606
	14.0667	-0.762	-0.968	-0.403	1.55
	14.0833	-0.833	-0.84	-0.405	1.612
	14.1	-0.758	-0.622	-0.58	1.736
	14.1167	-0.705	-0.624	-0.701	1.809
	14.1333	-0.767	-0.875	-0.569	1.841
	14.15	-0.833	-1.004	-0.377	1.856
	14.1667	-0.829	-0.843	-0.425	1.859
	14.1833	-0.817	-0.675	-0.653	1.85
	14.2	-0.829	-0.71	-0.728	1.884
	14.2167	-0.816	-0.896	-0.51	1.982
	14.2333	-0.694	-0.927	-0.309	2.09
	14.25	-0.654	-0.815	-0.403	2.067
	14.2667	-0.765	-0.736	-0.658	1.985
	14.2833	-0.855	-0.773	-0.721	2.049
	14.3	-0.772	-0.793	-0.599	2.244
	14.3167	-0.58	-0.742	-0.53	2.399
	14.3333	-0.596	-0.71	-0.636	2.344
	14.35	-0.828	-0.723	-0.792	2.26
	14.3667	-0.961	-0.722	-0.795	2.337
	14.3833	-0.783	-0.637	-0.7	2.64
	14.4	-0.561	-0.588	-0.683	2.876
	14.4167	-0.622	-0.677	-0.741	2.939
	14.4333	-0.871	-0.73	-0.78	2.99
	14.45	-0.921	-0.604	-0.78	3.213
	14.4667	-0.697	-0.397	-0.813	3.452
	14.4833	-0.508	-0.405	-0.858	3.448
	14.5	-0.572	-0.631	-0.83	3.152
	14.5167	-0.79	-0.804	-0.719	2.763
	14.5333	-0.812	-0.689	-0.731	2.485
	14.55	-0.67	-0.536	-0.869	2.309
	14.5667	-0.624	-0.641	-0.924	2.112
	14.5833	-0.78	-0.933	-0.77	1.862
	14.6	-0.942	-1.054	-0.585	1.651
	14.6167	-0.967	-0.844	-0.66	1.516
	14.6333	-0.947	-0.683	-0.885	1.418
	14.65	-0.985	-0.781	-0.931	1.365
	14.6667	-1.025	-0.998	-0.708	1.357
	14.6833	-0.995	-0.98	-0.551	1.308
	14.7	-1.015	-0.817	-0.676	1.163
	14.7167	-1.068	-0.734	-0.926	1.072
	14.7333	-1.157	-0.853	-0.911	1.084
	14.75	-1.071	-0.992	-0.694	1.184
	14.7667	-0.942	-0.991	-0.606	1.213
	14.7833	-0.991	-0.941	-0.743	1.05
	14.8	-1.179	-0.95	-0.897	0.925
	14.8167	-1.257	-0.967	-0.829	0.974
	14.8333	-1.092	-0.95	-0.677	1.124
	14.85	-0.919	-0.914	-0.635	1.138
	14.8667	-1.055	-0.965	-0.743	0.946
	14.8833	-1.304	-1.017	-0.818	0.79
	14.9	-1.346	-0.958	-0.795	0.858
	14.9167	-1.099	-0.852	-0.785	1.029
	14.9333	-0.995	-0.917	-0.827	1.033
	14.95	-1.143	-1.143	-0.826	0.876
	14.9667	-1.376	-1.241	-0.776	0.781
	14.9833	-1.348	-1.082	-0.807	0.872
	15	-1.159	-0.94	-0.915	1.02
	15.0167	-1.057	-1.089	-0.952	1.049
	15.0333	-1.191	-1.34	-0.855	0.972
	15.05	-1.326	-1.381	-0.776	0.897
	15.0667	-1.249	-1.16	-0.91	0.94
	15.0833	-1.139	-1.017	-1.143	0.994
	15.1	-1.094	-1.162	-1.182	1.005
	15.1167	-1.181	-1.381	-0.989	0.98
	15.1333	-1.197	-1.294	-0.902	0.897
	15.15	-1.191	-1.063	-1.091	0.831
	15.1667	-1.215	-0.967	-1.344	0.788
	15.1833	-1.235	-1.143	-1.271	0.812
	15.2	-1.199	-1.323	-1.014	0.874
	15.2167	-1.128	-1.288	-0.94	0.846
	15.2333	-1.172	-1.2	-1.14	0.701
	15.25	-1.313	-1.195	-1.323	0.632
	15.2667	-1.326	-1.269	-1.202	0.744
	15.2833	-1.147	-1.274	-1.027	0.887
	15.3	-1.012	-1.249	-0.994	0.855
	15.3167	-1.168	-1.255	-1.151	0.696
	15.3333	-1.427	-1.322	-1.206	0.63
	15.35	-1.427	-1.322	-1.103	0.753
	15.3667	-1.205	-1.275	-1.006	0.924
	15.3833	-1.132	-1.358	-1.027	0.866
	15.4	-1.37	-1.502	-1.065	0.679
	15.4167	-1.59	-1.538	-1.058	0.596
	15.4333	-1.505	-1.371	-1.054	0.722
	15.45	-1.271	-1.268	-1.092	0.841
	15.4667	-1.231	-1.395	-1.1	0.81
	15.4833	-1.441	-1.606	-1.012	0.678
	15.5	-1.563	-1.559	-0.937	0.65
	15.5167	-1.438	-1.318	-1.072	0.75
	15.5333	-1.282	-1.226	-1.184	0.829
	15.55	-1.287	-1.436	-1.143	0.821
	15.5667	-1.43	-1.644	-0.942	0.725
	15.5833	-1.484	-1.535	-0.894	0.662
	15.6	-1.437	-1.283	-1.127	0.65
	15.6167	-1.411	-1.241	-1.344	0.656
	15.6333	-1.459	-1.458	-1.267	0.68
	15.65	-1.475	-1.609	-1.078	0.706
	15.6667	-1.463	-1.502	-1.082	0.647
	15.6833	-1.52	-1.35	-1.336	0.575
	15.7	-1.611	-1.376	-1.475	0.534
	15.7167	-1.634	-1.551	-1.316	0.614
	15.7333	-1.485	-1.637	-1.093	0.695
	15.75	-1.43	-1.623	-1.114	0.618
	15.7667	-1.568	-1.598	-1.329	0.451
	15.7833	-1.718	-1.617	-1.377	0.407
	15.8	-1.642	-1.606	-1.205	0.561
	15.8167	-1.404	-1.553	-1.093	0.675
	15.8333	-1.365	-1.554	-1.097	0.569
	15.85	-1.591	-1.609	-1.197	0.367
	15.8667	-1.751	-1.574	-1.181	0.319
	15.8833	-1.601	-1.429	-1.139	0.494
	15.9	-1.368	-1.349	-1.134	0.607
	15.9167	-1.375	-1.459	-1.173	0.497
	15.9333	-1.635	-1.586	-1.15	0.295
	15.95	-1.771	-1.489	-1.138	0.276
	15.9667	-1.623	-1.25	-1.226	0.403
	15.9833	-1.466	-1.191	-1.343	0.461
	16	-1.518	-1.424	-1.306	0.396
	16.0167	-1.699	-1.602	-1.142	0.274
	16.0333	-1.736	-1.46	-1.158	0.267
	16.05	-1.62	-1.226	-1.337	0.337
	16.0667	-1.552	-1.24	-1.465	0.398
	16.0833	-1.607	-1.495	-1.324	0.399
	16.1	-1.655	-1.592	-1.095	0.34
	16.1167	-1.652	-1.41	-1.149	0.293
	16.1333	-1.64	-1.23	-1.419	0.238
	16.15	-1.699	-1.274	-1.536	0.248
	16.1667	-1.744	-1.479	-1.358	0.308
	16.1833	-1.705	-1.52	-1.186	0.371
	16.2	-1.727	-1.404	-1.28	0.303
	16.2167	-1.851	-1.338	-1.515	0.226
	16.2333	-1.963	-1.395	-1.547	0.284
	16.25	-1.873	-1.465	-1.346	0.475
	16.2667	-1.657	-1.481	-1.218	0.547
	16.2833	-1.659	-1.486	-1.304	0.39
	16.3	-1.881	-1.528	-1.46	0.211
	16.3167	-1.997	-1.554	-1.451	0.227
	16.3333	-1.808	-1.493	-1.364	0.397
	16.35	-1.59	-1.484	-1.343	0.469
	16.3667	-1.647	-1.613	-1.406	0.28
	16.3833	-1.946	-1.705	-1.43	0.108
	16.4	-2.042	-1.62	-1.424	0.123
	16.4167	-1.827	-1.433	-1.466	0.265
	16.4333	-1.68	-1.452	-1.532	0.303
	16.45	-1.771	-1.686	-1.523	0.149
	16.4667	-1.994	-1.829	-1.432	0.009
	16.4833	-1.983	-1.671	-1.467	0.018
	16.5	-1.804	-1.472	-1.637	0.109
	16.5167	-1.702	-1.552	-1.738	0.144
	16.5333	-1.795	-1.819	-1.629	0.104
	16.55	-1.902	-1.893	-1.48	0.05
	16.5667	-1.894	-1.68	-1.586	0.063
	16.5833	-1.831	-1.523	-1.851	0.103
	16.6	-1.841	-1.644	-1.941	0.171
	16.6167	-1.866	-1.89	-1.731	0.23
	16.6333	-1.817	-1.914	-1.579	0.241
	16.65	-1.803	-1.746	-1.727	0.186
	16.6667	-1.87	-1.669	-1.974	0.143
	16.6833	-1.944	-1.758	-1.965	0.226
	16.7	-1.862	-1.853	-1.732	0.391
	16.7167	-1.736	-1.804	-1.632	0.44
	16.7333	-1.822	-1.717	-1.783	0.302
	16.75	-2.033	-1.71	-1.97	0.208
	16.7667	-2.105	-1.745	-1.91	0.284
	16.7833	-1.922	-1.73	-1.746	0.477
	16.8	-1.775	-1.728	-1.695	0.505
	16.8167	-1.922	-1.797	-1.789	0.316
	16.8333	-2.2	-1.88	-1.841	0.206
	16.85	-2.222	-1.806	-1.802	0.329
	16.8667	-1.995	-1.681	-1.745	0.543
	16.8833	-1.85	-1.744	-1.736	0.548
	16.9	-2.022	-1.959	-1.697	0.341
	16.9167	-2.276	-2.049	-1.609	0.22
	16.9333	-2.249	-1.884	-1.594	0.285
	16.95	-2.05	-1.749	-1.668	0.401
	16.9667	-1.988	-1.887	-1.713	0.38
	16.9833	-2.147	-2.15	-1.593	0.225
	17	-2.275	-2.154	-1.475	0.126
	17.0167	-2.197	-1.89	-1.58	0.171
	17.0333	-2.053	-1.737	-1.775	0.239
	17.05	-2.025	-1.917	-1.78	0.267
	17.0667	-2.085	-2.162	-1.547	0.241
	17.0833	-2.074	-2.129	-1.44	0.214
	17.1	-2.032	-1.928	-1.629	0.2
	17.1167	-2.045	-1.869	-1.852	0.196
	17.1333	-2.09	-2.044	-1.775	0.252
	17.15	-2.074	-2.197	-1.535	0.314
	17.1667	-2.025	-2.125	-1.468	0.292
	17.1833	-2.1	-2.01	-1.689	0.169
	17.2	-2.249	-2.008	-1.884	0.122
	17.2167	-2.252	-2.084	-1.791	0.228
	17.2333	-2.037	-2.087	-1.612	0.376
	17.25	-1.908	-2.043	-1.611	0.32
	17.2667	-2.04	-2.027	-1.786	0.145
	17.2833	-2.259	-2.056	-1.87	0.066
	17.3	-2.228	-2.008	-1.788	0.198
	17.3167	-1.976	-1.925	-1.705	0.374
	17.3333	-1.908	-1.955	-1.708	0.305
	17.35	-2.135	-2.065	-1.735	0.103
	17.3667	-2.36	-2.057	-1.696	0.028
	17.3833	-2.273	-1.843	-1.672	0.156
	17.4	-2.049	-1.721	-1.687	0.271
	17.4167	-2.032	-1.855	-1.704	0.19
	17.4333	-2.264	-2.085	-1.61	0.025
	17.45	-2.411	-2.074	-1.561	-0.015
	17.4667	-2.306	-1.845	-1.668	0.083
	17.4833	-2.159	-1.789	-1.799	0.154
	17.5	-2.166	-2.036	-1.733	0.122
	17.5167	-2.301	-2.264	-1.527	0.034
	17.5333	-2.328	-2.176	-1.473	-0.011
	17.55	-2.248	-1.925	-1.663	0.006
	17.5667	-2.217	-1.902	-1.833	0.051
	17.5833	-2.262	-2.129	-1.716	0.106
	17.6	-2.274	-2.299	-1.473	0.137
	17.6167	-2.257	-2.206	-1.468	0.122
	17.6333	-2.315	-2.067	-1.724	0.075
	17.65	-2.411	-2.107	-1.885	0.085
	17.6667	-2.409	-2.279	-1.713	0.185
	17.6833	-2.264	-2.357	-1.521	0.261
	17.7	-2.218	-2.295	-1.574	0.18
	17.7167	-2.358	-2.257	-1.816	0.049
	17.7333	-2.532	-2.293	-1.927	0.048
	17.75	-2.462	-2.296	-1.795	0.235
	17.7667	-2.238	-2.276	-1.696	0.396
	17.7833	-2.217	-2.304	-1.76	0.313
	17.8	-2.469	-2.384	-1.891	0.16
	17.8167	-2.626	-2.408	-1.902	0.179
	17.8333	-2.438	-2.288	-1.848	0.398
	17.85	-2.194	-2.243	-1.838	0.511
	17.8667	-2.228	-2.37	-1.888	0.419
	17.8833	-2.51	-2.518	-1.842	0.234
	17.9	-2.644	-2.41	-1.81	0.256
	17.9167	-2.489	-2.175	-1.885	0.42
	17.9333	-2.318	-2.129	-1.977	0.509
	17.95	-2.37	-2.375	-1.921	0.436
	17.9667	-2.56	-2.547	-1.738	0.321
	17.9833	-2.562	-2.394	-1.73	0.332
	18	-2.395	-2.167	-1.924	0.445
	18.0167	-2.304	-2.195	-2.052	0.479
	18.0333	-2.374	-2.476	-1.904	0.468
	18.05	-2.456	-2.591	-1.682	0.423
	18.0667	-2.458	-2.425	-1.735	0.388
	18.0833	-2.467	-2.269	-2.023	0.387
	18.1	-2.523	-2.345	-2.161	0.437
	18.1167	-2.544	-2.543	-1.992	0.532
	18.1333	-2.481	-2.557	-1.818	0.583
	18.15	-2.489	-2.414	-1.935	0.538
	18.1667	-2.629	-2.333	-2.219	0.466
	18.1833	-2.737	-2.386	-2.277	0.512
	18.2	-2.621	-2.461	-2.093	0.678
	18.2167	-2.426	-2.446	-1.977	0.75
	18.2333	-2.442	-2.411	-2.094	0.634
	18.25	-2.672	-2.438	-2.272	0.534
	18.2667	-2.801	-2.411	-2.194	0.662
	18.2833	-2.631	-2.302	-1.898	0.945
	18.3	-2.441	-2.265	-1.485	1.151
	18.3167	-2.542	-2.343	-0.963	1.291
	18.3333	-2.806	-2.366	-0.321	1.744
	18.35	-2.848	-2.081	0.329	2.86
	18.3667	-2.597	-1.567	0.789	4.533
	18.3833	-2.409	-1.159	1.007	6.251
	18.4	-2.537	-0.889	1.052	7.656
	18.4167	-2.744	-0.578	0.969	8.738
	18.4333	-2.716	-0.092	0.599	9.429
	18.45	-2.521	0.217	0.061	9.543
	18.4667	-2.445	0.08	-0.398	8.977
	18.4833	-2.569	-0.389	-0.587	7.836
	18.5	-2.683	-0.711	-0.71	6.524
	18.5167	-2.667	-0.763	-1.027	5.279
	18.5333	-2.617	-0.857	-1.426	4.222
	18.55	-2.629	-1.243	-1.593	3.354
	18.5667	-2.659	-1.714	-1.468	2.689
	18.5833	-2.627	-1.907	-1.381	2.169
	18.6	-2.629	-1.884	-1.597	1.742
	18.6167	-2.701	-1.904	-1.898	1.422
	18.6333	-2.763	-2.104	-1.912	1.291
	18.65	-2.665	-2.292	-1.699	1.259
	18.6667	-2.544	-2.3	-1.623	1.147
	18.6833	-2.589	-2.253	-1.839	0.943
	18.7	-2.767	-2.265	-2.096	0.785
	18.7167	-2.808	-2.303	-2.089	0.853
	18.7333	-2.586	-2.281	-1.961	1.016
	18.75	-2.41	-2.26	-1.926	0.996
	18.7667	-2.554	-2.318	-2.025	0.797
	18.7833	-2.812	-2.392	-2.062	0.7
	18.8	-2.814	-2.33	-1.994	0.863
	18.8167	-2.543	-2.23	-1.926	1.102
	18.8333	-2.425	-2.31	-1.932	1.153
	18.85	-2.631	-2.503	-1.932	1.026
	18.8667	-2.888	-2.577	-1.888	1.016
	18.8833	-2.841	-2.375	-1.9	1.235
	18.9	-2.627	-2.215	-1.931	1.496
	18.9167	-2.583	-2.302	-1.723	1.629
	18.9333	-2.766	-2.475	-0.724	1.727
	18.95	-2.902	-2.236	1.531	2.107
	18.9667	-2.762	-1.466	5.283	3.029
	18.9833	-2.413	-0.324	10.29	4.608
	19	-1.818	1.311	15.449	6.965
	19.0167	-0.774	4.014	19.232	10.318
	19.0333	0.941	8.026	20.472	14.704
	19.05	2.981	12.5	19.094	19.544
	19.0667	4.682	15.999	16.082	23.657
	19.0833	5.608	17.519	12.783	25.924
	19.1	5.729	17.097	9.739	25.79
	19.1167	5.095	15.262	7.023	23.431
	19.1333	3.898	12.601	4.586	19.698
	19.15	2.458	9.604	2.76	15.631
	19.1667	1.272	6.814	1.695	11.985
	19.1833	0.474	4.593	1.025	9.036
	19.2	-0.178	2.955	0.383	6.598
	19.2167	-0.911	1.698	-0.298	4.653
	19.2333	-1.545	0.73	-0.747	3.374
	19.25	-1.779	0.076	-0.953	2.678
	19.2667	-1.739	-0.368	-1.057	2.234
	19.2833	-1.826	-0.814	-1.267	1.707
	19.3	-2.191	-1.211	-1.478	1.146
	19.3167	-2.497	-1.461	-1.569	0.804
	19.3333	-2.438	-1.451	-1.63	0.75
	19.35	-2.242	-1.481	-1.721	0.71
	19.3667	-2.267	-1.742	-1.779	0.497
	19.3833	-2.557	-2.031	-1.718	0.174
	19.4	-2.716	-2.031	-1.677	0.037
	19.4167	-2.598	-1.826	-1.793	0.064
	19.4333	-2.456	-1.799	-1.975	0.101
	19.45	-2.49	-2.079	-1.972	0.028
	19.4667	-2.645	-2.323	-1.805	-0.076
	19.4833	-2.671	-2.236	-1.8	-0.117
	19.5	-2.602	-2.022	-2.015	-0.084
	19.5167	-2.571	-2.031	-2.214	-0.05
	19.5333	-2.618	-2.29	-2.084	-0.046
	19.55	-2.629	-2.441	-1.805	-0.069
	19.5667	-2.609	-2.302	-1.742	-0.096
	19.5833	-2.644	-2.132	-1.919	-0.032
	19.6	-2.727	-2.186	-1.934	0.34
	19.6167	-2.728	-2.358	-1.601	1.256
	19.6333	-2.591	-2.399	-1.242	2.74
	19.65	-2.559	-2.258	-1.221	4.581
	19.6667	-2.736	-2.104	-1.441	6.538
	19.6833	-2.906	-2.03	-1.557	8.186
	19.7	-2.823	-1.945	-1.491	9.089
	19.7167	-2.611	-1.879	-1.471	8.99
	19.7333	-2.613	-1.913	-1.65	7.896
	19.75	-2.871	-2.038	-1.893	6.348
	19.7667	-3.027	-2.117	-1.99	4.938
	19.7833	-2.836	-2.089	-1.978	3.862
	19.8	-2.579	-2.145	-2.003	2.895
	19.8167	-2.613	-2.374	-2.073	1.97
	19.8333	-2.885	-2.589	-2.076	1.208
	19.85	-2.932	-2.555	-2.059	0.793
	19.8667	-2.693	-2.368	-2.119	0.654
	19.8833	-2.489	-2.393	-2.216	0.503
	19.9	-2.549	-2.68	-2.178	0.223
	19.9167	-2.741	-2.865	-2.037	-0.005
	19.9333	-2.745	-2.714	-2.049	-0.062
	19.95	-2.589	-2.486	-2.259	-0.027
	19.9667	-2.521	-2.518	-2.392	-0.038
	19.9833	-2.611	-2.771	-2.271	-0.12
	20	-2.692	-2.823	-2.073	-0.234
	20.0167	-2.678	-2.601	-2.138	-0.289
	20.0333	-2.672	-2.397	-2.413	-0.319
	20.05	-2.726	-2.495	-2.523	-0.299
	20.0667	-2.758	-2.734	-2.301	-0.248
	20.0833	-2.689	-2.789	-2.104	-0.23
	20.1	-2.689	-2.671	-2.215	-0.301
	20.1167	-2.811	-2.629	-2.488	-0.369
	20.1333	-2.905	-2.737	-2.514	-0.301
	20.15	-2.774	-2.832	-2.291	-0.126
	20.1667	-2.578	-2.838	-2.157	-0.047
	20.1833	-2.604	-2.822	-2.275	-0.15
	20.2	-2.818	-2.849	-2.453	-0.263
	20.2167	-2.897	-2.854	-2.398	-0.133
	20.2333	-2.677	-2.733	-2.258	0.216
	20.25	-2.473	-2.574	-2.197	0.708
	20.2667	-2.562	-2.358	-2.24	1.502
	20.2833	-2.751	-1.897	-2.261	3.03
	20.3	-2.499	-1.045	-2.216	5.438
	20.3167	-1.614	-0.12	-2.191	8.076
	20.3333	-0.43	0.413	-2.201	9.97
	20.35	0.695	0.449	-2.17	10.629
	20.3667	1.742	0.295	-2.071	10.139
	20.3833	2.641	0.195	-2.075	8.925
	20.4	3.114	-0.033	-2.204	7.329
	20.4167	2.912	-0.605	-2.265	5.553
	20.4333	2.11	-1.337	-2.111	3.9
	20.45	1.14	-1.746	-1.969	2.58
	20.4667	0.346	-1.8	-2.065	1.711
	20.4833	-0.287	-1.851	-2.31	1.135
	20.5	-0.861	-2.164	-2.337	0.725
	20.5167	-1.338	-2.496	-2.083	0.441
	20.5333	-1.615	-2.55	-1.937	0.188
	20.55	-1.826	-2.376	-2.115	-0.011
	20.5667	-2.076	-2.327	-2.382	-0.15
	20.5833	-2.29	-2.489	-2.351	-0.185
	20.6	-2.319	-2.63	-2.1	-0.172
	20.6167	-2.313	-2.607	-1.993	-0.255
	20.6333	-2.473	-2.538	-2.194	-0.446
	20.65	-2.722	-2.554	-2.4	-0.568
	20.6667	-2.796	-2.612	-2.339	-0.496
	20.6833	-2.613	-2.621	-2.168	-0.365
	20.7	-2.515	-2.621	-2.137	-0.411
	20.7167	-2.703	-2.674	-2.277	-0.635
	20.7333	-2.995	-2.739	-2.369	-0.746
	20.75	-2.987	-2.668	-2.318	-0.613
	20.7667	-2.731	-2.571	-2.263	-0.444
	20.7833	-2.63	-2.639	-2.309	-0.497
	20.8	-2.835	-2.822	-2.353	-0.72
	20.8167	-3.042	-2.871	-2.357	-0.826
	20.8333	-2.922	-2.684	-2.379	-0.702
	20.85	-2.665	-2.544	-2.47	-0.565
	20.8667	-2.613	-2.711	-2.52	-0.637
	20.8833	-2.804	-2.935	-2.408	-0.842
	20.9	-2.931	-2.887	-2.341	-0.958
	20.9167	-2.821	-2.613	-2.467	-0.959
	20.9333	-2.671	-2.49	-2.646	-0.9
	20.95	-2.669	-2.705	-2.613	-0.905
	20.9667	-2.771	-2.927	-2.365	-0.962
	20.9833	-2.785	-2.851	-2.278	-0.961
	21	-2.75	-2.609	-2.494	-0.914
	21.0167	-2.761	-2.548	-2.71	-0.849
	21.0333	-2.821	-2.739	-2.625	-0.785
	21.05	-2.819	-2.87	-2.369	-0.741
	21.0667	-2.783	-2.759	-2.31	-0.787
	21.0833	-2.879	-2.62	-2.532	-0.876
	21.1	-3.034	-2.636	-2.687	-0.872
	21.1167	-3.032	-2.765	-2.525	-0.724
	21.1333	-2.835	-2.805	-2.276	-0.587
	21.15	-2.766	-2.787	-2.251	-0.61
	21.1667	-2.938	-2.805	-2.417	-0.748
	21.1833	-3.154	-2.886	-2.482	-0.751
	21.2	-3.103	-2.884	-2.33	-0.539
	21.2167	-2.842	-2.857	-2.222	-0.287
	21.2333	-2.795	-2.939	-2.224	-0.062
	21.25	-3.059	-3.096	-2.284	0.486
	21.2667	-3.229	-3.126	-2.26	1.943
	21.2833	-3.077	-2.971	-2.192	4.431
	21.3	-2.813	-2.892	-2.171	7.416
	21.3167	-2.807	-3.048	-2.151	10.117
	21.3333	-3.078	-3.193	-2.054	11.91
	21.35	-3.215	-3.043	-1.996	12.621
	21.3667	-3.063	-2.724	-2.077	12.213
	21.3833	-2.891	-2.611	-2.209	10.805
	21.4	-2.923	-2.813	-2.193	8.784
	21.4167	-3.09	-2.988	-2.009	6.682
	21.4333	-3.09	-2.827	-2.001	4.893
	21.45	-2.99	-2.585	-2.243	3.498
	21.4667	-2.924	-2.601	-2.452	2.406
	21.4833	-2.989	-2.878	-2.343	1.577
	21.5	-3.018	-3.032	-2.123	0.934
	21.5167	-3.01	-2.877	-2.184	0.445
	21.5333	-3.046	-2.724	-2.498	0.058
	21.55	-3.145	-2.78	-2.669	-0.181
	21.5667	-3.155	-2.959	-2.506	-0.31
	21.5833	-3.04	-3.01	-2.296	-0.433
	21.6	-3.029	-2.9	-2.375	-0.659
	21.6167	-3.21	-2.85	-2.636	-0.872
	21.6333	-3.386	-2.897	-2.695	-0.924
	21.65	-3.297	-2.941	-2.525	-0.799
	21.6667	-3.081	-2.917	-2.394	-0.756
	21.6833	-3.092	-2.925	-2.475	-0.951
	21.7	-3.358	-2.974	-2.644	-1.146
	21.7167	-3.505	-2.945	-2.647	-1.15
	21.7333	-3.316	-2.794	-2.566	-0.978
	21.75	-3.071	-2.721	-2.533	-0.917
	21.7667	-3.116	-2.857	-2.573	-1.094
	21.7833	-3.375	-2.987	-2.551	-1.271
	21.8	-3.418	-2.857	-2.496	-1.218
	21.8167	-3.163	-2.639	-2.508	-1.017
	21.8333	-2.981	-2.655	-2.551	-0.959
	21.85	-3.076	-2.911	-2.474	-1.099
	21.8667	-3.307	-3.053	-2.294	-1.214
	21.8833	-3.314	-2.863	-2.273	-1.178
	21.9	-3.145	-2.625	-2.465	-1.071
	21.9167	-3.062	-2.681	-2.59	-1.031
	21.9333	-3.138	-2.95	-2.475	-1.099
	21.95	-3.212	-3.007	-2.287	-1.168
	21.9667	-3.166	-2.757	-2.377	-1.205
	21.9833	-3.116	-2.569	-2.673	-1.212
	22	-3.124	-2.677	-2.786	-1.197
	22.0167	-3.119	-2.905	-2.576	-1.204
	22.0333	-3.042	-2.928	-2.402	-1.279
	22.05	-3.022	-2.783	-2.535	-1.406
	22.0667	-3.131	-2.749	-2.809	-1.495
	22.0833	-3.213	-2.873	-2.814	-1.47
	22.1	-3.109	-3.008	-2.573	-1.375
	22.1167	-2.942	-3.03	-2.44	-1.374
	22.1333	-3.01	-3.008	-2.556	-1.525
	22.15	-3.247	-3.006	-2.725	-1.653
	22.1667	-3.322	-2.999	-2.665	-1.597
	22.1833	-3.083	-2.913	-2.492	-1.434
	22.2	-2.889	-2.889	-2.439	-1.43
	22.2167	-3.01	-2.99	-2.52	-1.634
	22.2333	-3.29	-3.061	-2.556	-1.755
	22.25	-3.281	-2.942	-2.528	-1.622
	22.2667	-2.974	-2.784	-2.518	-1.414
	22.2833	-2.818	-2.846	-2.568	-1.403
	22.3	-3.002	-3.077	-2.583	-1.581
	22.3167	-3.271	-3.149	-2.537	-1.701
	22.3333	-3.235	-2.925	-2.565	-1.611
	22.35	-3.035	-2.74	-2.702	-1.466
	22.3667	-2.997	-2.86	-2.774	-1.456
	22.3833	-3.152	-3.128	-2.65	-1.571
	22.4	-3.289	-3.128	-2.528	-1.648
	22.4167	-3.216	-2.855	-2.653	-1.583
	22.4333	-3.135	-2.707	-2.901	-1.514
	22.45	-3.151	-2.873	-2.93	-1.463
	22.4667	-3.212	-3.119	-2.696	-1.458
	22.4833	-3.209	-3.068	-2.547	-1.457
	22.5	-3.184	-2.834	-2.7	-1.424
	22.5167	-3.222	-2.756	-2.916	-1.305
	22.5333	-3.287	-2.911	-2.818	-1.003
	22.55	-3.198	-3.029	-2.512	-0.543
	22.5667	-3.094	-2.953	-2.396	-0.022
	22.5833	-3.167	-2.859	-2.613	0.539
	22.6	-3.337	-2.872	-2.814	1.198
	22.6167	-3.332	-2.954	-2.75	1.876
	22.6333	-3.101	-2.991	-2.558	2.319
	22.65	-2.955	-2.983	-2.53	2.278
	22.6667	-3.117	-3.028	-2.682	1.826
	22.6833	-3.345	-3.088	-2.74	1.316
	22.7	-3.253	-3.021	-2.634	0.952
	22.7167	-2.939	-2.933	-2.541	0.624
	22.7333	-2.823	-3.014	-2.559	0.118
	22.75	-3.058	-3.178	-2.606	-0.441
	22.7667	-3.274	-3.197	-2.589	-0.777
	22.7833	-3.149	-2.993	-2.586	-0.831
	22.8	-2.897	-2.867	-2.626	-0.842
	22.8167	-2.877	-3.063	-2.637	-1.011
	22.8333	-3.131	-3.316	-2.512	-1.28
	22.85	-3.297	-3.283	-2.415	-1.41
	22.8667	-3.198	-3.01	-2.52	-1.359
	22.8833	-3.063	-2.917	-2.686	-1.309
	22.9	-3.091	-3.158	-2.663	-1.372
	22.9167	-3.198	-3.37	-2.449	-1.48
	22.9333	-3.218	-3.23	-2.366	-1.519
	22.95	-3.145	-2.959	-2.585	-1.501
	22.9667	-3.131	-2.924	-2.786	-1.463
	22.9833	-3.194	-3.156	-2.676	-1.447
	23	-3.207	-3.307	-2.412	-1.448
	23.0167	-3.193	-3.187	-2.38	-1.51
	23.0333	-3.288	-3.044	-2.66	-1.604
	23.05	-3.399	-3.058	-2.82	-1.612
	23.0667	-3.353	-3.179	-2.663	-1.515
	23.0833	-3.126	-3.196	-2.445	-1.443
	23.1	-3.037	-3.107	-2.447	-1.532
	23.1167	-3.191	-3.067	-2.639	-1.706
	23.1333	-3.362	-3.1	-2.679	-1.742
	23.15	-3.248	-3.061	-2.512	-1.609
	23.1667	-3.018	-3.026	-2.367	-1.514
	23.1833	-3.016	-3.068	-2.41	-1.665
	23.2	-3.293	-3.171	-2.529	-1.888
	23.2167	-3.464	-3.153	-2.542	-1.916
	23.2333	-3.276	-2.973	-2.508	-1.754
	23.25	-3.017	-2.907	-2.508	-1.663
	23.2667	-3.048	-3.087	-2.545	-1.801
	23.2833	-3.316	-3.285	-2.5	-1.972
	23.3	-3.414	-3.185	-2.468	-1.938
	23.3167	-3.218	-2.941	-2.543	-1.72
	23.3333	-3.046	-2.92	-2.638	-1.626
	23.35	-3.117	-3.193	-2.596	-1.71
	23.3667	-3.314	-3.368	-2.42	-1.841
	23.3833	-3.333	-3.179	-2.411	-1.841
	23.4	-3.208	-2.919	-2.619	-1.768
	23.4167	-3.153	-2.935	-2.769	-1.715
	23.4333	-3.207	-3.195	-2.629	-1.724
	23.45	-3.228	-3.252	-2.405	-1.767
	23.4667	-3.198	-3.032	-2.454	-1.786
	23.4833	-3.2	-2.825	-2.729	-1.775
	23.5	-3.273	-2.864	-2.828	-1.731
	23.5167	-3.268	-3.049	-2.602	-1.655
	23.5333	-3.158	-3.051	-2.381	-1.634
	23.55	-3.149	-2.915	-2.483	-1.713
	23.5667	-3.328	-2.858	-2.756	-1.82
	23.5833	-3.498	-2.942	-2.795	-1.79
	23.6	-3.434	-3.025	-2.596	-1.672
	23.6167	-3.278	-3.027	-2.477	-1.651
	23.6333	-3.342	-3.059	-2.584	-1.821
	23.65	-3.617	-3.144	-2.741	-1.98
	23.6667	-3.722	-3.188	-2.722	-1.924
	23.6833	-3.479	-3.12	-2.599	-1.7
	23.7	-3.201	-3.129	-2.57	-1.643
	23.7167	-3.283	-3.274	-2.619	-1.817
	23.7333	-3.556	-3.356	-2.619	-1.962
	23.75	-3.575	-3.191	-2.582	-1.887
	23.7667	-3.306	-2.95	-2.592	-1.678
	23.7833	-3.126	-2.962	-2.661	-1.63
	23.8	-3.247	-3.206	-2.661	-1.791
	23.8167	-3.458	-3.311	-2.565	-1.916
	23.8333	-3.421	-3.08	-2.604	-1.837
	23.85	-3.218	-2.879	-2.767	-1.686
	23.8667	-3.123	-3.007	-2.838	-1.66
	23.8833	-3.198	-3.336	-2.658	-1.729
	23.9	-3.239	-3.418	-2.472	-1.774
	23.9167	-3.154	-3.201	-2.537	-1.729
	23.9333	-3.072	-3.049	-2.766	-1.656
	23.95	-3.067	-3.198	-2.781	-1.614
	23.9667	-3.062	-3.407	-2.504	-1.603
	23.9833	-3.01	-3.364	-2.309	-1.637
	24	-2.982	-3.151	-2.472	-1.708
	24.0167	-3.057	-3.063	-2.749	-1.742
	24.0333	-3.103	-3.17	-2.733	-1.675
	24.05	-2.959	-3.271	-2.492	-1.546
	24.0667	-2.803	-3.211	-2.386	-1.536
	24.0833	-2.87	-3.136	-2.576	-1.673
	24.1	-3.086	-3.105	-2.758	-1.758
	24.1167	-3.103	-3.083	-2.681	-1.665
	24.1333	-2.857	-2.996	-2.492	-1.515
	24.15	-2.68	-2.948	-2.444	-1.545
	24.1667	-2.847	-3.019	-2.542	-1.756
	24.1833	-3.119	-3.085	-2.582	-1.872
	24.2	-3.1	-2.97	-2.509	-1.746
	24.2167	-2.822	-2.837	-2.468	-1.553
	24.2333	-2.706	-2.919	-2.499	-1.579
	24.25	-2.921	-3.163	-2.517	-1.79
	24.2667	-3.176	-3.209	-2.485	-1.893
	24.2833	-3.109	-3	-2.528	-1.739
	24.3	-2.905	-2.843	-2.651	-1.581
	24.3167	-2.893	-3.005	-2.699	-1.613
	24.3333	-3.126	-3.283	-2.577	-1.749
	24.35	-3.302	-3.23	-2.478	-1.79
	24.3667	-3.253	-2.934	-2.584	-1.69
	24.3833	-3.173	-2.801	-2.765	-1.609
	24.4	-3.215	-3.013	-2.701	-1.603
	24.4167	-3.328	-3.221	-2.416	-1.651
	24.4333	-3.361	-3.125	-2.274	-1.698
	24.45	-3.326	-2.882	-2.478	-1.697
	24.4667	-3.347	-2.819	-2.682	-1.672
	24.4833	-3.363	-2.992	-2.565	-1.607
	24.5	-3.258	-3.1	-2.267	-1.559
	24.5167	-3.15	-2.993	-2.193	-1.577
	24.5333	-3.218	-2.857	-2.446	-1.666
	24.55	-3.374	-2.882	-2.614	-1.687
	24.5667	-3.377	-3	-2.492	-1.573
	24.5833	-3.163	-3.034	-2.287	-1.481
	24.6	-3.065	-3.021	-2.3	-1.553
	24.6167	-3.249	-3.045	-2.512	-1.725
	24.6333	-3.458	-3.071	-2.608	-1.735
	24.65	-3.338	-2.969	-2.524	-1.535
	24.6667	-3.035	-2.875	-2.444	-1.356
	24.6833	-2.962	-2.922	-2.483	-1.412
	24.7	-3.235	-3.052	-2.55	-1.585
	24.7167	-3.467	-3.032	-2.555	-1.588
	24.7333	-3.35	-2.798	-2.552	-1.387
	24.75	-3.11	-2.676	-2.608	-1.213
	24.7667	-3.131	-2.824	-2.636	-1.215
	24.7833	-3.38	-2.951	-2.545	-1.237
	24.8	-3.454	-2.631	-2.499	-0.926
	24.8167	-3.202	-1.916	-2.603	-0.177
	24.8333	-2.849	-1.131	-2.76	0.858
	24.85	-2.498	-0.347	-2.715	2.132
	24.8667	-1.865	0.675	-2.501	3.587
	24.8833	-0.658	1.994	-2.461	5.121
	24.9	1.054	3.082	-2.676	6.44
	24.9167	2.914	3.477	-2.841	7.149
	24.9333	4.547	3.099	-2.685	7.161
	24.95	5.722	2.513	-2.416	6.552
	24.9667	6.188	1.95	-2.411	5.491
	24.9833	5.854	1.308	-2.659	4.274
	25	4.912	0.469	-2.756	3.101
	25.0167	3.778	-0.338	-2.52	2.175
	25.0333	2.695	-0.891	-2.274	1.368
	25.05	1.575	-1.223	-2.321	0.595
	25.0667	0.367	-1.544	-2.566	-0.06
	25.0833	-0.578	-1.862	-2.609	-0.433
	25.1	-1.083	-2.068	-2.439	-0.594
	25.1167	-1.329	-2.196	-2.294	-0.757
	25.1333	-1.709	-2.354	-2.364	-1.091
	25.15	-2.259	-2.548	-2.476	-1.412
	25.1667	-2.612	-2.619	-2.464	-1.49
	25.1833	-2.562	-2.547	-2.373	-1.396
	25.2	-2.415	-2.583	-2.361	-1.393
	25.2167	-2.569	-2.816	-2.402	-1.626
	25.2333	-2.909	-3.034	-2.373	-1.838
	25.25	-3.031	-2.961	-2.337	-1.825
	25.2667	-2.843	-2.771	-2.383	-1.668
	25.2833	-2.725	-2.823	-2.462	-1.612
	25.3	-2.863	-3.102	-2.366	-1.749
	25.3167	-3.12	-3.235	-2.191	-1.903
	25.3333	-3.169	-3.003	-2.191	-1.882
	25.35	-3.063	-2.743	-2.378	-1.764
	25.3667	-3.031	-2.821	-2.487	-1.722
	25.3833	-3.119	-3.135	-2.292	-1.774
	25.4	-3.175	-3.235	-2.048	-1.817
	25.4167	-3.139	-3.05	-2.125	-1.809
	25.4333	-3.126	-2.896	-2.408	-1.761
	25.45	-3.162	-2.997	-2.489	-1.716
	25.4667	-3.137	-3.179	-2.239	-1.65
	25.4833	-3.047	-3.137	-2.066	-1.642
	25.5	-3.045	-2.953	-2.221	-1.687
	25.5167	-3.185	-2.897	-2.522	-1.728
	25.5333	-3.297	-3.007	-2.556	-1.637
	25.55	-3.168	-3.085	-2.348	-1.468
	25.5667	-3.006	-3.089	-2.266	-1.431
	25.5833	-3.089	-3.09	-2.437	-1.568
	25.6	-3.37	-3.181	-2.631	-1.695
	25.6167	-3.476	-3.242	-2.612	-1.619
	25.6333	-3.272	-3.227	-2.492	-1.439
	25.65	-3.097	-3.283	-2.457	-1.441
	25.6667	-3.268	-3.426	-2.56	-1.643
	25.6833	-3.589	-3.514	-2.599	-1.779
	25.7	-3.629	-3.382	-2.584	-1.69
	25.7167	-3.375	-3.193	-2.604	-1.517
	25.7333	-3.231	-3.255	-2.682	-1.511
	25.75	-3.384	-3.472	-2.685	-1.671
	25.7667	-3.578	-3.51	-2.618	-1.748
	25.7833	-3.482	-3.232	-2.657	-1.581
	25.8	-3.218	-3.015	-2.753	-1.336
	25.8167	-3.133	-3.123	-2.653	-1.136
	25.8333	-3.268	-3.39	-2.166	-0.754
	25.85	-3.362	-3.368	-1.474	0.336
	25.8667	-3.289	-3.059	-0.841	2.756
	25.8833	-3.196	-2.871	-0.195	6.809
	25.9	-3.199	-2.956	0.683	12.427
	25.9167	-3.213	-3.015	1.685	18.926
	25.9333	-3.153	-2.628	2.264	25.145
	25.95	-3.118	-1.961	2.221	29.795
	25.9667	-3.191	-1.353	1.862	32.03
	25.9833	-3.224	-0.923	1.64	31.758
	26	-3.097	-0.547	1.513	29.359
	26.0167	-2.959	-0.148	1.145	25.534
	26.0333	-3.047	0.067	0.49	21.116
	26.05	-3.229	0.042	-0.095	16.925
	26.0667	-3.218	-0.144	-0.344	13.4
	26.0833	-2.944	-0.362	-0.449	10.55
	26.1	-2.801	-0.6	-0.698	8.116
	26.1167	-3.013	-0.923	-1.08	6.074
	26.1333	-3.292	-1.218	-1.35	4.551
	26.15	-3.227	-1.324	-1.436	3.584
	26.1667	-2.977	-1.396	-1.519	2.842
	26.1833	-2.905	-1.646	-1.673	2.069
	26.2	-3.162	-1.966	-1.81	1.284
	26.2167	-3.382	-2.076	-1.873	0.768
	26.2333	-3.266	-1.935	-1.966	0.56
	26.25	-3.005	-1.892	-2.093	0.393
	26.2667	-2.968	-2.162	-2.135	0.047
	26.2833	-3.179	-2.48	-2.022	-0.375
	26.3	-3.291	-2.48	-1.944	-0.623
	26.3167	-3.162	-2.253	-2.096	-0.692
	26.3333	-3.031	-2.229	-2.302	-0.777
	26.35	-3.076	-2.534	-2.284	-0.976
	26.3667	-3.196	-2.779	-2.08	-1.215
	26.3833	-3.223	-2.694	-2.046	-1.389
	26.4	-3.202	-2.5	-2.319	-1.449
	26.4167	-3.219	-2.52	-2.586	-1.499
	26.4333	-3.279	-2.783	-2.52	-1.54
	26.45	-3.224	-2.935	-2.301	-1.605
	26.4667	-3.171	-2.841	-2.311	-1.721
	26.4833	-3.246	-2.738	-2.618	-1.834
	26.5	-3.395	-2.793	-2.784	-1.837
	26.5167	-3.381	-2.941	-2.602	-1.724
	26.5333	-3.172	-2.988	-2.37	-1.642
	26.55	-3.128	-2.955	-2.409	-1.724
	26.5667	-3.369	-2.958	-2.634	-1.879
	26.5833	-3.637	-2.993	-2.684	-1.871
	26.6	-3.599	-2.923	-2.532	-1.689
	26.6167	-3.387	-2.847	-2.414	-1.576
	26.6333	-3.413	-2.874	-2.479	-1.708
	26.65	-3.712	-2.963	-2.569	-1.913
	26.6667	-3.867	-2.909	-2.567	-1.904
	26.6833	-3.649	-2.691	-2.543	-1.685
	26.7	-3.381	-2.614	-2.567	-1.588
	26.7167	-3.406	-2.807	-2.619	-1.748
	26.7333	-3.668	-2.994	-2.569	-1.935
	26.75	-3.744	-2.863	-2.55	-1.905
	26.7667	-3.53	-2.612	-2.641	-1.738
	26.7833	-3.362	-2.602	-2.75	-1.678
	26.8	-3.404	-2.903	-2.648	-1.806
	26.8167	-3.513	-3.084	-2.435	-1.967
	26.8333	-3.476	-2.899	-2.405	-1.993
	26.85	-3.33	-2.675	-2.619	-1.926
	26.8667	-3.28	-2.735	-2.739	-1.911
	26.8833	-3.328	-3.023	-2.551	-1.975
	26.9	-3.34	-3.112	-2.298	-2.06
	26.9167	-3.308	-2.925	-2.341	-2.122
	26.9333	-3.328	-2.781	-2.619	-2.176
	26.95	-3.402	-2.855	-2.693	-2.169
	26.9667	-3.386	-3.036	-2.444	-2.127
	26.9833	-3.27	-3.032	-2.218	-2.14
	27	-3.269	-2.905	-2.347	-2.25
	27.0167	-3.433	-2.854	-2.638	-2.356
	27.0333	-3.552	-2.908	-2.687	-2.309
	27.05	-3.38	-2.932	-2.525	-2.124
	27.0667	-3.161	-2.905	-2.426	-2.064
	27.0833	-3.196	-2.935	-2.555	-2.22
	27.1	-3.49	-3.015	-2.73	-2.368
	27.1167	-3.616	-3.024	-2.724	-2.312
	27.1333	-3.382	-2.918	-2.627	-2.134
	27.15	-3.174	-2.92	-2.61	-2.116
	27.1667	-3.305	-3.08	-2.668	-2.328
	27.1833	-3.602	-3.182	-2.679	-2.501
	27.2	-3.609	-3.029	-2.649	-2.46
	27.2167	-3.35	-2.794	-2.675	-2.282
	27.2333	-3.188	-2.828	-2.725	-2.262
	27.25	-3.338	-3.094	-2.645	-2.444
	27.2667	-3.552	-3.171	-2.506	-2.573
	27.2833	-3.504	-2.933	-2.537	-2.506
	27.3	-3.328	-2.717	-2.689	-2.371
	27.3167	-3.268	-2.827	-2.733	-2.344
	27.3333	-3.361	-3.116	-2.508	-2.449
	27.35	-3.417	-3.131	-2.29	-2.52
	27.3667	-3.348	-2.856	-2.382	-2.497
	27.3833	-3.296	-2.712	-2.644	-2.434
	27.4	-3.303	-2.866	-2.654	-2.403
	27.4167	-3.296	-3.068	-2.386	-2.385
	27.4333	-3.223	-3.032	-2.221	-2.406
	27.45	-3.221	-2.84	-2.368	-2.471
	27.4667	-3.34	-2.779	-2.621	-2.495
	27.4833	-3.377	-2.903	-2.543	-2.415
	27.5	-3.214	-2.991	-2.262	-2.311
	27.5167	-3.058	-2.939	-2.171	-2.311
	27.5333	-3.154	-2.875	-2.367	-2.46
	27.55	-3.381	-2.892	-2.56	-2.515
	27.5667	-3.412	-2.899	-2.487	-2.375
	27.5833	-3.156	-2.833	-2.328	-2.187
	27.6	-3.006	-2.832	-2.326	-2.182
	27.6167	-3.188	-2.928	-2.481	-2.351
	27.6333	-3.458	-2.992	-2.565	-2.426
	27.65	-3.384	-2.841	-2.533	-2.262
	27.6667	-3.077	-2.698	-2.526	-2.051
	27.6833	-2.944	-2.771	-2.585	-2.081
	27.7	-3.154	-2.994	-2.591	-2.278
	27.7167	-3.339	-3.008	-2.558	-2.351
	27.7333	-3.211	-2.764	-2.605	-2.202
	27.75	-2.968	-2.631	-2.736	-2.056
	27.7667	-2.909	-2.824	-2.771	-2.088
	27.7833	-3.081	-3.098	-2.626	-2.239
	27.8	-3.158	-3.056	-2.504	-2.299
	27.8167	-3.04	-2.779	-2.624	-2.2
	27.8333	-2.913	-2.699	-2.811	-2.111
	27.85	-2.918	-2.959	-2.729	-2.098
	27.8667	-2.963	-3.208	-2.432	-2.167
	27.8833	-2.943	-3.144	-2.306	-2.2
	27.9	-2.917	-2.925	-2.511	-2.202
	27.9167	-2.961	-2.91	-2.715	-2.192
	27.9333	-3.009	-3.088	-2.562	-2.166
	27.95	-2.909	-3.179	-2.269	-2.155
	27.9667	-2.831	-3.049	-2.206	-2.245
	27.9833	-2.934	-2.921	-2.453	-2.352
	28	-3.134	-2.917	-2.583	-2.367
	28.0167	-3.164	-2.988	-2.393	-2.247
	28.0333	-2.999	-2.961	-2.183	-2.126
	28.05	-2.942	-2.937	-2.207	-2.208
	28.0667	-3.191	-2.964	-2.402	-2.37
	28.0833	-3.446	-3.007	-2.477	-2.355
	28.1	-3.35	-2.92	-2.36	-2.156
	28.1167	-3.072	-2.842	-2.264	-1.999
	28.1333	-3.055	-2.927	-2.312	-2.074
	28.15	-3.358	-3.078	-2.352	-2.247
	28.1667	-3.561	-3.049	-2.321	-2.214
	28.1833	-3.404	-2.827	-2.293	-1.985
	28.2	-3.154	-2.749	-2.336	-1.842
	28.2167	-3.182	-2.964	-2.329	-1.946
	28.2333	-3.447	-3.166	-2.208	-2.113
	28.25	-3.52	-3.04	-2.157	-2.078
	28.2667	-3.334	-2.74	-2.276	-1.898
	28.2833	-3.153	-2.716	-2.422	-1.776
	28.3	-3.194	-3.001	-2.341	-1.822
	28.3167	-3.299	-3.166	-2.11	-1.922
	28.3333	-3.278	-2.98	-2.07	-1.904
	28.35	-3.155	-2.734	-2.292	-1.791
	28.3667	-3.115	-2.757	-2.394	-1.688
	28.3833	-3.137	-3.022	-2.112	-1.581
	28.4	-3.1	-3.101	-1.648	-1.364
	28.4167	-3.046	-2.91	-1.324	-0.805
	28.4333	-3.089	-2.751	-1.026	0.508
	28.45	-3.175	-2.796	-0.308	3.277
	28.4667	-3.125	-2.877	0.866	8.242
	28.4833	-2.933	-2.729	2.068	15.872
	28.5	-2.914	-2.311	2.786	26.214
	28.5167	-3.105	-1.785	3.062	38.478
	28.5333	-3.233	-1.16	3.231	51.132
	28.55	-3.068	-0.406	3.307	61.84
	28.5667	-2.819	0.319	3.068	68.433
	28.5833	-2.864	0.841	2.478	69.666
	28.6	-3.187	1.113	1.815	65.945
	28.6167	-3.349	1.273	1.297	58.701
	28.6333	-3.149	1.337	0.861	49.621
	28.65	-2.937	1.099	0.441	39.986
	28.6667	-3.064	0.569	0.042	30.888
	28.6833	-3.37	0.065	-0.223	23.238
	28.7	-3.415	-0.124	-0.459	17.45
	28.7167	-3.183	-0.227	-0.764	13.194
	28.7333	-3.049	-0.581	-1.023	9.941
	28.75	-3.197	-1.146	-1.088	7.371
	28.7667	-3.426	-1.52	-1.089	5.469
	28.7833	-3.437	-1.513	-1.227	4.2
	28.8	-3.325	-1.468	-1.551	3.312
	28.8167	-3.284	-1.742	-1.733	2.528
	28.8333	-3.357	-2.169	-1.617	1.816
	28.85	-3.401	-2.303	-1.48	1.226
	28.8667	-3.343	-2.135	-1.649	0.775
	28.8833	-3.304	-2.044	-1.991	0.435
	28.9	-3.317	-2.233	-2.092	0.165
	28.9167	-3.271	-2.479	-1.868	-0.056
	28.9333	-3.134	-2.503	-1.722	-0.325
	28.95	-3.126	-2.383	-1.912	-0.593
	28.9667	-3.274	-2.366	-2.211	-0.821
	28.9833	-3.369	-2.498	-2.214	-0.9
	29	-3.233	-2.578	-1.995	-0.907
	29.0167	-3.087	-2.579	-1.914	-1.004
	29.0333	-3.199	-2.598	-2.096	-1.275
	29.05	-3.466	-2.707	-2.27	-1.499
	29.0667	-3.494	-2.768	-2.218	-1.504
	29.0833	-3.219	-2.739	-2.065	-1.435
	29.1	-3.024	-2.773	-2.034	-1.553
	29.1167	-3.203	-2.922	-2.094	-1.85
	29.1333	-3.526	-2.982	-2.071	-2.034
	29.15	-3.556	-2.793	-2.003	-1.955
	29.1667	-3.302	-2.591	-2.005	-1.82
	29.1833	-3.198	-2.664	-2.062	-1.903
	29.2	-3.431	-2.886	-2.062	-2.163
	29.2167	-3.657	-2.886	-2.017	-2.307
	29.2333	-3.575	-2.6	-2.09	-2.239
	29.25	-3.347	-2.414	-2.272	-2.136
	29.2667	-3.293	-2.601	-2.315	-2.203
	29.2833	-3.44	-2.898	-2.122	-2.382
	29.3	-3.505	-2.878	-1.988	-2.49
	29.3167	-3.402	-2.618	-2.127	-2.45
	29.3333	-3.292	-2.526	-2.392	-2.37
	29.35	-3.28	-2.739	-2.396	-2.381
	29.3667	-3.297	-2.966	-2.169	-2.422
	29.3833	-3.227	-2.879	-2.071	-2.48
	29.4	-3.209	-2.673	-2.295	-2.51
	29.4167	-3.281	-2.632	-2.539	-2.523
	29.4333	-3.309	-2.783	-2.406	-2.478
	29.45	-3.177	-2.865	-2.108	-2.419
	29.4667	-3.058	-2.768	-2.036	-2.477
	29.4833	-3.151	-2.678	-2.253	-2.599
	29.5	-3.318	-2.713	-2.41	-2.649
	29.5167	-3.244	-2.773	-2.279	-2.537
	29.5333	-2.97	-2.771	-2.082	-2.421
	29.55	-2.834	-2.79	-2.091	-2.51
	29.5667	-3.053	-2.878	-2.273	-2.699
	29.5833	-3.309	-2.913	-2.339	-2.723
	29.6	-3.218	-2.806	-2.262	-2.524
	29.6167	-2.945	-2.722	-2.205	-2.345
	29.6333	-2.901	-2.826	-2.259	-2.429
	29.65	-3.187	-3.01	-2.301	-2.629
	29.6667	-3.38	-2.951	-2.284	-2.65
	29.6833	-3.221	-2.698	-2.293	-2.462
	29.7	-2.978	-2.583	-2.358	-2.326
	29.7167	-2.991	-2.76	-2.343	-2.41
	29.7333	-3.217	-2.939	-2.182	-2.596
	29.75	-3.317	-2.781	-2.094	-2.631
	29.7667	-3.145	-2.461	-2.222	-2.506
	29.7833	-3.02	-2.382	-2.376	-2.419
	29.8	-3.077	-2.647	-2.293	-2.503
	29.8167	-3.21	-2.816	-2.046	-2.633
	29.8333	-3.23	-2.642	-2.022	-2.68
	29.85	-3.186	-2.383	-2.3	-2.643
	29.8667	-3.2	-2.408	-2.532	-2.609
	29.8833	-3.219	-2.657	-2.398	-2.615
	29.9	-3.161	-2.768	-2.164	-2.657
	29.9167	-3.107	-2.632	-2.188	-2.725
	29.9333	-3.185	-2.524	-2.471	-2.786
	29.95	-3.307	-2.593	-2.59	-2.785
	29.9667	-3.233	-2.734	-2.375	-2.702
	29.9833	-3.023	-2.768	-2.166	-2.65
	30	-2.994	-2.717	-2.217	-2.768
	30.0167	-3.213	-2.701	-2.412	-2.922
	30.0333	-3.39	-2.722	-2.446	-2.876
	30.05	-3.255	-2.633	-2.265	-2.681
	30.0667	-3	-2.568	-2.126	-2.579
	30.0833	-3.027	-2.641	-2.173	-2.72
	30.1	-3.312	-2.731	-2.231	-2.891
	30.1167	-3.403	-2.681	-2.193	-2.848
	30.1333	-3.12	-2.485	-2.133	-2.637
	30.15	-2.849	-2.453	-2.165	-2.543
	30.1667	-2.911	-2.65	-2.211	-2.683
	30.1833	-3.172	-2.795	-2.167	-2.844
	30.2	-3.197	-2.63	-2.17	-2.784
	30.2167	-2.956	-2.359	-2.294	-2.569
	30.2333	-2.805	-2.384	-2.405	-2.502
	30.25	-2.923	-2.647	-2.331	-2.614
	30.2667	-3.12	-2.753	-2.158	-2.739
	30.2833	-3.121	-2.501	-2.183	-2.691
	30.3	-3.017	-2.26	-2.418	-2.575
	30.3167	-3.007	-2.371	-2.539	-2.537
	30.3333	-3.088	-2.706	-2.337	-2.593
	30.35	-3.127	-2.789	-2.11	-2.666
	30.3667	-3.108	-2.604	-2.198	-2.696
	30.3833	-3.128	-2.481	-2.469	-2.687
	30.4	-3.187	-2.617	-2.492	-2.648
	30.4167	-3.154	-2.817	-2.198	-2.589
	30.4333	-3.021	-2.804	-1.985	-2.581
	30.45	-3.002	-2.671	-2.105	-2.653
	30.4667	-3.159	-2.63	-2.344	-2.707
	30.4833	-3.232	-2.716	-2.308	-2.65
	30.5	-3.023	-2.734	-2.061	-2.518
	30.5167	-2.799	-2.705	-1.967	-2.518
	30.5333	-2.873	-2.714	-2.115	-2.681
	30.55	-3.151	-2.773	-2.294	-2.808
	30.5667	-3.202	-2.749	-2.273	-2.702
	30.5833	-2.927	-2.63	-2.182	-2.517
	30.6	-2.748	-2.649	-2.176	-2.499
	30.6167	-2.898	-2.807	-2.239	-2.7
	30.6333	-3.174	-2.907	-2.222	-2.807
	30.65	-3.14	-2.751	-2.185	-2.665
	30.6667	-2.836	-2.569	-2.196	-2.456
	30.6833	-2.7	-2.65	-2.222	-2.451
	30.7	-2.88	-2.916	-2.125	-2.633
	30.7167	-3.093	-2.924	-1.997	-2.735
	30.7333	-3.044	-2.634	-2.041	-2.619
	30.75	-2.857	-2.432	-2.208	-2.476
	30.7667	-2.818	-2.571	-2.225	-2.492
	30.7833	-2.951	-2.83	-1.997	-2.647
	30.8	-3.036	-2.776	-1.829	-2.744
	30.8167	-2.956	-2.471	-1.988	-2.737
	30.8333	-2.922	-2.334	-2.283	-2.684
	30.85	-2.955	-2.522	-2.309	-2.685
	30.8667	-2.954	-2.731	-2.052	-2.701
	30.8833	-2.9	-2.653	-1.952	-2.74
	30.9	-2.893	-2.452	-2.168	-2.77
	30.9167	-2.996	-2.409	-2.4	-2.785
	30.9333	-3.018	-2.557	-2.298	-2.703
	30.95	-2.863	-2.621	-2.008	-2.631
	30.9667	-2.735	-2.548	-1.922	-2.679
	30.9833	-2.872	-2.478	-2.119	-2.823
	31	-3.103	-2.478	-2.274	-2.884
	31.0167	-3.087	-2.455	-2.135	-2.783
	31.0333	-2.818	-2.364	-1.946	-2.641
	31.05	-2.715	-2.341	-1.939	-2.698
	31.0667	-2.945	-2.428	-2.057	-2.902
	31.0833	-3.198	-2.461	-2.079	-2.944
	31.1	-3.097	-2.328	-2.002	-2.744
	31.1167	-2.784	-2.233	-1.943	-2.547
	31.1333	-2.715	-2.37	-1.948	-2.6
	31.15	-2.979	-2.567	-1.918	-2.818
	31.1667	-3.174	-2.495	-1.833	-2.89
	31.1833	-3.051	-2.207	-1.85	-2.738
	31.2	-2.818	-2.061	-1.949	-2.611
	31.2167	-2.817	-2.294	-1.956	-2.691
	31.2333	-3.006	-2.54	-1.795	-2.871
	31.25	-3.081	-2.448	-1.713	-2.914
	31.2667	-2.933	-2.167	-1.883	-2.788
	31.2833	-2.808	-2.123	-2.073	-2.708
	31.3	-2.825	-2.396	-1.989	-2.741
	31.3167	-2.871	-2.594	-1.728	-2.819
	31.3333	-2.84	-2.461	-1.656	-2.845
	31.35	-2.8	-2.227	-1.92	-2.809
	31.3667	-2.848	-2.25	-2.116	-2.78
	31.3833	-2.92	-2.484	-1.96	-2.765
	31.4	-2.895	-2.586	-1.667	-2.787
	31.4167	-2.873	-2.46	-1.677	-2.878
	31.4333	-3.013	-2.343	-1.96	-2.962
	31.45	-3.158	-2.375	-2.105	-2.963
	31.4667	-3.116	-2.451	-1.913	-2.84
	31.4833	-2.891	-2.412	-1.701	-2.734
	31.5	-2.827	-2.351	-1.757	-2.791
	31.5167	-3.066	-2.352	-1.96	-2.92
	31.5333	-3.227	-2.358	-1.987	-2.906
	31.55	-3.051	-2.26	-1.829	-2.735
	31.5667	-2.75	-2.193	-1.738	-2.634
	31.5833	-2.745	-2.276	-1.8	-2.775
	31.6	-3.031	-2.401	-1.887	-2.971
	31.6167	-3.162	-2.341	-1.867	-2.947
	31.6333	-2.934	-2.127	-1.851	-2.743
	31.65	-2.687	-2.089	-1.896	-2.633
	31.6667	-2.753	-2.313	-1.925	-2.783
	31.6833	-3.008	-2.482	-1.833	-2.941
	31.7	-3.05	-2.307	-1.803	-2.877
	31.7167	-2.842	-2.038	-1.93	-2.672
	31.7333	-2.713	-2.067	-2.046	-2.591
	31.75	-2.794	-2.354	-1.955	-2.697
	31.7667	-2.954	-2.479	-1.737	-2.8
	31.7833	-2.954	-2.231	-1.747	-2.783
	31.8	-2.871	-1.979	-1.998	-2.679
	31.8167	-2.862	-2.052	-2.124	-2.638
	31.8333	-2.934	-2.308	-1.925	-2.67
	31.85	-2.954	-2.341	-1.681	-2.74
	31.8667	-2.945	-2.109	-1.766	-2.773
	31.8833	-3	-1.979	-2.097	-2.781
	31.9	-3.057	-2.088	-2.188	-2.752
	31.9167	-2.952	-2.262	-1.964	-2.724
	31.9333	-2.759	-2.253	-1.787	-2.733
	31.95	-2.732	-2.151	-1.93	-2.863
	31.9667	-2.909	-2.129	-2.173	-2.958
	31.9833	-3.001	-2.203	-2.166	-2.893
	32	-2.785	-2.215	-1.937	-2.715
	32.0167	-2.552	-2.193	-1.827	-2.652
	32.0333	-2.63	-2.231	-1.94	-2.781
	32.05	-2.907	-2.302	-2.059	-2.878
	32.0667	-2.956	-2.257	-2.013	-2.745
	32.0833	-2.672	-2.114	-1.927	-2.505
	32.1	-2.466	-2.147	-1.919	-2.447
	32.1167	-2.603	-2.324	-1.961	-2.628
	32.1333	-2.891	-2.395	-1.934	-2.746
	32.15	-2.874	-2.191	-1.907	-2.61
	32.1667	-2.61	-1.966	-1.932	-2.39
	32.1833	-2.483	-2.034	-1.971	-2.366
	32.2	-2.666	-2.294	-1.853	-2.56
	32.2167	-2.879	-2.335	-1.689	-2.664
	32.2333	-2.826	-2.05	-1.709	-2.561
	32.25	-2.664	-1.843	-1.916	-2.414
	32.2667	-2.644	-2.026	-1.984	-2.41
	32.2833	-2.788	-2.316	-1.787	-2.542
	32.3	-2.868	-2.298	-1.64	-2.61
	32.3167	-2.843	-2.035	-1.786	-2.59
	32.3333	-2.823	-1.921	-2.06	-2.538
	32.35	-2.855	-2.119	-2.045	-2.522
	32.3667	-2.806	-2.335	-1.742	-2.571
	32.3833	-2.709	-2.279	-1.575	-2.639
	32.4	-2.702	-2.09	-1.766	-2.702
	32.4167	-2.806	-2.059	-2.016	-2.733
	32.4333	-2.836	-2.167	-1.933	-2.663
	32.45	-2.658	-2.211	-1.679	-2.561
	32.4667	-2.519	-2.134	-1.627	-2.566
	32.4833	-2.669	-2.115	-1.848	-2.699
	32.5	-2.958	-2.182	-2.043	-2.752
	32.5167	-3.032	-2.196	-1.987	-2.626
	32.5333	-2.824	-2.163	-1.839	-2.478
	32.55	-2.747	-2.209	-1.846	-2.529
	32.5667	-3.016	-2.354	-1.962	-2.737
	32.5833	-3.298	-2.404	-1.992	-2.806
	32.6	-3.206	-2.253	-1.929	-2.621
	32.6167	-2.912	-2.131	-1.897	-2.418
	32.6333	-2.815	-2.256	-1.93	-2.474
	32.65	-3.041	-2.466	-1.895	-2.68
	32.6667	-3.205	-2.413	-1.811	-2.743
	32.6833	-3.037	-2.109	-1.84	-2.573
	32.7	-2.776	-1.966	-1.933	-2.416
	32.7167	-2.759	-2.193	-1.918	-2.483
	32.7333	-2.939	-2.43	-1.682	-2.627
	32.75	-3.005	-2.31	-1.546	-2.643
	32.7667	-2.882	-2.014	-1.677	-2.508
	32.7833	-2.764	-1.954	-1.849	-2.404
	32.8	-2.782	-2.209	-1.751	-2.427
	32.8167	-2.803	-2.39	-1.459	-2.51
	32.8333	-2.752	-2.253	-1.382	-2.535
	32.85	-2.72	-2.022	-1.63	-2.499
	32.8667	-2.772	-2.021	-1.829	-2.434
	32.8833	-2.797	-2.226	-1.68	-2.375
	32.9	-2.681	-2.31	-1.409	-2.346
	32.9167	-2.619	-2.186	-1.412	-2.377
	32.9333	-2.727	-2.082	-1.691	-2.456
	32.95	-2.864	-2.105	-1.844	-2.45
	32.9667	-2.765	-2.138	-1.685	-2.312
	32.9833	-2.498	-2.107	-1.491	-2.208
	33	-2.43	-2.073	-1.536	-2.28
	33.0167	-2.644	-2.103	-1.702	-2.422
	33.0333	-2.815	-2.105	-1.714	-2.399
	33.05	-2.625	-1.99	-1.577	-2.197
	33.0667	-2.33	-1.914	-1.49	-2.055
	33.0833	-2.329	-2.037	-1.524	-2.16
	33.1	-2.616	-2.199	-1.533	-2.315
	33.1167	-2.751	-2.158	-1.476	-2.229
	33.1333	-2.52	-1.939	-1.445	-1.816
	33.15	-2.286	-1.899	-1.48	-1.277
	33.1667	-2.367	-2.137	-1.457	-0.544
	33.1833	-2.647	-2.305	-1.316	0.936
	33.2	-2.722	-2.116	-1.255	3.914
	33.2167	-2.539	-1.821	-1.365	8.789
	33.2333	-2.406	-1.808	-1.471	15.719
	33.25	-2.488	-2.089	-1.313	24.672
	33.2667	-2.615	-2.191	-1.018	35.341
	33.2833	-2.585	-1.908	-0.955	46.782
[truncated: 943 more rows]

## Sheet: Figure S3
		Panel A	Panel B	Panel C
	min	mV	mV	mV
	0	-22.104	-0.475	0.368
	0.00833333	-22.169	-0.536	0.156
	0.0166667	-11.111	-0.193	-0.025
	0.025	-0.028	-0.024	-0.028
	0.0333333	-0.028	-0.032	-0.08
	0.0416667	-0.061	-0.108	-0.124
	0.05	-0.09	-0.152	-0.201
	0.0583333	-0.148	-0.206	-0.258
	0.0666667	-0.19	-0.234	-0.347
	0.075	-0.264	-0.27	-0.403
	0.0833333	-0.311	-0.294	-0.475
	0.0916667	-0.372	-0.335	-0.513
	0.1	-0.406	-0.373	-0.559
	0.108333	-0.447	-0.441	-0.587
	0.116667	-0.472	-0.491	-0.631
	0.125	-0.507	-0.567	-0.667
	0.133333	-0.537	-0.615	-0.738
	0.141667	-0.593	-0.669	-0.789
	0.15	-0.638	-0.7	-0.872
	0.158333	-0.716	-0.732	-0.925
	0.166667	-0.77	-0.75	-0.991
	0.175	-0.844	-0.782	-1.023
	0.183333	-0.886	-0.811	-1.058
	0.191667	-0.938	-0.871	-1.077
	0.2	-0.969	-0.921	-1.102
	0.208333	-1.008	-1.005	-1.125
	0.216667	-1.035	-1.06	-1.175
	0.225	-1.088	-1.133	-1.218
	0.233333	-1.133	-1.173	-1.29
	0.241667	-1.212	-1.216	-1.336
	0.25	-1.267	-1.237	-1.401
	0.258333	-1.347	-1.268	-1.433
	0.266667	-1.391	-1.298	-1.464
	0.275	-1.44	-1.353	-1.477
	0.283333	-1.461	-1.399	-1.492
	0.291667	-1.481	-1.481	-1.507
	0.3	-1.495	-1.536	-1.541
	0.308333	-1.518	-1.609	-1.577
	0.316667	-1.544	-1.648	-1.64
	0.325	-1.598	-1.691	-1.685
	0.333333	-1.641	-1.708	-1.75
	0.341667	-1.704	-1.739	-1.784
	0.35	-1.745	-1.761	-1.822
	0.358333	-1.791	-1.81	-1.841
	0.366667	-1.811	-1.856	-1.862
	0.375	-1.834	-1.935	-1.883
	0.383333	-1.849	-1.994	-1.925
	0.391667	-1.878	-2.076	-1.963
	0.4	-1.91	-2.123	-2.031
	0.408333	-1.97	-2.172	-2.076
	0.416667	-2.016	-2.197	-2.128
	0.425	-2.073	-2.211	-2.142
	0.433333	-2.096	-2.211	-2.128
	0.441667	-2.086	-2.188	-2.084
	0.45	-2.042	-2.158	-1.97
	0.458333	-1.92	-2.081	-1.86
	0.466667	-1.801	-2.003	-1.664
	0.475	-1.584	-1.842	-1.518
	0.483333	-1.423	-1.706	-1.291
	0.491667	-1.174	-1.471	-1.14
	0.5	-1.013	-1.307	-0.931
	0.508333	-0.796	-1.061	-0.807
	0.516667	-0.669	-0.91	-0.654
	0.525	-0.514	-0.734	-0.581
	0.533333	-0.437	-0.658	-0.514
	0.541667	-0.367	-0.612	-0.509
	0.55	-0.354	-0.624	-0.559
	0.558333	-0.391	-0.701	-0.63
	0.566667	-0.449	-0.782	-0.785
	0.575	-0.59	-0.929	-0.91
	0.583333	-0.709	-1.038	-1.114
	0.591667	-0.903	-1.199	-1.25
	0.6	-1.037	-1.303	-1.434
	0.608333	-1.215	-1.448	-1.54
	0.616667	-1.313	-1.534	-1.665
	0.625	-1.422	-1.652	-1.73
	0.633333	-1.469	-1.717	-1.807
	0.641667	-1.511	-1.796	-1.854
	0.65	-1.528	-1.832	-1.922
	0.658333	-1.545	-1.86	-1.969
	0.666667	-1.558	-1.863	-2.04
	0.675	-1.584	-1.847	-2.086
	0.683333	-1.604	-1.83	-2.148
	0.691667	-1.638	-1.803	-2.183
	0.7	-1.654	-1.793	-2.225
	0.708333	-1.679	-1.796	-2.249
	0.716667	-1.689	-1.813	-2.284
	0.725	-1.707	-1.862	-2.308
	0.733333	-1.723	-1.902	-2.363
	0.741667	-1.757	-1.973	-2.412
	0.75	-1.794	-2.018	-2.493
	0.758333	-1.865	-2.081	-2.554
	0.766667	-1.922	-2.117	-2.645
	0.775	-2.016	-2.168	-2.7
	0.783333	-2.079	-2.204	-2.77
	0.791667	-2.164	-2.27	-2.805
	0.8	-2.214	-2.328	-2.851
	0.808333	-2.277	-2.427	-2.881
	0.816667	-2.312	-2.498	-2.934
	0.825	-2.369	-2.608	-2.978
	0.833333	-2.415	-2.673	-3.06
	0.841667	-2.5	-2.757	-3.123
	0.85	-2.564	-2.803	-3.218
	0.858333	-2.669	-2.862	-3.275
	0.866667	-2.74	-2.901	-3.347
	0.875	-2.835	-2.964	-3.382
	0.883333	-2.886	-3.017	-3.422
	0.891667	-2.952	-3.112	-3.445
	0.9	-2.987	-3.181	-3.482
	0.908333	-3.041	-3.29	-3.514
	0.916667	-3.079	-3.356	-3.574
	0.925	-3.153	-3.442	-3.623
	0.933333	-3.213	-3.488	-3.703
	0.941667	-3.316	-3.547	-3.752
	0.95	-3.383	-3.583	-3.812
	0.958333	-3.475	-3.643	-3.845
	0.966667	-3.527	-3.688	-3.88
	0.975	-3.585	-3.769	-3.899
	0.983333	-3.614	-3.83	-3.931
	0.991667	-3.652	-3.926	-3.961
	1	-3.682	-3.983	-4.02
	1.00833	-3.731	-4.064	-4.069
	1.01667	-3.773	-4.103	-4.146
	1.025	-3.852	-4.155	-4.199
	1.03333	-3.907	-4.186	-4.27
	1.04167	-3.982	-4.231	-4.307
	1.05	-4.026	-4.272	-4.351
	1.05833	-4.079	-4.342	-4.376
	1.06667	-4.107	-4.395	-4.411
	1.075	-4.14	-4.488	-4.439
	1.08333	-4.163	-4.546	-4.49
	1.09167	-4.206	-4.626	-4.531
	1.1	-4.24	-4.671	-4.601
	1.10833	-4.306	-4.728	-4.649
	1.11667	-4.353	-4.761	-4.713
	1.125	-4.422	-4.813	-4.748
	1.13333	-4.461	-4.851	-4.791
	1.14167	-4.507	-4.918	-4.814
	1.15	-4.528	-4.97	-4.847
	1.15833	-4.554	-5.059	-4.87
	1.16667	-4.57	-5.12	-4.916
	1.175	-4.602	-5.199	-4.959
	1.18333	-4.631	-5.245	-5.033
	1.19167	-4.689	-5.302	-5.09
	1.2	-4.734	-5.331	-5.173
	1.20833	-4.804	-5.373	-5.224
	1.21667	-4.848	-5.398	-5.293
	1.225	-4.906	-5.448	-5.326
	1.23333	-4.937	-5.49	-5.367
	1.24167	-4.968	-5.56	-5.391
	1.25	-4.984	-5.613	-5.43
	1.25833	-5.013	-5.694	-5.464
	1.26667	-5.036	-5.74	-5.526
	1.275	-5.086	-5.8	-5.574
	1.28333	-5.126	-5.833	-5.652
	1.29167	-5.195	-5.872	-5.703
	1.3	-5.241	-5.894	-5.767
	1.30833	-5.303	-5.936	-5.803
	1.31667	-5.337	-5.972	-5.843
	1.325	-5.378	-6.039	-5.862
	1.33333	-5.401	-6.091	-5.896
	1.34167	-5.434	-6.172	-5.922
	1.35	-5.463	-6.226	-5.977
	1.35833	-5.518	-6.29	-6.021
	1.36667	-5.561	-6.327	-6.096
	1.375	-5.638	-6.365	-6.148
	1.38333	-5.69	-6.387	-6.214
	1.39167	-5.762	-6.424	-6.25
	1.4	-5.801	-6.455	-6.291
	1.40833	-5.845	-6.519	-6.31
	1.41667	-5.862	-6.567	-6.342
	1.425	-5.884	-6.653	-6.368
	1.43333	-5.898	-6.706	-6.424
	1.44167	-5.928	-6.78	-6.469
	1.45	-5.958	-6.816	-6.545
	1.45833	-6.02	-6.858	-6.601
	1.46667	-6.066	-6.876	-6.672
	1.475	-6.138	-6.902	-6.711
	1.48333	-6.178	-6.924	-6.753
	1.49167	-6.229	-6.969	-6.774
	1.5	-6.251	-7.007	-6.804
	1.50833	-6.281	-7.075	-6.827
	1.51667	-6.294	-7.119	-6.877
	1.525	-6.329	-7.185	-6.92
	1.53333	-6.361	-7.217	-6.994
	1.54167	-6.421	-7.256	-7.045
	1.55	-6.469	-7.276	-7.114
	1.55833	-6.545	-7.304	-7.151
	1.56667	-6.589	-7.328	-7.191
	1.575	-6.646	-7.377	-7.211
	1.58333	-6.674	-7.422	-7.234
	1.59167	-6.703	-7.494	-7.25
	1.6	-6.721	-7.543	-7.283
	1.60833	-6.754	-7.617	-7.315
	1.61667	-6.785	-7.653	-7.371
	1.625	-6.847	-7.695	-7.413
	1.63333	-6.894	-7.714	-7.47
	1.64167	-6.97	-7.739	-7.504
	1.65	-7.019	-7.755	-7.535
	1.65833	-7.078	-7.791	-7.547
	1.66667	-7.103	-7.822	-7.554
	1.675	-7.134	-7.88	-7.56
	1.68333	-7.147	-7.925	-7.577
	1.69167	-7.172	-7.99	-7.595
	1.7	-7.194	-8.025	-7.635
	1.70833	-7.241	-8.068	-7.671
	1.71667	-7.283	-8.09	-7.728
	1.725	-7.352	-8.113	-7.767
	1.73333	-7.395	-8.129	-7.812
	1.74167	-7.456	-8.159	-7.835
	1.75	-7.484	-8.183	-7.86
	1.75833	-7.517	-8.234	-7.873
	1.76667	-7.529	-8.274	-7.898
	1.775	-7.546	-8.336	-7.917
	1.78333	-7.561	-8.374	-7.962
	1.79167	-7.593	-8.423	-8.001
	1.8	-7.622	-8.45	-8.068
	1.80833	-7.675	-8.476	-8.112
	1.81667	-7.714	-8.49	-8.175
	1.825	-7.771	-8.513	-8.206
	1.83333	-7.804	-8.53	-8.244
	1.84167	-7.842	-8.565	-8.265
	1.85	-7.863	-8.596	-8.296
	1.85833	-7.892	-8.647	-8.319
	1.86667	-7.911	-8.679	-8.364
	1.875	-7.948	-8.726	-8.404
	1.88333	-7.982	-8.749	-8.47
	1.89167	-8.049	-8.779	-8.515
	1.9	-8.1	-8.796	-8.577
	1.90833	-8.183	-8.829	-8.604
	1.91667	-8.237	-8.862	-8.632
	1.925	-8.315	-8.933	-8.642
	1.93333	-8.364	-8.996	-8.643
	1.94167	-8.436	-9.118	-8.645
	1.95	-8.486	-9.208	-8.656
	1.95833	-8.575	-9.348	-8.67
	1.96667	-8.647	-9.443	-8.705
	1.975	-8.774	-9.566	-8.735
	1.98333	-8.875	-9.641	-8.777
	1.99167	-9.034	-9.748	-8.801
	2	-9.135	-9.814	-8.822
	2.00833	-9.275	-9.92	-8.823
	2.01667	-9.354	-9.992	-8.821
	2.025	-9.449	-10.105	-8.82
	2.03333	-9.5	-10.18	-8.833
	2.04167	-9.567	-10.279	-8.846
	2.05	-9.614	-10.334	-8.895
	2.05833	-9.688	-10.396	-8.936
	2.06667	-9.744	-10.422	-9.004
	2.075	-9.828	-10.449	-9.052
	2.08333	-9.88	-10.464	-9.118
	2.09167	-9.948	-10.492	-9.157
	2.1	-9.978	-10.516	-9.222
	2.10833	-10.006	-10.564	-9.267
	2.11667	-10.015	-10.6	-9.349
	2.125	-10.025	-10.655	-9.414
	2.13333	-10.032	-10.684	-9.528
	2.14167	-10.058	-10.72	-9.614
	2.15	-10.085	-10.734	-9.744
	2.15833	-10.136	-10.746	-9.823
	2.16667	-10.172	-10.755	-9.928
	2.175	-10.221	-10.773	-9.988
	2.18333	-10.244	-10.797	-10.058
	2.19167	-10.264	-10.846	-10.099
	2.2	-10.272	-10.886	-10.154
	2.20833	-10.28	-10.952	-10.196
	2.21667	-10.291	-10.993	-10.266
	2.225	-10.322	-11.041	-10.315
	2.23333	-10.353	-11.064	-10.396
	2.24167	-10.414	-11.087	-10.449
	2.25	-10.457	-11.098	-10.516
	2.25833	-10.518	-11.115	-10.553
	2.26667	-10.552	-11.132	-10.594
	2.275	-10.585	-11.169	-10.617
	2.28333	-10.597	-11.197	-10.648
	2.29167	-10.604	-11.251	-10.675
	2.3	-10.608	-11.282	-10.725
	2.30833	-10.62	-11.324	-10.769
	2.31667	-10.637	-11.344	-10.84
	2.325	-10.673	-11.36	-10.89
	2.33333	-10.7	-11.364	-10.956
	2.34167	-10.743	-11.37	-10.992
	2.35	-10.766	-11.374	-11.031
	2.35833	-10.793	-11.392	-11.047
	2.36667	-10.805	-11.413	-11.069
	2.375	-10.804	-11.454	-11.084
	2.38333	-10.804	-11.485	-11.111
	2.39167	-10.81	-11.534	-11.135
	2.4	-10.818	-11.56	-11.186
	2.40833	-10.849	-11.589	-11.222
	2.41667	-10.879	-11.601	-11.273
	2.425	-10.933	-11.612	-11.302
	2.43333	-10.969	-11.619	-11.338
	2.44167	-11.018	-11.636	-11.351
	2.45	-11.043	-11.655	-11.36
	2.45833	-11.07	-11.696	-11.365
	2.46667	-11.083	-11.729	-11.379
	2.475	-11.101	-11.782	-11.395
	2.48333	-11.116	-11.813	-11.431
	2.49167	-11.146	-11.848	-11.463
	2.5	-11.171	-11.861	-11.513
	2.50833	-11.217	-11.869	-11.54
	2.51667	-11.247	-11.871	-11.557
	2.525	-11.281	-11.872	-11.551
	2.53333	-11.287	-11.875	-11.504
	2.54167	-11.274	-11.888	-11.447
	2.55	-11.253	-11.906	-11.33
	2.55833	-11.221	-11.956	-11.238
	2.56667	-11.21	-12.012	-11.09
	2.575	-11.247	-12.156	-10.999
	2.58333	-11.326	-12.316	-10.9
	2.59167	-11.57	-12.7	-10.871
	2.6	-11.836	-13.083	-10.914
	2.60833	-12.434	-13.904	-11.016
	2.61667	-12.978	-14.635	-11.299
	2.625	-14.035	-16.011	-11.572
	2.63333	-14.898	-17.105	-12.103
	2.64167	-16.429	-18.969	-12.509
	2.65	-17.582	-20.312	-13.144
	2.65833	-19.46	-22.384	-13.532
	2.66667	-20.763	-23.745	-13.979
	2.675	-22.708	-25.649	-14.132
	2.68333	-23.925	-26.764	-14.069
	2.69167	-25.531	-28.11	-13.785
	2.7	-26.377	-28.738	-12.914
	2.70833	-27.224	-29.202	-11.979
	2.71667	-27.457	-29.165	-9.894
	2.725	-27.278	-28.566	-7.934
	2.73333	-26.804	-27.825	-3.856
	2.74167	-25.605	-26.26	-0.212
	2.75	-24.527	-24.973	6.947
	2.75833	-22.596	-22.799	12.932
	2.76667	-21.17	-21.264	23.747
	2.775	-18.932	-18.961	31.985
	2.78333	-17.442	-17.485	45.357
	2.79167	-15.285	-15.441	54.442
	2.8	-13.945	-14.224	67.428
	2.80833	-12.12	-12.63	75.081
	2.81667	-11.045	-11.722	84.298
	2.825	-9.661	-10.585	88.593
	2.83333	-8.888	-9.955	92.048
	2.84167	-7.943	-9.192	92.384
	2.85	-7.442	-8.789	90.247
	2.85833	-6.867	-8.331	87.347
	2.86667	-6.583	-8.118	81.331
	2.875	-6.283	-7.921	76.559
	2.88333	-6.157	-7.865	68.749
	2.89167	-6.056	-7.875	63.382
	2.9	-6.045	-7.935	55.395
	2.90833	-6.107	-8.075	50.278
	2.91667	-6.191	-8.193	43.043
	2.925	-6.379	-8.391	38.594
	2.93333	-6.538	-8.53	32.501
	2.94167	-6.812	-8.744	28.848
	2.95	-7.008	-8.889	23.943
	2.95833	-7.309	-9.115	21.049
	2.96667	-7.508	-9.267	17.205
	2.975	-7.792	-9.506	14.952
	2.98333	-7.967	-9.668	11.958
	2.99167	-8.218	-9.904	10.195
	3	-8.378	-10.05	7.843
	3.00833	-8.613	-10.252	6.452
	3.01667	-8.769	-10.369	4.59
	3.025	-8.998	-10.524	3.492
	3.03333	-9.143	-10.614	2.027
	3.04167	-9.348	-10.736	1.168
	3.05	-9.469	-10.814	0.025
	3.05833	-9.629	-10.929	-0.644
	3.06667	-9.72	-11.007	-1.547
	3.075	-9.839	-11.125	-2.086
	3.08333	-9.911	-11.197	-2.834
	3.09167	-10.017	-11.292	-3.294
	3.1	-10.091	-11.345	-3.931
	3.10833	-10.209	-11.399	-4.324
	3.11667	-10.288	-11.425	-4.865
	3.125	-10.404	-11.454	-5.187
	3.13333	-10.472	-11.473	-5.621
	3.14167	-10.556	-11.51	-5.878
	3.15	-10.596	-11.543	-6.226
	3.15833	-10.642	-11.6	-6.438
	3.16667	-10.665	-11.644	-6.749
	3.175	-10.697	-11.701	-6.947
	3.18333	-10.722	-11.732	-7.241
	3.19167	-10.773	-11.76	-7.43
	3.2	-10.814	-11.769	-7.697
	3.20833	-10.881	-11.776	-7.855
	3.21667	-10.924	-11.779	-8.066
	3.225	-10.979	-11.793	-8.184
	3.23333	-11.006	-11.813	-8.342
	3.24167	-11.034	-11.853	-8.433
	3.25	-11.047	-11.886	-8.563
	3.25833	-11.068	-11.935	-8.65
	3.26667	-11.084	-11.96	-8.777
	3.275	-11.125	-11.987	-8.856
	3.28333	-11.162	-11.992	-8.962
	3.29167	-11.229	-11.993	-9.021
	3.3	-11.274	-11.994	-9.086
	3.30833	-11.331	-12.003	-9.116
	3.31667	-11.361	-12.019	-9.155
	3.325	-11.388	-12.055	-9.184
	3.33333	-11.397	-12.088	-9.24
	3.34167	-11.406	-12.139	-9.295
	3.35	-11.415	-12.17	-9.407
	3.35833	-11.443	-12.207	-9.495
	3.36667	-11.475	-12.221	-9.642
	3.375	-11.532	-12.235	-9.742
	3.38333	-11.578	-12.243	-9.89
	3.39167	-11.642	-12.261	-9.978
	3.4	-11.68	-12.277	-10.098
	3.40833	-11.72	-12.319	-10.173
	3.41667	-11.737	-12.359	-10.278
	3.425	-11.764	-12.419	-10.352
	3.43333	-11.779	-12.459	-10.464
	3.44167	-11.812	-12.514	-10.543
	3.45	-11.841	-12.54	-10.666
	3.45833	-11.897	-12.571	-10.741
	3.46667	-11.937	-12.585	-10.845
	3.475	-11.994	-12.611	-10.899
	3.48333	-12.027	-12.629	-10.967
	3.49167	-12.059	-12.669	-11.002
	3.5	-12.072	-12.704	-11.05
	3.50833	-12.081	-12.763	-11.082
	3.51667	-12.087	-12.8	-11.139
	3.525	-12.1	-12.851	-11.183
	3.53333	-12.118	-12.876	-11.264
	3.54167	-12.155	-12.901	-11.321
	3.55	-12.185	-12.909	-11.405
	3.55833	-12.231	-12.921	-11.458
	3.56667	-12.258	-12.93	-11.524
	3.575	-12.288	-12.951	-11.561
	3.58333	-12.3	-12.972	-11.606
	3.59167	-12.311	-13.015	-11.636
	3.6	-12.316	-13.049	-11.687
	3.60833	-12.328	-13.095	-11.73
	3.61667	-12.344	-13.121	-11.804
	3.625	-12.382	-13.151	-11.861
	3.63333	-12.416	-13.16	-11.944
	3.64167	-12.476	-13.17	-11.991
	3.65	-12.518	-13.176	-12.047
	3.65833	-12.573	-13.192	-12.071
	3.66667	-12.598	-13.21	-12.086
	3.675	-12.626	-13.253	-12.086
	3.68333	-12.636	-13.286	-12.082
	3.69167	-12.645	-13.337	-12.075
	3.7	-12.655	-13.368	-12.065
	3.70833	-12.679	-13.403	-12.052
	3.71667	-12.701	-13.418	-12.018
	3.725	-12.746	-13.428	-11.981
	3.73333	-12.777	-13.432	-11.893
	3.74167	-12.819	-13.443	-11.812
	3.75	-12.837	-13.458	-11.656
	3.75833	-12.846	-13.492	-11.538
	3.76667	-12.839	-13.527	-11.353
	3.775	-12.822	-13.582	-11.234
	3.78333	-12.809	-13.614	-11.074
	3.79167	-12.794	-13.656	-10.985
	3.8	-12.795	-13.671	-10.876
	3.80833	-12.806	-13.68	-10.821
	3.81667	-12.819	-13.679	-10.761
	3.825	-12.836	-13.676	-10.73
	3.83333	-12.841	-13.678	-10.699
	3.84167	-12.831	-13.692	-10.691
	3.85	-12.816	-13.706	-10.706
	3.85833	-12.781	-13.733	-10.735
	3.86667	-12.757	-13.75	-10.813
	3.875	-12.738	-13.765	-10.887
	3.88333	-12.733	-13.766	-11.017
	3.89167	-12.746	-13.755	-11.114
	3.9	-12.762	-13.745	-11.258
	3.90833	-12.792	-13.732	-11.347
	3.91667	-12.81	-13.734	-11.472
	3.925	-12.824	-13.751	-11.543
	3.93333	-12.822	-13.777	-11.649
	3.94167	-12.811	-13.827	-11.714
	3.95	-12.804	-13.862	-11.819
	3.95833	-12.8	-13.912	-11.894
	3.96667	-12.807	-13.938	-12.008
	3.975	-12.839	-13.958	-12.082
	3.98333	-12.868	-13.963	-12.178
	3.99167	-12.924	-13.964	-12.231
	4	-12.959	-13.968	-12.286
	4.00833	-13.001	-13.982	-12.311
	4.01667	-13.023	-13.996	-12.339
	4.025	-13.049	-14.033	-12.357
	4.03333	-13.065	-14.061	-12.393
	4.04167	-13.093	-14.101	-12.426
	4.05	-13.122	-14.121	-12.495
	4.05833	-13.177	-14.142	-12.549
	4.06667	-13.222	-14.148	-12.635
	4.075	-13.294	-14.154	-12.691
	4.08333	-13.341	-14.161	-12.771
	4.09167	-13.404	-14.178	-12.815
	4.1	-13.436	-14.194	-12.874
	4.10833	-13.474	-14.234	-12.914
	4.11667	-13.495	-14.268	-12.973
	4.125	-13.524	-14.32	-13.018
	4.13333	-13.546	-14.351	-13.098
	4.14167	-13.588	-14.388	-13.158
	4.15	-13.624	-14.407	-13.253
	4.15833	-13.688	-14.418	-13.315
	4.16667	-13.735	-14.423	-13.392
	4.175	-13.799	-14.436	-13.433
	4.18333	-13.839	-14.449	-13.48
	4.19167	-13.884	-14.48	-13.502
	4.2	-13.907	-14.503	-13.54
	4.20833	-13.937	-14.55	-13.566
	4.21667	-13.958	-14.576	-13.614
	4.225	-13.993	-14.612	-13.654
	4.23333	-14.026	-14.631	-13.72
	4.24167	-14.085	-14.65	-13.766
	4.25	-14.132	-14.659	-13.83
	4.25833	-14.204	-14.674	-13.865
	4.26667	-14.246	-14.69	-13.906
	4.275	-14.3	-14.725	-13.927
	4.28333	-14.324	-14.757	-13.955
	4.29167	-14.349	-14.815	-13.976
	4.3	-14.364	-14.855	-14.018
	4.30833	-14.39	-14.913	-14.054
	4.31667	-14.412	-14.944	-14.123
	4.325	-14.461	-14.975	-14.171
	4.33333	-14.498	-14.988	-14.239
	4.34167	-14.56	-15.003	-14.277
	4.35	-14.602	-15.017	-14.316
	4.35833	-14.654	-15.049	-14.335
	4.36667	-14.679	-15.081	-14.35
	4.375	-14.709	-15.139	-14.358
	4.38333	-14.725	-15.181	-14.381
	4.39167	-14.749	-15.243	-14.405
	4.4	-14.775	-15.277	-14.457
	4.40833	-14.827	-15.314	-14.497
	4.41667	-14.869	-15.329	-14.556
	4.425	-14.94	-15.344	-14.588
	4.43333	-14.989	-15.355	-14.623
	4.44167	-15.052	-15.382	-14.632
	4.45	-15.083	-15.408	-14.643
	4.45833	-15.113	-15.46	-14.644
	4.46667	-15.129	-15.496	-14.658
	4.475	-15.144	-15.55	-14.674
	4.48333	-15.157	-15.581	-14.719
	4.49167	-15.19	-15.616	-14.752
	4.5	-15.221	-15.626	-14.809
	4.50833	-15.276	-15.637	-14.842
	4.51667	-15.313	-15.64	-14.88
	4.525	-15.365	-15.655	-14.898
	4.53333	-15.391	-15.67	-14.91
	4.54167	-15.409	-15.711	-14.916
	4.55	-15.411	-15.742	-14.93
	4.55833	-15.413	-15.794	-14.944
	4.56667	-15.418	-15.824	-14.977
	4.575	-15.434	-15.852	-15.005
	4.58333	-15.455	-15.863	-15.055
	4.59167	-15.497	-15.867	-15.086
	4.6	-15.531	-15.869	-15.127
	4.60833	-15.574	-15.875	-15.145
	4.61667	-15.596	-15.885	-15.166
	4.625	-15.614	-15.912	-15.174
	4.63333	-15.618	-15.94	-15.192
	4.64167	-15.622	-15.987	-15.212
	4.65	-15.622	-16.018	-15.248
	4.65833	-15.636	-16.052	-15.282
	4.66667	-15.65	-16.067	-15.341
	4.675	-15.689	-16.081	-15.382
	4.68333	-15.719	-16.085	-15.434
	4.69167	-15.764	-16.092	-15.461
	4.7	-15.791	-16.099	-15.489
	4.70833	-15.827	-16.123	-15.5
	4.71667	-15.843	-16.144	-15.513
	4.725	-15.862	-16.184	-15.522
	4.73333	-15.871	-16.216	-15.545
	4.74167	-15.891	-16.252	-15.566
	4.75	-15.91	-16.27	-15.607
	4.75833	-15.946	-16.282	-15.639
	4.76667	-15.975	-16.286	-15.683
	4.775	-16.024	-16.281	-15.706
	4.78333	-16.056	-16.278	-15.732
	4.79167	-16.092	-16.288	-15.735
	4.8	-16.107	-16.297	-15.737
	4.80833	-16.119	-16.327	-15.733
	4.81667	-16.119	-16.351	-15.737
	4.825	-16.117	-16.392	-15.746
	4.83333	-16.119	-16.415	-15.777
	4.84167	-16.132	-16.439	-15.804
	4.85	-16.148	-16.447	-15.851
	4.85833	-16.181	-16.456	-15.88
	4.86667	-16.205	-16.46	-15.91
	4.875	-16.234	-16.477	-15.92
	4.88333	-16.248	-16.495	-15.923
	4.89167	-16.251	-16.534	-15.925
	4.9	-16.248	-16.566	-15.926
	4.90833	-16.239	-16.622	-15.934
	4.91667	-16.237	-16.654	-15.958
	4.925	-16.243	-16.692	-15.983
	4.93333	-16.255	-16.706	-16.03
	4.94167	-16.291	-16.719	-16.058
	4.95	-16.318	-16.722	-16.088
	4.95833	-16.36	-16.73	-16.102
	4.96667	-16.379	-16.74	-16.109
	4.975	-16.398	-16.77	-16.106
	4.98333	-16.402	-16.795	-16.109
	4.99167	-16.404	-16.838	-16.117
	5	-16.407	-16.862	-16.142
	5.00833	-16.421	-16.888	-16.168
	5.01667	-16.438	-16.897	-16.216
	5.025	-16.478	-16.9	-16.249
	5.03333	-16.51	-16.898	-16.292
	5.04167	-16.558	-16.896	-16.311
	5.05	-16.58	-16.9	-16.331
	5.05833	-16.598	-16.924	-16.34
	5.06667	-16.598	-16.948	-16.352
	5.075	-16.591	-16.993	-16.364
	5.08333	-16.585	-17.024	-16.4
	5.09167	-16.584	-17.066	-16.433
	5.1	-16.592	-17.084	-16.495
	5.10833	-16.623	-17.101	-16.536
	5.11667	-16.649	-17.106	-16.593
	5.125	-16.694	-17.111	-16.62
	5.13333	-16.717	-17.117	-16.649
	5.14167	-16.744	-17.136	-16.657
	5.15	-16.748	-17.154	-16.665
	5.15833	-16.75	-17.19	-16.671
	5.16667	-16.747	-17.213	-16.692
	5.175	-16.745	-17.243	-16.711
	5.18333	-16.753	-17.252	-16.747
	5.19167	-16.772	-17.256	-16.774
	5.2	-16.791	-17.246	-16.809
	5.20833	-16.823	-17.231	-16.825
	5.21667	-16.839	-17.221	-16.838
	5.225	-16.857	-17.217	-16.839
	5.23333	-16.86	-17.222	-16.835
	5.24167	-16.851	-17.243	-16.831
	5.25	-16.843	-17.26	-16.835
	5.25833	-16.826	-17.283	-16.847
	5.26667	-16.824	-17.292	-16.874
	5.275	-16.829	-17.294	-16.902
	5.28333	-16.842	-17.288	-16.946
	5.29167	-16.869	-17.269	-16.973
	5.3	-16.889	-17.256	-17.006
	5.30833	-16.912	-17.243	-17.015
	5.31667	-16.924	-17.237	-17.023
	5.325	-16.925	-17.243	-17.02
	5.33333	-16.922	-17.254	-17.02
	5.34167	-16.914	-17.269	-17.021
	5.35	-16.911	-17.278	-17.033
	5.35833	-16.918	-17.283	-17.045
	5.36667	-16.928	-17.278	-17.071
	5.375	-16.955	-17.259	-17.085
	5.38333	-16.976	-17.242	-17.099
	5.39167	-17.001	-17.218	-17.099
	5.4	-17.011	-17.209	-17.087
	5.40833	-17.015	-17.21	-17.069
	5.41667	-17.013	-17.214	-17.042
	5.425	-16.999	-17.234	-17.026
	5.43333	-16.988	-17.246	-17.009
	5.44167	-16.984	-17.261	-17.007
	5.45	-16.986	-17.264	-17.015
	5.45833	-17.002	-17.253	-17.02
	5.46667	-17.017	-17.243	-17.03
	5.475	-17.043	-17.222	-17.029
	5.48333	-17.051	-17.215	-17.017
	5.49167	-17.055	-17.209	-17.001
	5.5	-17.048	-17.218	-16.975
	5.50833	-17.023	-17.237	-16.958
	5.51667	-17.002	-17.253	-16.95
	5.525	-16.971	-17.274	-16.952
	5.53333	-16.954	-17.278	-16.97
	5.54167	-16.941	-17.269	-16.987
	5.55	-16.936	-17.256	-17.006
	5.55833	-16.93	-17.226	-17.01
	5.56667	-16.925	-17.209	-17.002
	5.575	-16.907	-17.196	-16.984
	5.58333	-16.885	-17.191	-16.949
	5.59167	-16.835	-17.198	-16.923
	5.6	-16.796	-17.204	-16.893
	5.60833	-16.739	-17.202	-16.88
	5.61667	-16.707	-17.193	-16.871
	5.625	-16.673	-17.164	-16.869
	5.63333	-16.66	-17.132	-16.863
	5.64167	-16.649	-17.08	-16.847
	5.65	-16.643	-17.045	-16.809
	5.65833	-16.627	-17.001	-16.769
	5.66667	-16.608	-16.981	-16.699
	5.675	-16.565	-16.961	-16.65
	5.68333	-16.531	-16.953	-16.582
	5.69167	-16.475	-16.936	-16.546
	5.7	-16.445	-16.918	-16.506
	5.70833	-16.407	-16.876	-16.486
	5.71667	-16.391	-16.838	-16.456
	5.725	-16.375	-16.772	-16.43
	5.73333	-16.361	-16.724	-16.379
	5.74167	-16.337	-16.659	-16.331
	5.75	-16.31	-16.626	-16.251
	5.75833	-16.257	-16.583	-16.191
	5.76667	-16.213	-16.561	-16.109
	5.775	-16.143	-16.529	-16.057
	5.78333	-16.099	-16.502	-15.993
	5.79167	-16.041	-16.446	-15.957
	5.8	-16.01	-16.4	-15.909
	5.80833	-15.972	-16.314	-15.878
	5.81667	-15.949	-16.256	-15.821
	5.825	-15.91	-16.163	-15.773
	5.83333	-15.878	-16.104	-15.698
	5.84167	-15.817	-16.03	-15.639
	5.85	-15.771	-15.985	-15.555
	5.85833	-15.689	-15.922	-15.502
	5.86667	-15.638	-15.881	-15.437
	5.875	-15.57	-15.81	-15.4
	5.88333	-15.531	-15.755	-15.352
	5.89167	-15.485	-15.663	-15.322
	5.9	-15.456	-15.594	-15.273
	5.90833	-15.417	-15.494	-15.233
	5.91667	-15.382	-15.433	-15.155
	5.925	-15.318	-15.351	-15.096
	5.93333	-15.266	-15.306	-15.003
	5.94167	-15.175	-15.244	-14.943
	5.95	-15.109	-15.206	-14.856
	5.95833	-15.011	-15.14	-14.807
	5.96667	-14.953	-15.093	-14.742
	5.975	-14.876	-15.006	-14.705
	5.98333	-14.832	-14.94	-14.647
	5.99167	-14.772	-14.837	-14.603
	6	-14.733	-14.767	-14.526
	6.00833	-14.665	-14.674	-14.462
	6.01667	-14.611	-14.618	-14.357
	6.025	-14.517	-14.547	-14.284
	6.03333	-14.444	-14.507	-14.178
	6.04167	-14.333	-14.446	-14.115
	6.05	-14.26	-14.398	-14.03
	6.05833	-14.162	-14.317	-13.983
	6.06667	-14.101	-14.255	-13.915
	6.075	-14.02	-14.148	-13.868
	6.08333	-13.969	-14.074	-13.785
	6.09167	-13.884	-13.967	-13.72
	6.1	-13.821	-13.908	-13.611
	6.10833	-13.71	-13.826	-13.533
	6.11667	-13.629	-13.781	-13.418
	6.125	-13.5	-13.714	-13.348
	6.13333	-13.414	-13.666	-13.257
	6.14167	-13.297	-13.581	-13.203
	6.15	-13.227	-13.511	-13.127
	6.15833	-13.137	-13.394	-13.071
	6.16667	-13.082	-13.31	-12.975
	6.175	-12.999	-13.186	-12.899
	6.18333	-12.933	-13.11	-12.767
	6.19167	-12.826	-13.008	-12.672
	6.2	-12.742	-12.949	-12.526
	6.20833	-12.607	-12.859	-12.436
	6.21667	-12.516	-12.795	-12.314
	6.225	-12.396	-12.691	-12.238
	6.23333	-12.325	-12.606	-12.137
	6.24167	-12.234	-12.472	-12.068
	6.25	-12.184	-12.378	-11.956
	6.25833	-12.104	-12.237	-11.871
	6.26667	-12.045	-12.148	-11.728
	6.275	-11.946	-12.035	-11.622
	6.28333	-11.865	-11.967	-11.464
	6.29167	-11.737	-11.876	-11.363
	6.3	-11.65	-11.812	-11.224
	6.30833	-11.525	-11.714	-11.143
	6.31667	-11.448	-11.637	-11.031
	6.325	-11.349	-11.51	-10.96
	6.33333	-11.29	-11.418	-10.848
	6.34167	-11.2	-11.277	-10.765
	6.35	-11.137	-11.186	-10.625
	6.35833	-11.031	-11.064	-10.526
	6.36667	-10.951	-10.991	-10.369
	6.375	-10.816	-10.892	-10.268
	6.38333	-10.721	-10.826	-10.122
	6.39167	-10.584	-10.724	-10.033
	6.4	-10.498	-10.648	-9.911
	6.40833	-10.384	-10.52	-9.832
	6.41667	-10.314	-10.423	-9.716
	6.425	-10.213	-10.272	-9.634
	6.43333	-10.145	-10.172	-9.498
	6.44167	-10.035	-10.027	-9.402
	6.45	-9.948	-9.939	-9.25
	6.45833	-9.803	-9.815	-9.149
	6.46667	-9.696	-9.739	-9.005
	6.475	-9.534	-9.626	-8.915
	6.48333	-9.427	-9.548	-8.789
	6.49167	-9.276	-9.418	-8.713
	6.5	-9.182	-9.325	-8.599
	6.50833	-9.054	-9.176	-8.522
	6.51667	-8.971	-9.073	-8.397
	6.525	-8.845	-8.923	-8.305
	6.53333	-8.75	-8.828	-8.158
	6.54167	-8.6	-8.695	-8.058
	6.55	-8.491	-8.61	-7.906
	6.55833	-8.326	-8.489	-7.809
	6.56667	-8.212	-8.405	-7.678
	6.575	-8.055	-8.268	-7.596
	6.58333	-7.959	-8.168	-7.486
	6.59167	-7.828	-8.005	-7.413
	6.6	-7.748	-7.894	-7.297
	6.60833	-7.624	-7.725	-7.211
	6.61667	-7.541	-7.619	-7.066
	6.625	-7.402	-7.472	-6.961
	6.63333	-7.299	-7.383	-6.799
	6.64167	-7.136	-7.259	-6.691
	6.65	-7.024	-7.175	-6.541
	6.65833	-6.862	-7.045	-6.45
	6.66667	-6.759	-6.95	-6.325
	6.675	-6.623	-6.792	-6.245
	6.68333	-6.541	-6.679	-6.124
	6.69167	-6.423	-6.507	-6.035
	6.7	-6.34	-6.397	-5.887
	6.70833	-6.209	-6.244	-5.779
	6.71667	-6.112	-6.153	-5.615
	6.725	-5.949	-6.029	-5.508
	6.73333	-5.838	-5.95	-5.356
	6.74167	-5.671	-5.827	-5.266
	6.75	-5.564	-5.738	-5.147
	6.75833	-5.418	-5.589	-5.073
	6.76667	-5.328	-5.482	-4.962
	6.775	-5.201	-5.311	-4.882
	6.78333	-5.114	-5.199	-4.746
	6.79167	-4.974	-5.042	-4.647
	6.8	-4.869	-4.951	-4.487
	6.80833	-4.699	-4.826	-4.38
	6.81667	-4.58	-4.748	-4.228
	6.825	-4.401	-4.63	-4.134
	6.83333	-4.29	-4.546	-4.007
	6.84167	-4.136	-4.405	-3.93
	6.85	-4.045	-4.303	-3.813
	6.85833	-3.92	-4.142	-3.73
	6.86667	-3.839	-4.037	-3.589
	6.875	-3.713	-3.889	-3.488
	6.88333	-3.621	-3.802	-3.323
	6.89167	-3.473	-3.687	-3.213
	6.9	-3.367	-3.618	-3.054
	6.90833	-3.207	-3.519	-2.956
	6.91667	-3.107	-3.446	-2.829
	6.925	-2.965	-3.328	-2.749
	6.93333	-2.88	-3.236	-2.634
	6.94167	-2.765	-3.091	-2.557
	6.95	-2.69	-2.992	-2.428
	6.95833	-2.568	-2.848	-2.331
	6.96667	-2.482	-2.759	-2.174
	6.975	-2.333	-2.636	-2.06
	6.98333	-2.227	-2.56	-1.893
	6.99167	-2.061	-2.446	-1.785
	7	-1.955	-2.366	-1.635
	7.00833	-1.801	-2.231	-1.544
	7.01667	-1.711	-2.129	-1.415
	7.025	-1.587	-1.966	-1.329
	7.03333	-1.51	-1.85	-1.196
	7.04167	-1.395	-1.67	-1.101
	7.05	-1.316	-1.558	-0.946
	7.05833	-1.184	-1.397	-0.836
	7.06667	-1.086	-1.296	-0.669
	7.075	-0.929	-1.151	-0.563
	7.08333	-0.821	-1.054	-0.41
	7.09167	-0.665	-0.907	-0.318
	7.1	-0.568	-0.804	-0.194
	7.10833	-0.436	-0.635	-0.113
	7.11667	-0.355	-0.524	0.006
	7.125	-0.24	-0.354	0.093
	7.13333	-0.161	-0.246	0.236
	7.14167	-0.029	-0.096	0.34
	7.15	0.064	-0.003	0.505
	7.15833	0.224	0.123	0.616
	7.16667	0.334	0.204	0.776
	7.175	0.504	0.329	0.874
	7.18333	0.614	0.418	1.007
	7.19167	0.764	0.566	1.088
	7.2	0.857	0.675	1.208
	7.20833	0.988	0.849	1.291
	7.21667	1.071	0.963	1.423
	7.225	1.199	1.13	1.523
	7.23333	1.294	1.235	1.679
	7.24167	1.448	1.374	1.786
	7.25	1.556	1.458	1.941
	7.25833	1.723	1.581	2.036
	7.26667	1.829	1.666	2.163
	7.275	1.978	1.8	2.238
	7.28333	2.066	1.9	2.351
	7.29167	2.185	2.057	2.428
	7.3	2.259	2.165	2.557
	7.30833	2.37	2.32	2.656
	7.31667	2.453	2.414	2.816
	7.325	2.586	2.54	2.93
	7.33333	2.686	2.61	3.1
	7.34167	2.844	2.716	3.201
	7.35	2.948	2.787	3.339
	7.35833	3.093	2.9	3.417
	7.36667	3.181	2.985	3.527
	7.375	3.298	3.128	3.598
	7.38333	3.368	3.226	3.712
	7.39167	3.474	3.376	3.798
	7.4	3.549	3.471	3.937
	7.40833	3.675	3.594	4.037
	7.41667	3.769	3.669	4.19
	7.425	3.922	3.771	4.286
	7.43333	4.025	3.842	4.416
	7.44167	4.173	3.949	4.497
	7.45	4.262	4.031	4.605
	7.45833	4.382	4.169	4.677
	7.46667	4.455	4.268	4.794
	7.475	4.563	4.412	4.881
	7.48333	4.64	4.505	5.025
	7.49167	4.77	4.632	5.132
	7.5	4.869	4.707	5.293
	7.50833	5.033	4.814	5.396
	7.51667	5.148	4.886	5.543
	7.525	5.318	4.999	5.631
	7.53333	5.428	5.085	5.749
	7.54167	5.574	5.231	5.823
	7.55	5.662	5.337	5.936
	7.55833	5.794	5.5	6.017
	7.56667	5.882	5.607	6.153
	7.575	6.024	5.753	6.256
	7.58333	6.128	5.843	6.416
	7.59167	6.297	5.962	6.522
	7.6	6.413	6.034	6.671
	7.60833	6.582	6.144	6.76
	7.61667	6.691	6.222	6.884
	7.625	6.839	6.347	6.961
	7.63333	6.929	6.44	7.073
	7.64167	7.054	6.586	7.151
	7.65	7.135	6.68	7.284
	7.65833	7.263	6.821	7.384
	7.66667	7.354	6.906	7.546
	7.675	7.506	7.025	7.659
	7.68333	7.612	7.1	7.831
	7.69167	7.775	7.211	7.937
	7.7	7.879	7.293	8.088
	7.70833	8.028	7.427	8.18
	7.71667	8.113	7.528	8.314
	7.725	8.23	7.687	8.401
	7.73333	8.304	7.801	8.541
	7.74167	8.416	7.965	8.645
	7.75	8.494	8.071	8.808
	7.75833	8.626	8.217	8.922
	7.76667	8.723	8.308	9.095
	7.775	8.882	8.438	9.199
	7.78333	8.988	8.525	9.347
	7.79167	9.144	8.663	9.43
	7.8	9.242	8.767	9.542
	7.80833	9.377	8.932	9.613
	7.81667	9.46	9.051	9.728
	7.825	9.581	9.231	9.815
	7.83333	9.664	9.349	9.965
	7.84167	9.804	9.514	10.078
	7.85	9.908	9.613	10.257
	7.85833	10.08	9.754	10.375
	7.86667	10.201	9.844	10.545
	7.875	10.385	9.989	10.65
	7.88333	10.503	10.094	10.794
	7.89167	10.668	10.267	10.89
	7.9	10.77	10.395	11.039
	7.90833	10.921	10.589	11.149
	7.91667	11.024	10.72	11.343
	7.925	11.19	10.899	11.487
	7.93333	11.315	11.011	11.72
	7.94167	11.522	11.163	11.88
	7.95	11.67	11.259	12.111
	7.95833	11.897	11.407	12.259
	7.96667	12.043	11.518	12.472
	7.975	12.249	11.697	12.609
	7.98333	12.373	11.832	12.818
	7.99167	12.552	12.042	12.969
	8	12.67	12.185	13.221
	8.00833	12.854	12.393	13.409
	8.01667	12.986	12.524	13.72
	8.025	13.202	12.706	13.947
	8.03333	13.352	12.824	14.312
	8.04167	13.581	13	14.572
	8.05	13.731	13.126	14.98
	8.05833	13.94	13.328	15.27
	8.06667	14.069	13.473	15.738
	8.075	14.249	13.7	16.075
	8.08333	14.367	13.855	16.619
	8.09167	14.542	14.072	17.005
	8.1	14.668	14.209	17.613
	8.10833	14.865	14.401	18.027
	8.11667	15.004	14.518	18.637
	8.125	15.219	14.691	19.028
	8.13333	15.355	14.813	19.565
	8.14167	15.551	15	19.889
	8.15	15.672	15.137	20.324
	8.15833	15.836	15.351	20.579
	8.16667	15.942	15.501	20.924
	8.175	16.102	15.721	21.134
	8.18333	16.212	15.863	21.437
	8.19167	16.398	16.064	21.64
	8.2	16.531	16.194	21.97
	8.20833	16.744	16.387	22.223
	8.21667	16.889	16.516	22.667
	8.225	17.104	16.718	23.026
	8.23333	17.24	16.86	23.677
	8.24167	17.437	17.088	24.193
	8.25	17.567	17.245	25.063
	8.25833	17.754	17.479	25.691
	8.26667	17.883	17.631	26.652
	8.275	18.087	17.847	27.267
	8.28333	18.234	17.981	28.088
	8.29167	18.464	18.17	28.537
	8.3	18.623	18.293	29.023
	8.30833	18.859	18.476	29.212
	8.31667	19.009	18.602	29.299
	8.325	19.223	18.804	29.237
	8.33333	19.355	18.944	29.011
	8.34167	19.541	19.162	28.793
	8.35	19.666	19.304	28.412
	8.35833	19.854	19.508	28.148
	8.36667	19.986	19.631	27.757
	8.375	20.194	19.805	27.516
	8.38333	20.337	19.913	27.188
	8.39167	20.551	20.074	26.995
	8.4	20.689	20.185	26.745
	8.40833	20.878	20.366	26.608
	8.41667	20.994	20.499	26.438
	8.425	21.153	20.706	26.353
	8.43333	21.253	20.848	26.256
	8.44167	21.407	21.051	26.215
	8.45	21.517	21.176	26.169
	8.45833	21.696	21.344	26.143
	8.46667	21.828	21.448	26.097
	8.475	22.036	21.596	26.057
	8.48333	22.173	21.696	25.981
	8.49167	22.372	21.861	25.919
	8.5	22.493	21.981	25.826
	8.50833	22.659	22.172	25.774
	8.51667	22.762	22.302	25.715
	8.525	22.913	22.493	25.698
	8.53333	23.02	22.611	25.703
	8.54167	23.192	22.768	25.727
	8.55	23.317	22.866	25.777
	8.55833	23.512	23.002	25.812
	8.56667	23.641	23.095	25.866
	8.575	23.821	23.247	25.899
	8.58333	23.931	23.363	25.953
	8.59167	24.076	23.548	25.992
	8.6	24.165	23.679	26.071
	8.60833	24.295	23.871	26.139
	8.61667	24.388	23.993	26.265
	8.625	24.541	24.154	26.361
	8.63333	24.654	24.25	26.51
	8.64167	24.836	24.38	26.606
	8.65	24.96	24.465	26.741
	8.65833	25.14	24.602	26.822
	8.66667	25.252	24.704	26.931
	8.675	25.399	24.869	26.996
	8.68333	25.488	24.989	27.101
	8.69167	25.607	25.17	27.177
	8.7	25.691	25.288	27.308
	8.70833	25.825	25.455	27.404
	8.71667	25.923	25.558	27.556
	8.725	26.084	25.701	27.657
	8.73333	26.194	25.795	27.796
	8.74167	26.358	25.943	27.88
	8.75	26.461	26.049	27.988
	8.75833	26.603	26.221	28.052
	8.76667	26.69	26.342	28.147
	8.775	26.811	26.525	28.214
	8.78333	26.894	26.646	28.326
	8.79167	27.024	26.812	28.411
	8.8	27.12	26.911	28.548
	8.80833	27.279	27.045	28.643
	8.81667	27.391	27.126	28.779
	8.825	27.56	27.239	28.867
	8.83333	27.67	27.318	28.994
	8.84167	27.821	27.44	29.082
	8.85	27.911	27.53	29.231
	8.85833	28.031	27.668	29.354
	8.86667	28.106	27.759	29.591
	8.875	28.223	27.889	29.79
	8.88333	28.307	27.966	30.157
	8.89167	28.449	28.066	30.443
	8.9	28.554	28.124	30.914
	8.90833	28.719	28.203	31.241
	8.91667	28.831	28.254	31.724
	8.925	28.989	28.347	32.029
	8.93333	29.085	28.415	32.429
	8.94167	29.214	28.536	32.655
	8.95	29.29	28.623	32.922
	8.95833	29.397	28.753	33.056
	8.96667	29.47	28.835	33.185
	8.975	29.581	28.943	33.231
	8.98333	29.662	29.004	33.237
	8.99167	29.79	29.085	33.201
	9	29.877	29.138	33.102
	9.00833	30.002	29.221	33.009
	9.01667	30.077	29.283	32.849
	9.025	30.173	29.393	32.739
	9.03333	30.224	29.478	32.591
	9.04167	30.294	29.604	32.516
	9.05	30.344	29.687	32.436
	9.05833	30.426	29.797	32.41
	9.06667	30.494	29.862	32.396
	9.075	30.607	29.941	32.398
	9.08333	30.69	29.987	32.407
	9.09167	30.81	30.062	32.412
	9.1	30.882	30.122	32.414
	9.10833	30.976	30.229	32.415
	9.11667	31.023	30.312	32.425
	9.125	31.086	30.443	32.444
	9.13333	31.125	30.533	32.491
	9.14167	31.193	30.656	32.538
	9.15	31.249	30.727	32.621
	9.15833	31.35	30.818	32.677
	9.16667	31.425	30.872	32.756
	9.175	31.543	30.952	32.8
	9.18333	31.618	31.012	32.851
	9.19167	31.716	31.119	32.879
	9.2	31.771	31.201	32.926
	9.20833	31.839	31.336	32.964
	9.21667	31.881	31.427	33.039
	9.225	31.952	31.551	33.103
	9.23333	32.01	31.625	33.215
	9.24167	32.116	31.715	33.293
	9.25	32.197	31.77	33.408
	9.25833	32.325	31.852	33.476
	9.26667	32.409	31.909	33.563
	9.275	32.522	32.008	33.614
	9.28333	32.584	32.083	33.683
	9.29167	32.665	32.209	33.733
	9.3	32.71	32.293	33.814
	9.30833	32.78	32.416	33.878
	9.31667	32.835	32.489	33.987
	9.325	32.932	32.579	34.065
	9.33333	33.006	32.63	34.175
	9.34167	33.129	32.698	34.243
	9.35	33.211	32.742	34.328
	9.35833	33.326	32.818	34.377
	9.36667	33.393	32.877	34.44
	9.375	33.479	32.979	34.482
	9.38333	33.53	33.049	34.555
	9.39167	33.605	33.157	34.615
	9.4	33.661	33.227	34.719
	9.40833	33.757	33.319	34.8
	9.41667	33.833	33.372	34.923
	9.425	33.953	33.444	35.005
	9.43333	34.04	33.496	35.116
	9.44167	34.164	33.577	35.18
	9.45	34.241	33.642	35.262
	9.45833	34.344	33.752	35.313
	9.46667	34.402	33.832	35.389
	9.475	34.481	33.954	35.446
	9.48333	34.532	34.034	35.541
	9.49167	34.613	34.139	35.616
	9.5	34.676	34.198	35.73
	9.50833	34.779	34.271	35.807
	9.51667	34.856	34.312	35.912
	9.525	34.967	34.368	35.972
	9.53333	35.036	34.413	36.043
	9.54167	35.127	34.493	36.08
	9.55	35.175	34.555	36.131
	9.55833	35.235	34.657	36.17
	9.56667	35.271	34.726	36.242
	9.575	35.332	34.822	36.304
	9.58333	35.381	34.877	36.411
	9.59167	35.473	34.943	36.489
	9.6	35.54	34.981	36.605
	9.60833	35.65	35.038	36.681
	9.61667	35.723	35.08	36.788
	9.625	35.824	35.16	36.859
	9.63333	35.882	35.224	36.97
	9.64167	35.951	35.339	37.053
	9.65	35.992	35.421	37.198
	9.65833	36.056	35.544	37.31
	9.66667	36.104	35.618	37.491
	9.675	36.192	35.713	37.616
	9.68333	36.259	35.764	37.788
	9.69167	36.365	35.829	37.888
	9.7	36.439	35.874	38
	9.70833	36.533	35.951	38.053
	9.71667	36.585	36.014	38.099
	9.725	36.647	36.126	38.117
	9.73333	36.682	36.207	38.144
	9.74167	36.727	36.325	38.162
	9.75	36.765	36.398	38.199
	9.75833	36.835	36.492	38.229
	9.76667	36.894	36.543	38.271
	9.775	36.991	36.602	38.297
	9.78333	37.058	36.645	38.316
	9.79167	37.149	36.713	38.325
	9.8	37.198	36.768	38.324
	9.80833	37.252	36.868	38.325
	9.81667	37.279	36.941	38.34
	9.825	37.319	37.055	38.363
	9.83333	37.349	37.127	38.419
	9.84167	37.412	37.221	38.468
	9.85	37.469	37.275	38.554
	9.85833	37.572	37.342	38.61
	9.86667	37.648	37.385	38.685
	9.875	37.758	37.46	38.726
	9.88333	37.826	37.519	38.776
	9.89167	37.911	37.622	38.806
	9.9	37.955	37.7	38.855
	9.90833	38.013	37.82	38.9
	9.91667	38.053	37.9	38.973
	9.925	38.118	38.003	39.032
	9.93333	38.174	38.062	39.131
	9.94167	38.271	38.137	39.196
	9.95	38.343	38.177	39.291
	9.95833	38.449	38.242	39.341
	9.96667	38.516	38.287	39.402
	9.975	38.6	38.372	39.438
	9.98333	38.644	38.437	39.486
	9.99167	38.7	38.544	39.526
	10	38.733	38.618	39.596
	10.0083	38.784	38.722	39.654
	10.0167	38.83	38.782	39.755
	10.025	38.907	38.859	39.826
	10.0333	38.967	38.905	39.932
	10.0417	39.06	38.97	39.995
	10.05	39.125	39.018	40.079
	10.0583	39.207	39.099	40.126
	10.0667	39.251	39.163	40.193
	10.075	39.304	39.272	40.238
	10.0833	39.336	39.35	40.318
	10.0917	39.386	39.461	40.379
	10.1	39.426	39.529	40.493
	10.1083	39.504	39.613	40.576
	10.1167	39.567	39.662	40.705
	10.125	39.675	39.716	40.788
	10.1333	39.752	39.755	40.903
	10.1417	39.864	39.816	40.969
	10.15	39.932	39.868	41.059
	10.1583	40.021	39.96	41.115
	10.1667	40.074	40.031	41.213
	10.175	40.151	40.144	41.285
	10.1833	40.206	40.216	41.411
	10.1917	40.305	40.314	41.506
	10.2	40.383	40.372	41.656
	10.2083	40.514	40.444	41.756
	10.2167	40.605	40.492	41.89
	10.225	40.744	40.568	41.967
	10.2333	40.827	40.631	42.069
	10.2417	40.939	40.742	42.129
	10.25	40.999	40.827	42.223
	10.2583	41.077	40.964	42.287
	10.2667	41.129	41.053	42.406
	10.275	41.214	41.174	42.494
	10.2833	41.28	41.242	42.637
	10.2917	41.395	41.33	42.731
	10.3	41.478	41.382	42.862
	10.3083	41.605	41.462	42.938
	10.3167	41.682	41.523	43.036
	10.325	41.784	41.63	43.091
	10.3333	41.841	41.714	43.179
	10.3417	41.911	41.846	43.247
	10.35	41.956	41.934	43.368
	10.3583	42.031	42.054	43.466
	10.3667	42.088	42.121	43.634
	10.375	42.191	42.201	43.755
	10.3833	42.271	42.249	43.95
	10.3917	42.39	42.313	44.083
	10.4	42.47	42.362	44.298
	10.4083	42.577	42.449	44.456
	10.4167	42.635	42.523	44.739
	10.425	42.715	42.645	44.971
	10.4333	42.765	42.73	45.412
	10.4417	42.843	42.847	45.775
	10.45	42.905	42.918	46.441
	10.4583	43.015	43.005	46.963
	10.4667	43.102	43.053	47.847
	10.475	43.24	43.121	48.491
	10.4833	43.336	43.169	49.495
	10.4917	43.467	43.255	50.167
	10.5	43.547	43.323	51.137
	10.5083	43.65	43.441	51.728
	10.5167	43.71	43.527	52.491
	10.525	43.803	43.655	52.9
	10.5333	43.87	43.737	53.337
	10.5417	43.988	43.848	53.501
	10.55	44.075	43.916	53.563
	10.5583	44.221	44.009	53.485
	10.5667	44.322	44.074	53.215
	10.575	44.465	44.18	52.953
	10.5833	44.555	44.263	52.477
	10.5917	44.672	44.401	52.129
	10.6	44.741	44.502	51.602
	10.6083	44.842	44.654	51.266
	10.6167	44.909	44.751	50.812
	10.625	45.018	44.883	50.554
	10.6333	45.1	44.958	50.231
	10.6417	45.234	45.059	50.056
	10.65	45.325	45.123	49.853
	10.6583	45.467	45.221	49.75
	10.6667	45.553	45.292	49.654
	10.675	45.669	45.416	49.639
	10.6833	45.737	45.509	49.713
	10.6917	45.825	45.651	49.855
	10.7	45.881	45.748	50.264
	10.7083	45.971	45.88	50.704
	10.7167	46.04	45.959	51.69
	10.725	46.16	46.06	52.602
	10.7333	46.249	46.123	54.399
	10.7417	46.388	46.215	55.899
	10.75	46.478	46.281	58.577
	10.7583	46.603	46.395	60.613
	10.7667	46.678	46.486	63.923
	10.775	46.776	46.63	66.209
	10.7833	46.839	46.733	69.574
	10.7917	46.939	46.879	71.656
	10.8	47.014	46.969	74.352
	10.8083	47.149	47.084	75.77
	10.8167	47.25	47.152	77.21
	10.825	47.408	47.246	77.682
	10.8333	47.511	47.309	77.666
	10.8417	47.655	47.417	77.202
	10.85	47.733	47.501	75.94
	10.8583	47.83	47.64	74.788
	10.8667	47.886	47.74	72.755
	10.875	47.963	47.885	71.265
	10.8833	48.021	47.972	68.958
	10.8917	48.121	48.081	67.423
	10.9	48.201	48.143	65.205
	10.9083	48.335	48.224	63.807
	10.9167	48.427	48.276	61.877
	10.925	48.559	48.365	60.709
	10.9333	48.637	48.436	59.16
	10.9417	48.736	48.557	58.264
	10.95	48.793	48.647	57.129
	10.9583	48.877	48.784	56.506
	10.9667	48.936	48.869	55.764
	10.975	49.044	48.989	55.376
	10.9833	49.126	49.062	54.931
	10.9917	49.271	49.161	54.709
	11	49.372	49.226	54.472
	11.0083	49.518	49.337	54.373
	11.0167	49.61	49.42	54.322
	11.025	49.725	49.562	54.365
	11.0333	49.793	49.669	54.58
	11.0417	49.888	49.832	54.837
	11.05	49.952	49.936	55.422
	11.0583	50.067	50.083	55.946
	11.0667	50.154	50.169	56.916
	11.075	50.304	50.285	57.669
	11.0833	50.416	50.358	58.888
	11.0917	50.58	50.471	59.724
	11.1	50.687	50.559	60.938
	11.1083	50.832	50.697	61.678
	11.1167	50.918	50.805	62.623
	11.125	51.04	50.969	63.114
	11.1333	51.122	51.078	63.621
	11.1417	51.251	51.231	63.8
	11.15	51.346	51.323	63.825
	11.1583	51.498	51.447	63.692
	11.1667	51.609	51.521	63.3
	11.175	51.775	51.624	62.929
	11.1833	51.885	51.698	62.261
	11.1917	52.033	51.814	61.764
	11.2	52.12	51.901	61.001
	11.2083	52.236	52.043	60.502
	11.2167	52.307	52.14	59.801
	11.225	52.415	52.278	59.385
	11.2333	52.49	52.361	58.842
	11.2417	52.62	52.472	58.532
	11.25	52.713	52.538	58.152
	11.2583	52.858	52.628	57.943
	11.2667	52.957	52.686	57.688
	11.275	53.098	52.784	57.557
	11.2833	53.184	52.86	57.43
	11.2917	53.297	52.987	57.398
	11.3	53.364	53.082	57.465
	11.3083	53.461	53.222	57.601
	11.3167	53.531	53.313	57.97
	11.325	53.651	53.437	58.343
	11.3333	53.743	53.508	59.105
	11.3417	53.898	53.601	59.745
	11.35	54.009	53.665	60.882
	11.3583	54.171	53.768	61.733
	11.3667	54.274	53.846	63.089
	11.375	54.409	53.981	64.005
	11.3833	54.487	54.085	65.324
	11.3917	54.591	54.249	66.121
	11.4	54.662	54.358	67.125
	11.4083	54.776	54.506	67.636
	11.4167	54.864	54.596	68.129
	11.425	55.011	54.713	68.269
	11.4333	55.117	54.784	68.197
	11.4417	55.267	54.895	67.98
	11.45	55.362	54.98	67.449
	11.4583	55.485	55.12	66.992
	11.4667	55.555	55.225	66.219
	11.475	55.645	55.382	65.68
	11.4833	55.703	55.487	64.886
	11.4917	55.8	55.634	64.383
	11.5	55.878	55.719	63.692
	11.5083	56.009	55.828	63.276
	11.5167	56.107	55.893	62.717
	11.525	56.259	55.991	62.385
	11.5333	56.355	56.064	61.951
	11.5417	56.487	56.19	61.701
	11.55	56.561	56.287	61.398
	11.5583	56.655	56.444	61.244
	11.5667	56.712	56.551	61.082
	11.575	56.804	56.704	61.019
	11.5833	56.874	56.799	60.976
	11.5917	56.998	56.922	60.973
	11.6	57.09	56.999	60.994
	11.6083	57.236	57.107	61.012
	11.6167	57.332	57.186	61.045
	11.625	57.463	57.317	61.068
	11.6333	57.537	57.415	61.113
	11.6417	57.637	57.577	61.152
	11.65	57.698	57.688	61.238
	11.6583	57.787	57.849	61.31
	11.6667	57.855	57.947	61.454
	11.675	57.975	58.084	61.565
	11.6833	58.066	58.166	61.756
	11.6917	58.219	58.282	61.907
	11.7	58.321	58.363	62.186
	11.7083	58.47	58.494	62.435
	11.7167	58.563	58.59	62.959
	11.725	58.688	58.749	63.452
	11.7333	58.767	58.859	64.476
	11.7417	58.884	59.025	65.387
	11.75	58.968	59.13	67.116
	11.7583	59.115	59.274	68.511
	11.7667	59.232	59.359	70.9
	11.775	59.425	59.475	72.633
	11.7833	59.563	59.549	75.292
	11.7917	59.776	59.669	77.012
	11.8	59.916	59.759	79.358
	11.8083	60.114	59.907	80.686
	11.8167	60.24	60.017	82.217
	11.825	60.419	60.185	82.895
	11.8333	60.536	60.297	83.38
	11.8417	60.715	60.447	83.355
	11.85	60.837	60.539	82.848
	11.8583	61.023	60.655	82.238
	11.8667	61.144	60.726	80.997
	11.875	61.313	60.826	80.005
	11.8833	61.41	60.899	78.379
	11.8917	61.534	61.016	77.247
	11.9	61.597	61.104	75.574
	11.9083	61.672	61.247	74.509
	11.9167	61.717	61.341	73.041
	11.925	61.782	61.476	72.169
	11.9333	61.832	61.558	71.018
	11.9417	61.924	61.663	70.353
	11.95	61.994	61.721	69.497
	11.9583	62.104	61.806	69.008
	11.9667	62.177	61.864	68.377
	11.975	62.282	61.966	68.019
	11.9833	62.342	62.044	67.572
	11.9917	62.422	62.177	67.327
	12	62.47	62.27	67.045
	12.0083	62.546	62.405	66.908
	12.0167	62.609	62.489	66.768
	12.025	62.716	62.591	66.708
	12.0333	62.801	62.648	66.654
	12.0417	62.941	62.725	66.628
	12.05	63.039	62.778	66.591
	12.0583	63.174	62.868	66.567
	12.0667	63.254	62.942	66.539
	12.075	63.353	63.071	66.528
	12.0833	63.41	63.171	66.535
	12.0917	63.492	63.313	66.561
	12.1	63.552	63.402	66.626
	12.1083	63.654	63.515	66.682
	12.1167	63.739	63.581	66.775
	12.125	63.877	63.664	66.836
	12.1333	63.972	63.719	66.915
	12.1417	64.109	63.811	66.959
	12.15	64.192	63.886	67.016
	12.1583	64.296	64.015	67.057
	12.1667	64.358	64.112	67.13
	12.175	64.443	64.262	67.192
	12.1833	64.505	64.356	67.304
	12.1917	64.614	64.485	67.394
	12.2	64.702	64.556	67.536
	12.2083	64.85	64.657	67.63
	12.2167	64.958	64.719	67.762
	12.225	65.114	64.813	67.841
	12.2333	65.208	64.886	67.962
	12.2417	65.331	65.008	68.046
	12.25	65.402	65.097	68.203
	12.2583	65.499	65.237	68.339
	12.2667	65.563	65.327	68.608
	12.275	65.671	65.45	68.833
	12.2833	65.752	65.523	69.246
	12.2917	65.892	65.614	69.562
	12.3	65.995	65.668	70.087
	12.3083	66.148	65.752	70.457
	12.3167	66.247	65.817	71.02
	12.325	66.381	65.931	71.565
	12.3333	66.465	66.02	71.906
	12.3417	66.575	66.17	72.364
	12.35	66.645	66.275	72.63
	12.3583	66.76	66.427	72.947
	12.3667	66.843	66.524	73.104
	12.375	66.981	66.652	73.248
	12.3833	67.081	66.734	73.28
	12.3917	67.239	66.849	73.234
	12.4	67.342	66.927	73.152
	12.4083	67.486	67.06	72.964
	12.4167	67.57	67.159	72.813
	12.425	67.679	67.318	72.573
	12.4333	67.742	67.427	72.416
	12.4417	67.834	67.582	72.208
	12.45	67.899	67.678	72.088
	12.4583	68.01	67.811	71.936
	12.4667	68.094	67.886	71.853
	12.475	68.235	67.991	71.747
	12.4833	68.332	68.06	71.68
	12.4917	68.473	68.172	71.591
	12.5	68.555	68.256	71.54
	12.5083	68.662	68.399	71.48
	12.5167	68.725	68.503	71.459
	12.525	68.811	68.661	71.463
	12.5333	68.87	68.762	71.489
	12.5417	68.976	68.898	71.555
	12.55	69.056	68.978	71.614
	12.5583	69.197	69.081	71.702
	12.5667	69.295	69.145	71.755
	12.575	69.441	69.246	71.82
	12.5833	69.531	69.321	71.858
	12.5917	69.649	69.448	71.916
	12.6	69.715	69.544	71.96
	12.6083	69.806	69.692	72.048
	12.6167	69.869	69.789	72.124
	12.625	69.971	69.918	72.258
	12.6333	70.052	69.988	72.355
	12.6417	70.197	70.075	72.495
	12.65	70.303	70.125	72.58
	12.6583	70.461	70.199	72.686
	12.6667	70.561	70.256	72.747
	12.675	70.69	70.362	72.829
	12.6833	70.762	70.447	72.885
	12.6917	70.857	70.587	72.985
	12.7	70.912	70.683	73.062
	12.7083	71.007	70.822	73.202
	12.7167	71.079	70.907	73.3
	12.725	71.201	71.016	73.45
	12.7333	71.294	71.083	73.539
	12.7417	71.435	71.178	73.656
	12.75	71.528	71.25	73.721
	12.7583	71.652	71.373	73.805
	12.7667	71.724	71.465	73.861
	12.775	71.817	71.613	73.956
	12.7833	71.876	71.718	74.029
	12.7917	71.964	71.864	74.159
	12.8	72.035	71.952	74.253
	12.8083	72.156	72.062	74.402
	12.8167	72.252	72.128	74.496
	12.825	72.404	72.219	74.622
	12.8333	72.506	72.285	74.692
	12.8417	72.645	72.396	74.785
	12.85	72.729	72.482	74.84
	12.8583	72.833	72.628	74.93
	12.8667	72.895	72.73	74.997
	12.875	72.99	72.878	75.118
	12.8833	73.056	72.971	75.207
	12.8917	73.171	73.091	75.353
	12.9	73.257	73.16	75.452
	12.9083	73.395	73.253	75.593
	12.9167	73.492	73.311	75.674
	12.925	73.626	73.406	75.785
	12.9333	73.712	73.475	75.851
	12.9417	73.817	73.592	75.947
	12.95	73.879	73.677	76.015
	12.9583	73.964	73.806	76.131
	12.9667	74.021	73.888	76.218
	12.975	74.118	73.997	76.36
	12.9833	74.194	74.061	76.463
	12.9917	74.321	74.142	76.609
	13	74.416	74.19	76.701
	13.0083	74.551	74.267	76.823
	13.0167	74.638	74.327	76.897
	13.025	74.75	74.43	77.005
	13.0333	74.814	74.51	77.08
	13.0417	74.897	74.64	77.21
	13.05	74.952	74.728	77.315
	13.0583	75.041	74.85	77.51
	13.0667	75.11	74.925	77.661
	13.075	75.238	75.021	77.934
	13.0833	75.334	75.08	78.153
	13.0917	75.49	75.162	78.564
	13.1	75.595	75.223	78.917
	13.1083	75.744	75.328	79.615
	13.1167	75.833	75.409	80.227
	13.125	75.954	75.541	81.412
	13.1333	76.033	75.631	82.399
	13.1417	76.154	75.762	84.167
	13.15	76.249	75.843	85.505
	13.1583	76.41	75.94	87.678
	13.1667	76.538	75.997	89.164
	13.175	76.743	76.076	91.33
	13.1833	76.882	76.134	92.654
	13.1917	77.083	76.239	94.354
	13.2	77.205	76.322	95.252
	13.2083	77.362	76.469	96.194
	13.2167	77.449	76.578	96.547
	13.225	77.573	76.737	96.669
	13.2333	77.651	76.838	96.501
	13.2417	77.775	76.966	95.925
	13.25	77.863	77.04	95.352
	13.2583	77.998	77.134	94.28
	13.2667	78.082	77.193	93.467
	13.275	78.194	77.291	92.164
	13.2833	78.25	77.368	91.287
	13.2917	78.309	77.495	90.01
	13.3	78.333	77.587	89.223
	13.3083	78.361	77.723	88.177
	13.3167	78.385	77.808	87.59
	13.325	78.432	77.916	86.915
	13.3333	78.48	77.974	86.624
	13.3417	78.572	78.05	86.499
	13.35	78.642	78.097	86.687
	13.3583	78.748	78.177	87.508
	13.3667	78.811	78.24	88.511
	13.375	78.893	78.351	90.866
	13.3833	78.937	78.436	93.069
	13.3917	79.004	78.565	97.375
	13.4	79.051	78.646	100.87
	13.4083	79.143	78.755	106.862
	13.4167	79.221	78.813	111.175
	13.425	79.365	78.886	117.731
	13.4333	79.478	78.929	121.909
	13.4417	79.657	78.998	127.48
	13.45	79.775	79.056	130.522
	13.4583	79.945	79.159	133.841
	13.4667	80.047	79.242	135.136
	13.475	80.185	79.38	135.688
	13.4833	80.273	79.473	135.171
	13.4917	80.404	79.609	133.213
	13.5	80.492	79.69	131.245
	13.5083	80.628	79.802	127.528
	13.5167	80.715	79.869	124.687
	13.525	80.843	79.968	120.112
	13.5333	80.916	80.036	116.988
	13.5417	81.008	80.152	112.365
	13.55	81.051	80.237	109.425
	13.5583	81.097	80.374	105.332
	13.5667	81.12	80.467	102.86
	13.575	81.155	80.596	99.575
	13.5833	81.185	80.674	97.674
	13.5917	81.248	80.767	95.222
	13.6	81.306	80.818	93.841
	13.6083	81.405	80.883	92.092
	13.6167	81.475	80.948	91.121
	13.625	81.579	80.997	89.911
	13.6333	81.641	81.092	89.251
	13.6417	81.72	81.167	88.456
	13.65	81.763	81.294	88.042
	13.6583	81.831	81.383	87.564
	13.6667	81.877	81.503	87.328
	13.675	81.964	81.575	87.077
	13.6833	82.037	81.663	86.951
	13.6917	82.16	81.716	86.81
	13.7	82.251	81.793	86.735
	13.7083	82.38	81.847	86.635
	13.7167	82.459	81.948	86.578
	13.725	82.563	82.027	86.509
	13.7333	82.62	82.16	86.48
	13.7417	82.698	82.25	86.465
	13.75	82.75	82.378	86.478
	13.7583	82.84	82.451	86.517
	13.7667	82.914	82.542	86.554
	13.775	83.045	82.59	86.608
	13.7833	83.141	82.656	86.638
	13.7917	83.287	82.703	86.668
	13.8	83.381	82.791	86.681
	13.8083	83.5	82.863	86.694
	13.8167	83.568	82.994	86.71
	13.825	83.656	83.088	86.752
	13.8333	83.711	83.229	86.795
	13.8417	83.804	83.318	86.88
	13.85	83.875	83.431	86.947
	13.8583	84.002	83.491	87.043
	13.8667	84.094	83.58	87.102
	13.875	84.241	83.636	87.171
	13.8833	84.33	83.741	87.208
	13.8917	84.449	83.823	87.251
	13.9	84.513	83.968	87.284
	13.9083	84.596	84.074	87.346
	13.9167	84.646	84.232	87.4
	13.925	84.73	84.33	87.499
	13.9333	84.798	84.459	87.576
	13.9417	84.924	84.531	87.693
	13.95	85.021	84.628	87.766
	13.9583	85.177	84.689	87.858
	13.9667	85.282	84.788	87.911
	13.975	85.431	84.861	87.973
	13.9833	85.514	84.99	88.012
	13.9917	85.626	85.083	88.08
	14	85.695	85.228	88.137
	14.0083	85.8	85.32	88.244
	14.0167	85.877	85.448	88.326
	14.025	86.008	85.52	88.459
	14.0333	86.109	85.618	88.546
	14.0417	86.269	85.675	88.666
	14.05	86.377	85.768	88.737
	14.0583	86.528	85.834	88.829
	14.0667	86.618	85.953	88.883
	14.075	86.736	86.038	88.971
	14.0833	86.808	86.174	89.04
	14.0917	86.905	86.264	89.157
	14.1	86.975	86.387	89.249
	14.1083	87.094	86.46	89.396
	14.1167	87.184	86.554	89.495
	14.125	87.333	86.608	89.64
	14.1333	87.435	86.69	89.729
	14.1417	87.586	86.744	89.851
	14.15	87.68	86.848	89.929
	14.1583	87.805	86.925	90.06
	14.1667	87.877	87.057	90.168
	14.175	87.984	87.15	90.405
	14.1833	88.059	87.283	90.641
	14.1917	88.198	87.358	91.197
	14.2	88.32	87.457	91.779
	14.2083	88.57	87.513	93.143
	14.2167	88.804	87.59	94.516
	14.225	89.311	87.641	97.549
	14.2333	89.8	87.73	100.388
	14.2417	90.878	87.801	106.119
	14.25	91.914	87.925	111.007
	14.2583	94.106	88.017	119.934
	14.2667	96.083	88.156	126.829
	14.275	99.942	88.247	138.177
	14.2833	103.133	88.374	146.077
	14.2917	108.781	88.45	157.74
	14.3	113.016	88.561	164.973
	14.3083	119.779	88.635	174.356
	14.3167	124.349	88.766	179.315
	14.325	130.881	88.864	184.463
	14.3333	134.789	89.035	186.267
	14.3417	139.646	89.159	186.548
	14.35	142.062	89.347	185.226
	14.3583	144.31	89.463	181.27
	14.3667	144.868	89.615	177.538
	14.375	144.346	89.698	170.702
	14.3833	143.173	89.796	165.567
	14.3917	140.361	89.844	157.38
	14.4	137.915	89.914	151.815
	14.4083	133.62	89.963	143.614
	14.4167	130.48	90.048	138.387
	14.425	125.576	90.112	131.099
	14.4333	122.295	90.214	126.685
	14.4417	117.538	90.274	120.788
	14.45	114.551	90.355	117.355
	14.4583	110.449	90.398	112.916
	14.4667	108	90.437	110.399
	14.475	104.777	90.464	107.207
	14.4833	102.918	90.478	105.427
	14.4917	100.533	90.513	103.208
	14.5	99.188	90.58	101.988
	14.5083	97.492	90.637	100.502
	14.5167	96.555	90.737	99.71
	14.525	95.405	90.807	98.775
	14.5333	94.796	90.909	98.295
	14.5417	94.082	90.966	97.737
	14.55	93.725	91.033	97.453
	14.5583	93.334	91.069	97.113
	14.5667	93.155	91.125	96.93
	14.575	92.964	91.168	96.696
	14.5833	92.875	91.252	96.567
	14.5917	92.779	91.319	96.408
	14.6	92.733	91.438	96.327
	14.6083	92.688	91.523	96.241
	14.6167	92.675	91.648	96.21
	14.625	92.683	91.724	96.192
	14.6333	92.713	91.824	96.191
	14.6417	92.786	91.881	96.198
	14.65	92.849	91.967	96.199
	14.6583	92.951	92.024	96.192
	14.6667	93.02	92.126	96.18
	14.675	93.106	92.206	96.161
	14.6833	93.156	92.345	96.154
	14.6917	93.22	92.447	96.16
	14.7	93.259	92.601	96.179
	14.7083	93.322	92.692	96.228
	14.7167	93.375	92.816	96.274
	14.725	93.464	92.886	96.348
	14.7333	93.538	92.978	96.398
	14.7417	93.655	93.033	96.461
	14.75	93.731	93.126	96.496
	14.7583	93.837	93.191	96.539
	14.7667	93.901	93.305	96.569
	14.775	93.979	93.384	96.617
	14.7833	94.026	93.508	96.661
	14.7917	94.096	93.584	96.741
	14.8	94.15	93.689	96.808
	14.8083	94.248	93.745	96.917
	14.8167	94.327	93.815	96.989
	14.825	94.457	93.854	97.082
	14.8333	94.552	93.915	97.132
	14.8417	94.684	93.96	97.189
	14.85	94.761	94.048	97.219
	14.8583	94.86	94.121	97.255
	14.8667	94.932	94.241	97.284
	14.875	94.976	94.324	97.343
	14.8833	95.042	94.443	97.394
	14.8917	95.098	94.513	97.482
	14.9	95.194	94.601	97.547
	14.9083	95.267	94.649	97.632
	14.9167	95.385	94.721	97.682
	14.925	95.463	94.768	97.734
	14.9333	95.565	94.856	97.759
	14.9417	95.621	94.926	97.791
	14.95	95.682	95.046	97.82
	14.9583	95.717	95.132	97.882
	14.9667	95.768	95.255	97.936
	14.975	95.813	95.325	98.04
	14.9833	95.897	95.415	98.115
	14.9917	95.965	95.462	98.224
	15	96.086	95.528	98.288
	15.0083	96.166	95.576	98.36
	15.0167	96.275	95.661	98.398
	15.025	96.336	95.729	98.444
	15.0333	96.408	95.85	98.478
	15.0417	96.446	95.939	98.541
	15.05	96.497	96.071	98.599
	15.0583	96.539	96.149	98.704
	15.0667	96.612	96.251	98.785
	15.075	96.679	96.306	98.902
	15.0833	96.79	96.377	98.976
	15.0917	96.868	96.427	99.062
	15.1	96.981	96.511	99.111
	15.1083	97.044	96.581	99.173
	15.1167	97.12	96.702	99.214
	15.125	97.16	96.792	99.289
	15.1333	97.214	96.923	99.35
	15.1417	97.255	97.003	99.458
	15.15	97.331	97.104	99.544
	15.1583	97.397	97.158	99.67
	15.1667	97.512	97.221	99.747
	15.175	97.596	97.257	99.845
	15.1833	97.719	97.316	99.899
	15.1917	97.795	97.363	99.962
	15.2	97.888	97.452	99.999
	15.2083	97.939	97.52	100.058
	15.2167	98.005	97.63	100.108
	15.225	98.05	97.701	100.198
	15.2333	98.121	97.795	100.267
	15.2417	98.184	97.846	100.378
	15.25	98.29	97.909	100.45
	15.2583	98.371	97.944	100.542
	15.2667	98.484	98	100.595
	15.275	98.557	98.043	100.652
	15.2833	98.65	98.129	100.686
	15.2917	98.699	98.199	100.733
	15.3	98.764	98.317	100.771
	15.3083	98.803	98.399	100.845
	15.3167	98.869	98.519	100.907
	15.325	98.922	98.591	101.014
	15.3333	99.019	98.687	101.093
	15.3417	99.095	98.743	101.206
	15.35	99.217	98.827	101.275
	15.3583	99.3	98.887	101.364
	15.3667	99.411	98.997	101.416
	15.375	99.475	99.079	101.481
	15.3833	99.555	99.219	101.526
	15.3917	99.6	99.316	101.609
	15.4	99.666	99.464	101.675
	15.4083	99.713	99.551	101.785
	15.4167	99.799	99.667	101.866
	15.425	99.872	99.733	101.983
	15.4333	99.99	99.818	102.052
	15.4417	100.073	99.872	102.137
	15.45	100.192	99.961	102.181
	15.4583	100.263	100.029	102.232
	15.4667	100.35	100.148	102.263
	15.475	100.396	100.233	102.322
	15.4833	100.457	100.362	102.374
	15.4917	100.502	100.445	102.471
	15.5	100.581	100.549	102.547
	15.5083	100.649	100.607	102.664
	15.5167	100.765	100.676	102.742
	15.525	100.849	100.719	102.838
	15.5333	100.974	100.789	102.891
	15.5417	101.048	100.846	102.954
	15.55	101.138	100.95	102.992
	15.5583	101.189	101.032	103.052
	15.5667	101.248	101.165	103.104
	15.575	101.287	101.252	103.2
	15.5833	101.36	101.367	103.276
	15.5917	101.418	101.431	103.4
	15.6	101.528	101.507	103.485
	15.6083	101.609	101.55	103.592
	15.6167	101.736	101.618	103.653
	15.625	101.811	101.67	103.722
	15.6333	101.909	101.766	103.758
	15.6417	101.962	101.839	103.816
	15.65	102.025	101.959	103.862
	15.6583	102.065	102.036	103.952
	15.6667	102.132	102.136	104.025
	15.675	102.19	102.19	104.152
	15.6833	102.298	102.251	104.24
	15.6917	102.381	102.284	104.359
	15.7	102.512	102.338	104.426
	15.7083	102.595	102.378	104.509
	15.7167	102.702	102.465	104.557
	15.725	102.762	102.535	104.625
	15.7333	102.836	102.658	104.681
	15.7417	102.879	102.743	104.783
	15.75	102.946	102.865	104.862
	15.7583	103.001	102.936	104.995
	15.7667	103.1	103.023	105.085
	15.775	103.18	103.074	105.219
	15.7833	103.306	103.147	105.297
	15.7917	103.389	103.2	105.403
	15.8	103.501	103.293	105.466
	15.8083	103.563	103.369	105.555
	15.8167	103.636	103.5	105.621
	15.825	103.676	103.592	105.734
	15.8333	103.729	103.73	105.824
	15.8417	103.772	103.814	105.972
	15.85	103.854	103.923	106.077
	15.8583	103.917	103.983	106.232
	15.8667	104.029	104.061	106.332
	15.875	104.108	104.112	106.464
	15.8833	104.225	104.196	106.543
	15.8917	104.295	104.26	106.665
	15.9	104.386	104.378	106.76
	15.9083	104.439	104.464	106.961
	15.9167	104.507	104.6	107.168
	15.925	104.556	104.686	107.655
	15.9333	104.635	104.811	108.158
	15.9417	104.699	104.884	109.31
	15.95	104.805	104.989	110.454
	15.9583	104.882	105.061	112.935
	15.9667	104.995	105.188	115.247
	15.975	105.063	105.297	119.919
	15.9833	105.146	105.529	123.952
	15.9917	105.192	105.734	131.462
	16	105.248	106.153	137.426
	16.0083	105.282	106.521	147.611
	16.0167	105.345	107.235	155.026
	16.025	105.396	107.843	166.6
	16.0333	105.498	108.99	174.288
	16.0417	105.578	109.928	185.166
	16.05	105.707	111.618	191.651
	16.0583	105.792	112.924	199.738
	16.0667	105.905	115.109	203.836
	16.075	105.968	116.668	207.82
	16.0833	106.042	119.066	209.003
	16.0917	106.084	120.626	208.638
	16.1	106.149	122.777	207.071
	16.1083	106.199	124.017	202.997
	16.1167	106.291	125.495	199.32
	16.125	106.362	126.192	192.693
	16.1333	106.477	126.785	187.739
	16.1417	106.552	126.882	179.84
	16.15	106.65	126.622	174.449
	16.1583	106.7	126.206	166.449
	16.1667	106.753	125.274	161.306
	16.175	106.777	124.486	154.049
	16.1833	106.81	123.116	149.59
	16.1917	106.838	122.112	143.529
	16.2	106.896	120.53	139.92
	16.2083	106.947	119.459	135.14
	16.2167	107.038	117.891	132.35
	16.225	107.102	116.896	128.723
	16.2333	107.194	115.52	126.642
	16.2417	107.242	114.697	123.982
	16.25	107.3	113.612	122.492
	16.2583	107.33	112.982	120.628
	16.2667	107.374	112.171	119.61
	16.275	107.406	111.703	118.369
	16.2833	107.478	111.101	117.704
	16.2917	107.54	110.756	116.884
	16.3	107.653	110.318	116.438
	16.3083	107.735	110.078	115.874
	16.3167	107.855	109.795	115.558
	16.325	107.93	109.656	115.151
	16.3333	108.026	109.522	114.931
	16.3417	108.079	109.467	114.658
	16.35	108.147	109.424	114.52
	16.3583	108.194	109.412	114.374
	16.3667	108.279	109.4	114.306
	16.375	108.347	109.394	114.24
	16.3833	108.462	109.384	114.209
	16.3917	108.547	109.381	114.166
	16.4	108.671	109.393	114.137
	16.4083	108.751	109.416	114.095
	16.4167	108.85	109.475	114.07
	16.425	108.909	109.53	114.052
	16.4333	108.98	109.621	114.06
	16.4417	109.027	109.684	114.102
	16.45	109.098	109.773	114.161
	16.4583	109.159	109.823	114.289
	16.4667	109.261	109.89	114.412
	16.475	109.339	109.924	114.68
	16.4833	109.458	109.979	114.941
	16.4917	109.537	110.021	115.543
	16.5	109.636	110.102	116.151
	16.5083	109.692	110.166	117.525
	16.5167	109.76	110.284	118.854
	16.525	109.796	110.371	121.642
	16.5333	109.854	110.506	124.13
	16.5417	109.898	110.598	128.93
	16.55	109.983	110.741	132.864
	16.5583	110.051	110.849	139.815
	16.5667	110.163	111.041	145.055
	16.575	110.241	111.204	153.554
	16.5833	110.35	111.52	159.435
	16.5917	110.409	111.789	168.163
	16.6	110.485	112.282	173.662
	16.6083	110.528	112.663	181.01
	16.6167	110.588	113.299	185.096
	16.625	110.634	113.745	189.725
	16.6333	110.718	114.423	191.712
	16.6417	110.788	114.861	192.974
[truncated: 3,404 more rows]

## Sheet: Figure S4
	Panel B	% activity
		mean	sd		mean	sd
		Room Temperature			4 °C
	0	100	0.237723		100	0.220515
	1	78.094	0.364973		89.3945	1.32586
	5	72.1878	0.227912		90.8213	0.151745
	9	72.0135	0.254218		94.6967	0.528917
	21	66.6709	0.722384		83.8355	0.151453
	37	65.7711	0.15546		86.744	0.340223
	200	44.4676	0.0427867		75.9167	0.353477
	253	42.7846	0.121454		57.4959	0.114763
	368	27.7621	0.128923		65.4446	0.156506
	730	17.953	0.0271135		55.5296	0.211764
	903	2.36631	0.266556		43.2184	0.133278

## Sheet: Figure S5
		Panel A	Panel B	Panel C
	min	mV	mV	mV
	0	-0.049	-0.036	-0.106
	0.0166667	-0.097	-0.027	-0.154
	0.0333333	-0.155	-0.082	-0.111
	0.05	-0.139	-0.099	-0.019
	0.0666667	-0.032	-0.051	-0.027
	0.0833333	0.18	-0.016	-0.052
	0.1	0.519	-0.054	0.202
	0.116667	0.759	-0.003	0.69
	0.133333	0.901	0.393	0.963
	0.15	0.951	0.834	0.931
	0.166667	0.824	0.941	0.823
	0.183333	0.539	0.851	0.698
	0.2	0.28	0.751	0.55
	0.216667	0.123	0.671	0.289
	0.233333	-0.009	0.462	0.006
	0.25	-0.183	0.109	-0.17
	0.266667	-0.308	-0.169	-0.205
	0.283333	-0.296	-0.27	-0.225
	0.3	-0.232	-0.253	-0.295
	0.316667	-0.227	-0.292	-0.343
	0.333333	-0.273	-0.416	-0.287
	0.35	-0.229	-0.397	-0.074
	0.366667	0.159	0.022	0.393
	0.383333	0.759	0.68	0.898
	0.4	1.193	1.102	1.291
	0.416667	1.471	1.327	1.655
	0.433333	1.742	1.589	1.848
	0.45	1.927	1.795	1.827
	0.466667	1.867	1.763	1.711
	0.483333	1.708	1.569	1.639
	0.5	1.606	1.4	1.561
	0.516667	1.554	1.324	1.392
	0.533333	1.433	1.232	1.194
	0.55	1.233	1.055	1.105
	0.566667	1.104	0.879	1.098
	0.583333	1.016	0.698	0.97
	0.6	0.848	0.427	0.653
	0.616667	0.496	-0.039	0.282
	0.633333	0.122	-0.557	-0.009
	0.65	-0.114	-0.99	-0.238
	0.666667	-0.255	-1.344	-0.542
	0.683333	-0.437	-1.686	-0.839
	0.7	-0.651	-2	-1.005
	0.716667	-0.776	-2.153	-0.996
	0.733333	-0.736	-2.114	-0.992
	0.75	-0.646	-2.019	-0.997
	0.766667	-0.644	-2.001	-0.994
	0.783333	-0.681	-2.013	-0.91
	0.8	-0.659	-1.907	-0.806
	0.816667	-0.527	-1.727	-0.774
	0.833333	-0.458	-1.607	-0.779
	0.85	-0.484	-1.616	-0.724
	0.866667	-0.497	-1.62	-0.613
	0.883333	-0.428	-1.51	-0.565
	0.9	-0.354	-1.352	-0.604
	0.916667	-0.351	-1.303	-0.61
	0.933333	-0.367	-1.33	-0.512
	0.95	-0.341	-1.32	-0.42
	0.966667	-0.25	-1.18	-0.432
	0.983333	-0.226	-1.074	-0.495
	1	-0.265	-1.083	-0.471
	1.01667	-0.272	-1.079	-0.345
	1.03333	-0.194	-1.007	-0.278
	1.05	-0.129	-0.915	-0.343
	1.06667	-0.161	-0.883	-0.394
	1.08333	-0.222	-0.898	-0.316
	1.1	-0.195	-0.873	-0.201
	1.11667	-0.086	-0.779	-0.194
	1.13333	-0.057	-0.718	-0.262
	1.15	-0.135	-0.744	-0.274
	1.16667	-0.173	-0.754	-0.174
	1.18333	-0.097	-0.672	-0.099
	1.2	-0.004	-0.571	-0.117
	1.21667	-0.008	-0.576	-0.163
	1.23333	-0.086	-0.635	-0.12
	1.25	-0.09	-0.614	-0.04
	1.26667	0.007	-0.498	-0.02
	1.28333	0.066	-0.432	-0.051
	1.3	0.017	-0.488	-0.055
	1.31667	-0.033	-0.529	0.028
	1.33333	0.001	-0.471	0.072
	1.35	0.09	-0.343	0.035
	1.36667	0.093	-0.332	0.016
	1.38333	0.048	-0.413	0.073
	1.4	0.031	-0.433	0.149
	1.41667	0.091	-0.341	0.14
	1.43333	0.125	-0.246	0.08
	1.45	0.093	-0.269	0.086
	1.46667	0.075	-0.34	0.184
	1.48333	0.117	-0.305	0.25
	1.5	0.179	-0.21	0.156
	1.51667	0.152	-0.182	0.107
	1.53333	0.101	-0.23	0.152
	1.55	0.12	-0.248	0.269
	1.56667	0.218	-0.173	0.263
	1.58333	0.249	-0.107	0.16
	1.6	0.177	-0.106	0.131
	1.61667	0.142	-0.135	0.226
	1.63333	0.231	-0.094	0.312
	1.65	0.336	-0.01	0.264
	1.66667	0.307	0	0.168
	1.68333	0.211	-0.04	0.175
	1.7	0.213	-0.027	0.276
	1.71667	0.347	0.06	0.303
	1.73333	0.404	0.117	0.239
	1.75	0.348	0.071	0.191
	1.76667	0.278	0.026	0.271
	1.78333	0.328	0.084	0.321
	1.8	0.439	0.184	0.299
	1.81667	0.45	0.188	0.257
	1.83333	0.378	0.099	0.281
	1.85	0.362	0.073	0.347
	1.86667	0.431	0.165	0.339
	1.88333	0.485	0.258	0.288
	1.9	0.449	0.199	0.29
	1.91667	0.391	0.111	0.365
	1.93333	0.418	0.13	0.391
	1.95	0.479	0.26	0.32
	1.96667	0.473	0.29	0.268
	1.98333	0.419	0.211	0.321
	2	0.412	0.171	0.418
	2.01667	0.479	0.225	0.407
	2.03333	0.5	0.311	0.314
	2.05	0.438	0.296	0.295
	2.06667	0.397	0.217	0.396
	2.08333	0.452	0.212	0.465
	2.1	0.531	0.292	0.409
	2.11667	0.492	0.31	0.322
	2.13333	0.419	0.261	0.353
	2.15	0.419	0.227	0.47
	2.16667	0.523	0.289	0.503
	2.18333	0.573	0.336	0.435
	2.2	0.508	0.301	0.389
	2.21667	0.438	0.248	0.459
	2.23333	0.485	0.287	0.544
	2.25	0.579	0.371	0.518
	2.26667	0.568	0.37	0.45
	2.28333	0.478	0.284	0.452
	2.3	0.446	0.256	0.52
	2.31667	0.554	0.339	0.548
	2.33333	0.658	0.427	0.539
	2.35	0.677	0.401	0.56
	2.36667	0.653	0.361	0.678
	2.38333	0.694	0.445	0.77
	2.4	0.798	0.618	0.757
	2.41667	0.796	0.682	0.716
	2.43333	0.709	0.613	0.748
	2.45	0.662	0.541	0.841
	2.46667	0.707	0.596	0.819
	2.48333	0.737	0.669	0.715
	2.5	0.708	0.624	0.697
	2.51667	0.699	0.501	0.762
	2.53333	0.74	0.328	0.673
	2.55	0.637	-0.05	0.143
	2.56667	0.165	-0.711	-0.649
	2.58333	-0.471	-1.494	-1.345
	2.6	-0.942	-2.038	-1.69
	2.61667	-1.053	-2.07	-1.686
	2.63333	-0.757	-1.529	-1.22
	2.65	-0.13	-0.509	-0.177
	2.66667	0.921	0.918	1.387
	2.68333	2.317	2.587	3.076
	2.7	3.749	4.134	4.41
	2.71667	4.671	5.092	5.181
	2.73333	4.984	5.349	5.511
	2.75	4.96	5.186	5.643
	2.76667	5.039	4.945	5.746
	2.78333	5.236	4.685	6.034
	2.8	5.37	4.42	6.795
	2.81667	5.345	4.301	8.477
	2.83333	5.192	4.613	11.709
	2.85	4.92	5.788	17.914
	2.86667	4.419	7.866	27.834
	2.88333	3.805	10.405	39.353
	2.9	3.266	12.692	48.761
	2.91667	2.912	14.056	53.039
	2.93333	2.658	14.145	51.599
	2.95	2.357	13.038	46
	2.96667	2.106	11.257	38.48
	2.98333	1.968	9.467	30.805
	3	1.888	7.954	23.949
	3.01667	1.765	6.627	18.466
	3.03333	1.616	5.451	14.445
	3.05	1.538	4.523	11.545
	3.06667	1.549	3.911	9.322
	3.08333	1.541	3.487	7.565
	3.1	1.433	3.073	6.288
	3.11667	1.327	2.687	5.441
	3.13333	1.334	2.414	4.829
	3.15	1.428	2.282	4.236
	3.16667	1.39	2.154	3.679
	3.18333	1.256	1.961	3.309
	3.2	1.205	1.8	3.13
	3.21667	1.294	1.752	2.923
	3.23333	1.347	1.727	2.656
	3.25	1.272	1.623	2.416
	3.26667	1.156	1.486	2.306
	3.28333	1.152	1.435	2.253
	3.3	1.243	1.474	2.135
	3.31667	1.246	1.446	1.977
	3.33333	1.154	1.315	1.88
	3.35	1.086	1.24	1.88
	3.36667	1.138	1.282	1.845
	3.38333	1.208	1.352	1.733
	3.4	1.178	1.28	1.657
	3.41667	1.1	1.16	1.664
	3.43333	1.097	1.137	1.674
	3.45	1.176	1.236	1.605
	3.46667	1.205	1.279	1.513
	3.48333	1.153	1.18	1.506
	3.5	1.123	1.087	1.578
	3.51667	1.164	1.116	1.573
	3.53333	1.201	1.2	1.46
	3.55	1.143	1.192	1.396
	3.56667	1.078	1.111	1.448
	3.58333	1.099	1.05	1.504
	3.6	1.176	1.13	1.438
	3.61667	1.15	1.186	1.307
	3.63333	1.041	1.136	1.299
	3.65	1.01	1.087	1.41
	3.66667	1.113	1.113	1.445
	3.68333	1.171	1.166	1.336
	3.7	1.11	1.153	1.264
	3.71667	1.014	1.088	1.311
	3.73333	1.043	1.069	1.415
	3.75	1.175	1.146	1.406
	3.76667	1.204	1.159	1.317
	3.78333	1.111	1.085	1.281
	3.8	1.046	1.033	1.37
	3.81667	1.145	1.094	1.42
	3.83333	1.245	1.169	1.37
	3.85	1.219	1.127	1.299
	3.86667	1.132	1.019	1.319
	3.88333	1.114	1.012	1.386
	3.9	1.201	1.124	1.367
	3.91667	1.237	1.161	1.297
	3.93333	1.178	1.055	1.288
	3.95	1.121	0.974	1.364
	3.96667	1.145	1.023	1.375
	3.98333	1.199	1.133	1.283
	4	1.171	1.121	1.246
	4.01667	1.109	1.01	1.302
	4.03333	1.106	0.962	1.392
	4.05	1.166	1.052	1.327
	4.06667	1.168	1.131	1.23
	4.08333	1.105	1.069	1.233
	4.1	1.053	0.995	1.333
	4.11667	1.137	1.006	1.383
	4.13333	1.189	1.099	1.267
	4.15	1.127	1.1	1.187
	4.16667	1.037	1.024	1.242
	4.18333	1.066	0.995	1.34
	4.2	1.178	1.046	1.324
	4.21667	1.2	1.109	1.222
	4.23333	1.091	1.054	1.187
	4.25	1.027	0.998	1.269
	4.26667	1.123	1.028	1.326
	4.28333	1.21	1.102	1.262
	4.3	1.171	1.057	1.188
	4.31667	1.056	0.99	1.198
	4.33333	1.044	0.99	1.282
	4.35	1.165	1.099	1.276
	4.36667	1.205	1.137	1.218
	4.38333	1.13	1.04	1.196
	4.4	1.049	0.963	1.259
	4.41667	1.094	1.029	1.288
	4.43333	1.191	1.145	1.238
	4.45	1.176	1.126	1.195
	4.46667	1.106	1.007	1.233
	4.48333	1.094	0.97	1.301
	4.5	1.163	1.072	1.266
	4.51667	1.196	1.156	1.191
	4.53333	1.149	1.102	1.192
	4.55	1.113	0.999	1.288
	4.56667	1.163	1.026	1.319
	4.58333	1.229	1.15	1.235
	4.6	1.195	1.184	1.175
	4.61667	1.136	1.114	1.232
	4.63333	1.145	1.064	1.333
	4.65	1.24	1.151	1.316
	4.66667	1.263	1.225	1.204
	4.68333	1.168	1.202	1.181
	4.7	1.128	1.145	1.286
	4.71667	1.213	1.164	1.37
	4.73333	1.305	1.237	1.296
	4.75	1.263	1.233	1.207
	4.76667	1.177	1.154	1.221
	4.78333	1.171	1.136	1.327
	4.8	1.291	1.203	1.34
	4.81667	1.366	1.238	1.261
	4.83333	1.271	1.166	1.223
	4.85	1.194	1.102	1.291
	4.86667	1.258	1.149	1.367
	4.88333	1.37	1.24	1.333
	4.9	1.37	1.225	1.299
	4.91667	1.265	1.123	1.32
	4.93333	1.239	1.091	1.407
	4.95	1.311	1.189	1.405
	4.96667	1.378	1.265	1.346
	4.98333	1.328	1.189	1.335
	5	1.269	1.1	1.431
	5.01667	1.297	1.126	1.47
	5.03333	1.384	1.24	1.4
	5.05	1.377	1.258	1.334
	5.06667	1.298	1.17	1.406
	5.08333	1.286	1.101	1.501
	5.1	1.375	1.173	1.478
	5.11667	1.398	1.257	1.368
	5.13333	1.311	1.23	1.33
	5.15	1.261	1.14	1.453
	5.16667	1.307	1.136	1.514
	5.18333	1.393	1.212	1.438
	5.2	1.326	1.238	1.332
	5.21667	1.226	1.175	1.382
	5.23333	1.224	1.138	1.489
	5.25	1.339	1.184	1.51
	5.26667	1.396	1.238	1.412
	5.28333	1.289	1.203	1.334
	5.3	1.214	1.153	1.42
	5.31667	1.273	1.184	1.501
	5.33333	1.396	1.263	1.457
	5.35	1.396	1.253	1.379
	5.36667	1.281	1.173	1.374
	5.38333	1.241	1.16	1.452
	5.4	1.328	1.262	1.47
	5.41667	1.424	1.319	1.413
	5.43333	1.378	1.249	1.382
	5.45	1.292	1.178	1.437
	5.46667	1.302	1.221	1.476
	5.48333	1.409	1.349	1.439
	5.5	1.426	1.376	1.389
	5.51667	1.367	1.247	1.422
	5.53333	1.336	1.189	1.504
	5.55	1.42	1.277	1.498
	5.56667	1.464	1.379	1.419
	5.58333	1.425	1.322	1.409
	5.6	1.388	1.215	1.518
	5.61667	1.443	1.194	1.582
	5.63333	1.514	1.295	1.51
	5.65	1.494	1.339	1.426
	5.66667	1.412	1.262	1.474
	5.68333	1.404	1.202	1.591
	5.7	1.502	1.238	1.6
	5.71667	1.534	1.308	1.499
	5.73333	1.43	1.275	1.43
	5.75	1.361	1.213	1.511
	5.76667	1.417	1.208	1.603
	5.78333	1.517	1.267	1.547
	5.8	1.501	1.269	1.446
	5.81667	1.387	1.197	1.431
	5.83333	1.326	1.152	1.51
	5.85	1.441	1.201	1.537
	5.86667	1.51	1.241	1.457
	5.88333	1.431	1.168	1.392
	5.9	1.318	1.083	1.423
	5.91667	1.328	1.107	1.483
	5.93333	1.444	1.199	1.445
	5.95	1.453	1.185	1.367
	5.96667	1.375	1.056	1.37
	5.98333	1.295	1.011	1.425
	6	1.372	1.1	1.417
	6.01667	1.432	1.185	1.331
	6.03333	1.393	1.125	1.299
	6.05	1.303	1.008	1.37
	6.06667	1.305	1.002	1.411
	6.08333	1.374	1.129	1.316
	6.1	1.344	1.177	1.234
	6.11667	1.269	1.091	1.264
	6.13333	1.238	0.998	1.376
	6.15	1.298	1.038	1.368
	6.16667	1.328	1.138	1.232
	6.18333	1.236	1.133	1.178
	6.2	1.175	1.035	1.249
	6.21667	1.208	1.015	1.322
	6.23333	1.295	1.091	1.262
	6.25	1.256	1.114	1.143
	6.26667	1.146	1.04	1.135
	6.28333	1.106	0.987	1.245
	6.3	1.189	1.01	1.274
	6.31667	1.245	1.05	1.178
	6.33333	1.172	1.007	1.096
	6.35	1.055	0.934	1.125
	6.36667	1.083	0.937	1.202
	6.38333	1.196	1.003	1.178
	6.4	1.215	1	1.086
	6.41667	1.125	0.899	1.046
	6.43333	1.046	0.847	1.113
	6.45	1.119	0.903	1.129
	6.46667	1.193	0.97	1.06
	6.48333	1.159	0.899	1.008
	6.5	1.062	0.769	1.032
	6.51667	1.042	0.75	1.088
	6.53333	1.114	0.869	1.028
	6.55	1.114	0.9	0.962
	6.56667	1.028	0.772	0.978
	6.58333	0.979	0.681	1.049
	6.6	1.013	0.726	1.053
	6.61667	1.043	0.844	0.967
	6.63333	0.979	0.82	0.926
	6.65	0.909	0.696	0.996
	6.66667	0.911	0.655	1.084
	6.68333	0.965	0.713	1.015
	6.7	0.937	0.764	0.909
	6.71667	0.839	0.69	0.906
	6.73333	0.775	0.621	1.013
	6.75	0.867	0.622	1.043
	6.76667	0.911	0.676	0.948
	6.78333	0.831	0.662	0.855
	6.8	0.724	0.587	0.896
	6.81667	0.73	0.562	0.978
	6.83333	0.838	0.604	0.954
	6.85	0.846	0.615	0.855
	6.86667	0.72	0.544	0.812
	6.88333	0.649	0.487	0.875
	6.9	0.715	0.529	0.905
	6.91667	0.795	0.585	0.85
	6.93333	0.741	0.545	0.773
	6.95	0.641	0.455	0.799
	6.96667	0.607	0.457	0.836
	6.98333	0.677	0.548	0.807
	7	0.712	0.575	0.723
	7.01667	0.645	0.478	0.712
	7.03333	0.584	0.395	0.762
	7.05	0.601	0.45	0.774
	7.06667	0.659	0.543	0.698
	7.08333	0.632	0.514	0.655
	7.1	0.569	0.399	0.69
	7.11667	0.557	0.358	0.745
	7.13333	0.608	0.44	0.695
	7.15	0.611	0.478	0.601
	7.16667	0.537	0.411	0.594
	7.18333	0.493	0.312	0.676
	7.2	0.542	0.311	0.694
	7.21667	0.593	0.388	0.599
	7.23333	0.528	0.387	0.533
	7.25	0.45	0.302	0.585
	7.26667	0.456	0.259	0.679
	7.28333	0.54	0.293	0.662
	7.3	0.549	0.33	0.57
	7.31667	0.442	0.293	0.525
	7.33333	0.368	0.21	0.604
	7.35	0.428	0.226	0.661
	7.36667	0.508	0.297	0.628
	7.38333	0.47	0.274	0.557
	7.4	0.367	0.197	0.566
	7.41667	0.343	0.181	0.647
	7.43333	0.438	0.267	0.652
	7.45	0.48	0.297	0.589
	7.46667	0.411	0.211	0.558
	7.48333	0.35	0.157	0.588
	7.5	0.374	0.196	0.615
	7.51667	0.446	0.295	0.561
	7.53333	0.436	0.278	0.511
	7.55	0.376	0.163	0.526
	7.56667	0.354	0.18	0.566
	7.58333	0.404	0.464	0.536
	7.6	0.432	0.937	0.458
	7.61667	0.374	1.427	0.488
	7.63333	0.323	1.865	0.728
	7.65	0.381	2.309	1.133
	7.66667	0.529	2.69	1.571
	7.68333	0.77	2.851	2.045
	7.7	1.186	2.832	2.529
	7.71667	1.724	2.795	2.906
	7.73333	2.276	2.831	3.06
	7.75	2.628	2.865	3.044
	7.76667	2.751	2.784	3.03
	7.78333	2.809	2.675	3.099
	7.8	2.922	2.628	3.13
	7.81667	2.993	2.64	3.042
	7.83333	2.929	2.596	2.895
	7.85	2.798	2.482	2.858
	7.86667	2.751	2.388	2.898
	7.88333	2.792	2.383	2.865
	7.9	2.793	2.352	2.731
	7.91667	2.66	2.242	2.641
	7.93333	2.536	2.149	2.632
	7.95	2.516	2.112	2.633
	7.96667	2.551	2.125	2.548
	7.98333	2.489	2.046	2.422
	8	2.334	1.895	2.373
	8.01667	2.242	1.812	2.371
	8.03333	2.243	1.84	2.303
	8.05	2.238	1.847	2.191
	8.06667	2.136	1.726	2.112
	8.08333	2.032	1.575	2.105
	8.1	1.981	1.546	2.085
	8.11667	1.975	1.588	1.966
	8.13333	1.894	1.549	1.844
	8.15	1.779	1.409	1.823
	8.16667	1.712	1.285	1.841
	8.18333	1.707	1.271	1.756
	8.2	1.663	1.298	1.614
	8.21667	1.544	1.211	1.529
	8.23333	1.46	1.071	1.547
	8.25	1.438	1.003	1.548
	8.26667	1.458	1.004	1.433
	8.28333	1.363	0.966	1.277
	8.3	1.218	0.867	1.229
	8.31667	1.161	0.766	1.281
	8.33333	1.189	0.754	1.244
	8.35	1.178	0.749	1.13
	8.36667	1.04	0.665	1.015
	8.38333	0.916	0.565	1.015
	8.4	0.895	0.531	1.048
	8.41667	0.931	0.542	0.981
	8.43333	0.876	0.489	0.865
	8.45	0.728	0.375	0.814
	8.46667	0.652	0.317	0.825
	8.48333	0.67	0.328	0.807
	8.5	0.685	0.342	0.687
	8.51667	0.6	0.249	0.61
	8.53333	0.495	0.128	0.596
	8.55	0.465	0.105	0.589
	8.56667	0.488	0.159	0.506
	8.58333	0.47	0.134	0.405
	8.6	0.373	0.014	0.372
	8.61667	0.301	-0.064	0.389
	8.63333	0.308	-0.045	0.329
	8.65	0.306	0.001	0.201
	8.66667	0.209	-0.062	0.14
	8.68333	0.138	-0.182	0.165
	8.7	0.112	-0.25	0.178
	8.71667	0.117	-0.211	0.088
	8.73333	0.053	-0.201	-0.022
	8.75	-0.048	-0.286	-0.042
	8.76667	-0.09	-0.378	0.011
	8.78333	-0.073	-0.371	0.005
	8.8	-0.077	-0.333	-0.101
	8.81667	-0.17	-0.361	-0.177
	8.83333	-0.258	-0.442	-0.149
	8.85	-0.259	-0.486	-0.099
	8.86667	-0.205	-0.464	-0.149
	8.88333	-0.231	-0.466	-0.256
	8.9	-0.347	-0.529	-0.304
	8.91667	-0.4	-0.582	-0.25
	8.93333	-0.36	-0.564	-0.231
	8.95	-0.307	-0.543	-0.282
	8.96667	-0.371	-0.598	-0.35
	8.98333	-0.453	-0.666	-0.342
	9	-0.466	-0.67	-0.289
	9.01667	-0.403	-0.624	-0.301
	9.03333	-0.407	-0.625	-0.37
	9.05	-0.475	-0.713	-0.388
	9.06667	-0.527	-0.765	-0.348
	9.08333	-0.495	-0.721	-0.351
	9.1	-0.455	-0.661	-0.399
	9.11667	-0.485	-0.7	-0.435
	9.13333	-0.544	-0.799	-0.403
	9.15	-0.552	-0.82	-0.361
	9.16667	-0.52	-0.755	-0.393
	9.18333	-0.533	-0.717	-0.454
	9.2	-0.587	-0.79	-0.444
	9.21667	-0.623	-0.878	-0.369
	9.23333	-0.587	-0.867	-0.358
	9.25	-0.562	-0.793	-0.429
	9.26667	-0.622	-0.803	-0.482
	9.28333	-0.677	-0.891	-0.434
	9.3	-0.663	-0.944	-0.368
	9.31667	-0.59	-0.913	-0.4
	9.33333	-0.595	-0.87	-0.487
	9.35	-0.691	-0.909	-0.517
	9.36667	-0.729	-0.965	-0.449
	9.38333	-0.674	-0.939	-0.415
	9.4	-0.629	-0.897	-0.472
	9.41667	-0.676	-0.901	-0.549
	9.43333	-0.762	-0.934	-0.533
	9.45	-0.762	-0.928	-0.476
	9.46667	-0.675	-0.862	-0.475
	9.48333	-0.652	-0.841	-0.541
	9.5	-0.703	-0.879	-0.568
	9.51667	-0.756	-0.927	-0.54
	9.53333	-0.709	-0.875	-0.524
	9.55	-0.636	-0.807	-0.562
	9.56667	-0.639	-0.832	-0.601
	9.58333	-0.69	-0.9	-0.588
	9.6	-0.692	-0.934	-0.558
	9.61667	-0.635	-0.861	-0.582
	9.63333	-0.607	-0.831	-0.633
	9.65	-0.64	-0.907	-0.636
	9.66667	-0.662	-0.992	-0.576
	9.68333	-0.64	-0.965	-0.56
	9.7	-0.593	-0.898	-0.62
	9.71667	-0.614	-0.915	-0.653
	9.73333	-0.647	-0.976	-0.6
	9.75	-0.639	-1.023	-0.533
	9.76667	-0.577	-0.988	-0.544
	9.78333	-0.581	-0.924	-0.613
	9.8	-0.653	-0.965	-0.621
	9.81667	-0.685	-1.024	-0.55
	9.83333	-0.644	-1.041	-0.513
	9.85	-0.599	-1.005	-0.561
	9.86667	-0.644	-0.995	-0.638
	9.88333	-0.719	-1.054	-0.623
	9.9	-0.725	-1.087	-0.547
	9.91667	-0.665	-1.08	-0.548
	9.93333	-0.658	-1.046	-0.632
	9.95	-0.738	-1.09	-0.675
	9.96667	-0.81	-1.124	-0.644
	9.98333	-0.789	-1.145	-0.611
	10	-0.732	-1.105	-0.643
	10.0167	-0.763	-1.119	-0.705
	10.0333	-0.844	-1.194	-0.713
	10.05	-0.897	-1.209	-0.681
	10.0667	-0.846	-1.175	-0.696
	10.0833	-0.835	-1.15	-0.755
	10.1	-0.887	-1.216	-0.791
	10.1167	-0.948	-1.268	-0.762
	10.1333	-0.936	-1.243	-0.757
	10.15	-0.909	-1.174	-0.827
	10.1667	-0.92	-1.183	-0.87
	10.1833	-0.979	-1.257	-0.853
	10.2	-1	-1.292	-0.809
	10.2167	-0.936	-1.237	-0.837
	10.2333	-0.931	-1.183	-0.9
	10.25	-0.969	-1.194	-0.916
	10.2667	-0.999	-1.258	-0.831
	10.2833	-0.959	-1.244	-0.793
	10.3	-0.907	-1.157	-0.835
	10.3167	-0.939	-1.102	-0.889
	10.3333	-0.983	-1.135	-0.848
	10.35	-0.963	-1.186	-0.762
	10.3667	-0.868	-1.122	-0.745
	10.3833	-0.845	-1.078	-0.803
	10.4	-0.911	-1.09	-0.846
	10.4167	-0.953	-1.149	-0.785
	10.4333	-0.926	-1.14	-0.732
	10.45	-0.852	-1.08	-0.759
	10.4667	-0.873	-1.083	-0.807
	10.4833	-0.956	-1.126	-0.804
	10.5	-0.978	-1.175	-0.739
	10.5167	-0.903	-1.165	-0.72
	10.5333	-0.849	-1.177	-0.763
	10.55	-0.917	-1.268	-0.811
	10.5667	-0.98	-1.354	-0.806
	10.5833	-1.005	-1.369	-0.807
	10.6	-0.953	-1.322	-0.862
	10.6167	-0.965	-1.325	-0.928
	10.6333	-1.016	-1.384	-0.952
	10.65	-1.051	-1.4	-0.906
	10.6667	-1.016	-1.322	-0.912
	10.6833	-0.963	-1.253	-0.951
	10.7	-0.979	-1.271	-0.953
	10.7167	-0.982	-1.319	-0.868
	10.7333	-0.948	-1.294	-0.824
	10.75	-0.889	-1.216	-0.848
	10.7667	-0.872	-1.17	-0.894
	10.7833	-0.9	-1.219	-0.863
	10.8	-0.895	-1.271	-0.79
	10.8167	-0.821	-1.228	-0.789
	10.8333	-0.806	-1.165	-0.853
	10.85	-0.851	-1.184	-0.892
	10.8667	-0.896	-1.226	-0.835
	10.8833	-0.841	-1.242	-0.784
	10.9	-0.773	-1.186	-0.812
	10.9167	-0.784	-1.171	-0.864
	10.9333	-0.848	-1.175	-0.868
	10.95	-0.881	-1.211	-0.792
	10.9667	-0.81	-1.182	-0.768
	10.9833	-0.762	-1.124	-0.811
	11	-0.8	-1.15	-0.852
	11.0167	-0.862	-1.173	-0.817
	11.0333	-0.854	-1.155	-0.753
	11.05	-0.779	-1.085	-0.715
	11.0667	-0.763	-1.082	-0.661
	11.0833	-0.813	-1.135	-0.473
	11.1	-0.852	-1.145	-0.191
	11.1167	-0.798	-1.075	0.064
	11.1333	-0.753	-1.021	0.264
	11.15	-0.773	-1.057	0.434
	11.1667	-0.814	-1.117	0.593
	11.1833	-0.814	-1.099	0.678
	11.2	-0.767	-1.03	0.663
	11.2167	-0.771	-1.035	0.59
	11.2333	-0.814	-1.088	0.545
	11.25	-0.835	-1.179	0.529
	11.2667	-0.821	-1.145	0.444
	11.2833	-0.806	-1.072	0.301
	11.3	-0.866	-1.092	0.188
	11.3167	-0.919	-1.184	0.185
	11.3333	-0.922	-1.232	0.27
	11.35	-0.899	-1.18	0.436
	11.3667	-0.952	-1.172	0.851
	11.3833	-1.014	-1.204	1.551
	11.4	-1.08	-1.268	2.371
	11.4167	-1.025	-1.271	3.08
	11.4333	-1.01	-1.236	3.506
	11.45	-1.081	-1.249	3.71
	11.4667	-1.171	-1.308	3.76
	11.4833	-1.173	-1.329	3.662
	11.5	-1.1	-1.311	3.345
	11.5167	-1.105	-1.302	2.908
	11.5333	-1.194	-1.346	2.529
	11.55	-1.25	-1.382	2.212
	11.5667	-1.229	-1.374	1.913
	11.5833	-1.178	-1.351	1.59
	11.6	-1.22	-1.395	1.294
	11.6167	-1.281	-1.47	1.114
	11.6333	-1.302	-1.479	0.972
	11.65	-1.249	-1.421	0.824
	11.6667	-1.245	-1.419	0.646
	11.6833	-1.281	-1.504	0.54
	11.7	-1.296	-1.566	0.481
	11.7167	-1.272	-1.537	0.393
	11.7333	-1.229	-1.491	0.272
	11.75	-1.265	-1.512	0.158
	11.7667	-1.299	-1.594	0.129
	11.7833	-1.299	-1.637	0.105
	11.8	-1.26	-1.591	0.005
	11.8167	-1.269	-1.558	-0.104
	11.8333	-1.318	-1.604	-0.148
	11.85	-1.345	-1.674	-0.129
	11.8667	-1.305	-1.669	-0.159
	11.8833	-1.29	-1.618	-0.274
	11.9	-1.335	-1.617	-0.37
	11.9167	-1.389	-1.668	-0.385
	11.9333	-1.388	-1.703	-0.363
	11.95	-1.339	-1.679	-0.406
	11.9667	-1.345	-1.656	-0.52
	11.9833	-1.417	-1.681	-0.577
	12	-1.474	-1.725	-0.568
	12.0167	-1.426	-1.72	-0.566
	12.0333	-1.382	-1.685	-0.64
	12.05	-1.413	-1.703	-0.72
	12.0667	-1.497	-1.749	-0.735
	12.0833	-1.516	-1.758	-0.721
	12.1	-1.468	-1.73	-0.749
	12.1167	-1.454	-1.722	-0.796
	12.1333	-1.506	-1.757	-0.84
	12.15	-1.561	-1.798	-0.835
	12.1667	-1.551	-1.784	-0.839
	12.1833	-1.52	-1.728	-0.895
	12.2	-1.528	-1.738	-0.928
	12.2167	-1.569	-1.815	-0.934
	12.2333	-1.584	-1.835	-0.904
	12.25	-1.55	-1.785	-0.945
	12.2667	-1.546	-1.748	-0.991
	12.2833	-1.585	-1.782	-1.004
	12.3	-1.61	-1.844	-0.962
	12.3167	-1.589	-1.839	-0.969
	12.3333	-1.564	-1.769	-1.034
	12.35	-1.597	-1.768	-1.091
	12.3667	-1.648	-1.825	-1.096
	12.3833	-1.646	-1.868	-1.032
	12.4	-1.599	-1.843	-1.063
	12.4167	-1.594	-1.8	-1.125
	12.4333	-1.651	-1.82	-1.175
	12.45	-1.682	-1.856	-1.12
	12.4667	-1.65	-1.873	-1.082
	12.4833	-1.597	-1.827	-1.104
	12.5	-1.618	-1.823	-1.174
	12.5167	-1.688	-1.856	-1.184
	12.5333	-1.692	-1.881	-1.103
	12.55	-1.625	-1.851	-1.1
	12.5667	-1.598	-1.823	-1.17
	12.5833	-1.644	-1.847	-1.205
	12.6	-1.693	-1.88	-1.15
	12.6167	-1.679	-1.862	-1.114
	12.6333	-1.621	-1.82	-1.158
	12.65	-1.619	-1.823	-1.191
	12.6667	-1.671	-1.871	-1.181
	12.6833	-1.687	-1.883	-1.15
	12.7	-1.645	-1.834	-1.165
	12.7167	-1.612	-1.801	-1.218
	12.7333	-1.624	-1.847	-1.241
	12.75	-1.655	-1.907	-1.212
	12.7667	-1.633	-1.907	-1.214
	12.7833	-1.587	-1.842	-1.269
	12.8	-1.583	-1.829	-1.31
	12.8167	-1.617	-1.89	-1.297
	12.8333	-1.617	-1.935	-1.257
	12.85	-1.578	-1.896	-1.28
	12.8667	-1.575	-1.845	-1.345
	12.8833	-1.612	-1.86	-1.371
	12.9	-1.64	-1.924	-1.32
	12.9167	-1.618	-1.948	-1.288
	12.9333	-1.575	-1.904	-1.327
	12.95	-1.605	-1.889	-1.389
	12.9667	-1.673	-1.924	-1.386
	12.9833	-1.702	-1.961	-1.331
	13	-1.658	-1.952	-1.323
	13.0167	-1.633	-1.919	-1.381
	13.0333	-1.694	-1.937	-1.423
	13.05	-1.757	-1.975	-1.39
	13.0667	-1.739	-1.978	-1.354
	13.0833	-1.677	-1.955	-1.371
	13.1	-1.679	-1.951	-1.423
	13.1167	-1.747	-1.982	-1.448
	13.1333	-1.786	-2.014	-1.401
	13.15	-1.742	-1.974	-1.393
	13.1667	-1.71	-1.953	-1.41
	13.1833	-1.738	-1.988	-1.432
	13.2	-1.799	-2.033	-1.401
	13.2167	-1.809	-2.02	-1.374
	13.2333	-1.769	-1.955	-1.385
	13.25	-1.775	-1.936	-1.414
	13.2667	-1.816	-1.987	-1.396
	13.2833	-1.834	-2.029	-1.355
	13.3	-1.809	-1.976	-1.364
	13.3167	-1.792	-1.925	-1.417
	13.3333	-1.823	-1.944	-1.451
	13.35	-1.848	-2.028	-1.406
	13.3667	-1.839	-2.042	-1.395
	13.3833	-1.807	-1.983	-1.456
	13.4	-1.823	-1.964	-1.513
	13.4167	-1.866	-2.015	-1.504
	13.4333	-1.878	-2.068	-1.448
	13.45	-1.829	-2.057	-1.446
	13.4667	-1.808	-2.015	-1.51
	13.4833	-1.851	-2.016	-1.544
	13.5	-1.888	-2.056	-1.505
	13.5167	-1.854	-2.087	-1.45
	13.5333	-1.783	-2.058	-1.47
	13.55	-1.775	-2.04	-1.53
	13.5667	-1.825	-2.057	-1.544
	13.5833	-1.844	-2.092	-1.498
	13.6	-1.789	-2.076	-1.484
	13.6167	-1.735	-2.059	-1.523
	13.6333	-1.753	-2.078	-1.567
	13.65	-1.811	-2.118	-1.552
	13.6667	-1.816	-2.123	-1.517
	13.6833	-1.768	-2.08	-1.533
	13.7	-1.741	-2.074	-1.578
	13.7167	-1.78	-2.12	-1.591
	13.7333	-1.824	-2.154	-1.566
	13.75	-1.804	-2.117	-1.572
	13.7667	-1.773	-2.08	-1.606
	13.7833	-1.794	-2.108	-1.635
	13.8	-1.826	-2.166	-1.614
	13.8167	-1.832	-2.171	-1.595
	13.8333	-1.804	-2.101	-1.636
	13.85	-1.806	-2.068	-1.685
	13.8667	-1.846	-2.107	-1.684
	13.8833	-1.871	-2.153	-1.632
	13.9	-1.839	-2.123	-1.633
	13.9167	-1.834	-2.067	-1.693
	13.9333	-1.868	-2.068	-1.728
	13.95	-1.91	-2.114	-1.688
	13.9667	-1.899	-2.142	-1.64
	13.9833	-1.852	-2.102	-1.663
	14	-1.864	-2.07	-1.721
	14.0167	-1.931	-2.087	-1.734
	14.0333	-1.961	-2.131	-1.677
	14.05	-1.919	-2.132	-1.644
	14.0667	-1.876	-2.104	-1.676
	14.0833	-1.908	-2.103	-1.726
	14.1	-1.961	-2.14	-1.699
	14.1167	-1.965	-2.157	-1.644
	14.1333	-1.909	-2.132	-1.641
	14.15	-1.89	-2.12	-1.669
	14.1667	-1.928	-2.151	-1.682
	14.1833	-1.982	-2.189	-1.644
	14.2	-1.96	-2.182	-1.606
	14.2167	-1.915	-2.142	-1.612
	14.2333	-1.927	-2.167	-1.635
	14.25	-1.972	-2.215	-1.609
	14.2667	-1.99	-2.228	-1.588
	14.2833	-1.958	-2.19	-1.602
	14.3	-1.95	-2.171	-1.633
	14.3167	-1.968	-2.222	-1.637
	14.3333	-1.989	-2.264	-1.596
	14.35	-1.973	-2.239	-1.596
	14.3667	-1.958	-2.178	-1.635
	14.3833	-1.973	-2.178	-1.665
	14.4	-2.013	-2.236	-1.636
	14.4167	-2.009	-2.276	-1.601
	14.4333	-1.959	-2.235	-1.628
	14.45	-1.966	-2.197	-1.69
	14.4667	-2.013	-2.217	-1.7
	14.4833	-2.038	-2.283	-1.646
	14.5	-2.003	-2.29	-1.616
	14.5167	-1.963	-2.234	-1.659
	14.5333	-1.991	-2.225	-1.716
	14.55	-2.056	-2.26	-1.695
	14.5667	-2.037	-2.305	-1.645
	14.5833	-1.966	-2.286	-1.637
	14.6	-1.94	-2.248	-1.683
	14.6167	-1.987	-2.262	-1.724
	14.6333	-2.021	-2.301	-1.684
	14.65	-1.974	-2.295	-1.652
	14.6667	-1.916	-2.257	-1.661
	14.6833	-1.912	-2.264	-1.699
	14.7	-1.963	-2.301	-1.699
	14.7167	-1.974	-2.304	-1.669
	14.7333	-1.935	-2.259	-1.665
	14.75	-1.899	-2.235	-1.683
	14.7667	-1.915	-2.255	-1.701
	14.7833	-1.964	-2.293	-1.669
	14.8	-1.954	-2.25	-1.653
	14.8167	-1.927	-2.194	-1.667
	14.8333	-1.936	-2.194	-1.682
	14.85	-1.961	-2.241	-1.649
	14.8667	-1.973	-2.262	-1.606
	14.8833	-1.945	-2.216	-1.614
	14.9	-1.945	-2.171	-1.645
	14.9167	-1.969	-2.192	-1.639
	14.9333	-2.015	-2.253	-1.564
	14.95	-1.986	-2.263	-1.539
	14.9667	-1.963	-2.21	-1.561
	14.9833	-2.011	-2.196	-1.571
	15	-2.065	-2.242	-1.455
	15.0167	-2.072	-2.298	-1.172
	15.0333	-2.033	-2.268	-0.728
	15.05	-2.027	-2.235	-0.128
	15.0667	-2.074	-2.24	0.661
	15.0833	-2.118	-2.287	1.587
	15.1	-2.086	-2.292	2.366
	15.1167	-2.035	-2.261	2.884
	15.1333	-2.038	-2.245	3.124
	15.15	-2.093	-2.259	3.171
	15.1667	-2.108	-2.287	3.076
	15.1833	-2.062	-2.233	2.782
	15.2	-2.027	-2.197	2.383
	15.2167	-2.061	-2.189	1.988
	15.2333	-2.121	-2.191	1.634
	15.25	-2.116	-2.165	1.318
	15.2667	-2.079	-2.104	1.017
	15.2833	-2.07	-2.093	0.742
	15.3	-2.107	-2.118	0.558
	15.3167	-2.138	-2.131	0.431
	15.3333	-2.117	-2.081	0.294
	15.35	-2.09	-2.048	0.136
	15.3667	-2.1	-2.076	0.03
	15.3833	-2.126	-2.125	-0.003
	15.4	-2.12	-2.122	-0.056
	15.4167	-2.1	-2.058	-0.151
	15.4333	-2.108	-2.038	-0.236
	15.45	-2.148	-2.094	-0.251
	15.4667	-2.158	-2.139	-0.23
	15.4833	-2.11	-2.112	-0.214
	15.5	-2.106	-2.054	-0.018
	15.5167	-2.139	-2.053	1.242
	15.5333	-2.172	-2.104	5.883
	15.55	-2.148	-2.113	17.558
	15.5667	-2.103	-2.074	38.543
	15.5833	-2.122	-2.036	66.82
	15.6	-2.18	-1.982	96.566
	15.6167	-2.2	-1.766	121.347
	15.6333	-2.151	-1.23	137.039
	15.65	-2.107	-0.357	142.694
	15.6667	-2.14	0.642	139.615
	15.6833	-2.181	1.631	130.026
	15.7	-2.163	2.497	116.109
	15.7167	-2.1	3.165	100.108
	15.7333	-2.065	3.552	83.865
	15.75	-2.094	3.671	68.814
	15.7667	-2.126	3.609	55.813
	15.7833	-2.087	3.457	45.054
	15.8	-2.039	3.214	36.47
	15.8167	-2.035	2.895	29.805
	15.8333	-2.071	2.576	24.726
	15.85	-2.072	2.321	20.834
	15.8667	-2.044	2.143	17.811
	15.8833	-2.042	1.936	15.467
	15.9	-2.063	1.694	13.639
	15.9167	-2.084	1.494	12.191
	15.9333	-2.067	1.398	10.98
	15.95	-2.061	1.303	9.92
	15.9667	-2.087	1.161	9.047
	15.9833	-2.119	0.968	8.381
	16	-2.105	0.846	7.788
	16.0167	-2.071	0.769	7.199
	16.0333	-2.089	0.693	6.689
	16.05	-2.132	0.566	6.35
	16.0667	-2.154	0.413	6.218
	16.0833	-2.104	0.344	6.297
	16.1	-2.074	0.312	6.652
	16.1167	-2.114	0.222	7.34
	16.1333	-2.173	0.1	8.288
	16.15	-2.16	0.013	9.186
	16.1667	-2.111	-0.025	9.801
	16.1833	-2.104	-0.063	10.049
	16.2	-2.155	-0.128	9.983
	16.2167	-2.198	-0.199	9.694
	16.2333	-2.163	-0.229	9.183
	16.25	-2.118	-0.238	8.499
	16.2667	-2.123	-0.282	7.742
	16.2833	-2.168	-0.354	7.067
	16.3	-2.177	-0.394	6.463
	16.3167	-2.132	-0.384	5.871
	16.3333	-2.104	-0.394	5.314
	16.35	-2.121	-0.466	4.866
	16.3667	-2.16	-0.523	4.518
	16.3833	-2.139	-0.523	4.198
	16.4	-2.108	-0.503	3.873
	16.4167	-2.118	-0.555	3.604
	16.4333	-2.146	-0.652	3.392
	16.45	-2.151	-0.693	3.194
	16.4667	-2.12	-0.664	2.96
	16.4833	-2.113	-0.653	2.744
	16.5	-2.14	-0.716	2.591
	16.5167	-2.156	-0.795	2.493
	16.5333	-2.118	-0.815	2.35
	16.55	-2.094	-0.792	2.172
	16.5667	-2.124	-0.807	2.007
	16.5833	-2.173	-0.896	1.929
	16.6	-2.157	-0.944	1.877
	16.6167	-2.092	-0.942	1.772
	16.6333	-2.083	-0.937	1.636
	16.65	-2.126	-0.947	1.538
	16.6667	-2.146	-1.029	1.509
	16.6833	-2.106	-1.026	1.475
	16.7	-2.042	-1.038	1.369
	16.7167	-2.042	-1.052	1.233
	16.7333	-2.084	-1.083	1.169
	16.75	-2.087	-1.123	1.142
	16.7667	-2.022	-1.14	1.09
	16.7833	-1.981	-1.13	0.976
	16.8	-2.017	-1.168	0.901
	16.8167	-2.053	-1.229	0.872
	16.8333	-2.039	-1.212	0.831
	16.85	-1.99	-1.194	0.74
	16.8667	-1.981	-1.209	0.664
	16.8833	-2.021	-1.268	0.627
	16.9	-2.038	-1.281	0.594
	16.9167	-2.013	-1.246	0.528
	16.9333	-1.994	-1.215	0.446
	16.95	-2.022	-1.262	0.405
	16.9667	-2.035	-1.324	0.4
	16.9833	-2.034	-1.321	0.38
	17	-2.017	-1.286	0.303
	17.0167	-2.036	-1.282	0.217
	17.0333	-2.063	-1.355	0.214
	17.05	-2.065	-1.41	0.219
	17.0667	-2.023	-1.39	0.179
	17.0833	-2.021	-1.355	0.107
	17.1	-2.065	-1.386	0.063
	17.1167	-2.101	-1.463	0.092
	17.1333	-2.069	-1.484	0.103
	17.15	-2.03	-1.458	0.047
	17.1667	-2.046	-1.452	-0.031
	17.1833	-2.109	-1.495	-0.045
	17.2	-2.122	-1.552	-0.014
	17.2167	-2.066	-1.551	-0.016
	17.2333	-2.04	-1.533	-0.077
	17.25	-2.077	-1.544	-0.13
	17.2667	-2.13	-1.583	-0.123
	17.2833	-2.116	-1.591	-0.108
	17.3	-2.073	-1.571	-0.137
	17.3167	-2.071	-1.57	-0.191
	17.3333	-2.117	-1.608	-0.202
	17.35	-2.152	-1.626	-0.19
	17.3667	-2.12	-1.601	-0.186
	17.3833	-2.077	-1.596	-0.201
	17.4	-2.096	-1.631	-0.159
	17.4167	-2.124	-1.676	-0.028
	17.4333	-2.126	-1.679	0.154
	17.45	-2.102	-1.642	0.367
	17.4667	-2.096	-1.645	0.595
	17.4833	-2.122	-1.699	0.894
	17.5	-2.127	-1.745	1.18
	17.5167	-2.098	-1.701	1.373
	17.5333	-2.084	-1.651	1.466
	17.55	-2.112	-1.673	1.533
	17.5667	-2.135	-1.727	1.623
	17.5833	-2.107	-1.716	1.648
	17.6	-2.074	-1.654	1.571
	17.6167	-2.088	-1.612	1.46
	17.6333	-2.128	-1.627	1.403
	17.65	-2.142	-1.662	1.365
	17.6667	-2.076	-1.613	1.27
	17.6833	-2.051	-1.554	1.123
	17.7	-2.087	-1.536	0.981
	17.7167	-2.129	-1.549	0.924
	17.7333	-2.113	-1.553	0.886
	17.75	-2.056	-1.512	0.779
	17.7667	-2.047	-1.483	0.636
	17.7833	-2.108	-1.496	0.556
	17.8	-2.137	-1.511	0.524
	17.8167	-2.095	-1.493	0.473
	17.8333	-2.057	-1.475	0.376
	17.85	-2.067	-1.476	0.275
	17.8667	-2.107	-1.504	0.219
	17.8833	-2.109	-1.489	0.182
	17.9	-2.056	-1.436	0.122
	17.9167	-2.028	-1.438	0.045
	17.9333	-2.046	-1.471	0.001
	17.95	-2.056	-1.491	-0.014
	17.9667	-2.018	-1.459	-0.062
	17.9833	-1.97	-1.414	-0.129
	18	-1.974	-1.454	-0.166
	18.0167	-1.988	-1.507	-0.158
	18.0333	-1.977	-1.517	-0.162
	18.05	-1.945	-1.477	-0.218
	18.0667	-1.954	-1.47	-0.276
	18.0833	-1.985	-1.522	-0.283
	18.1	-2.004	-1.583	-0.253
	18.1167	-1.961	-1.566	-0.27
	18.1333	-1.957	-1.531	-0.346
	18.15	-1.987	-1.534	-0.405
	18.1667	-2.038	-1.595	-0.382
	18.1833	-2.015	-1.637	-0.362
	18.2	-1.95	-1.603	-0.395
	18.2167	-1.95	-1.579	-0.474
	18.2333	-2.017	-1.607	-0.497
	18.25	-2.051	-1.664	-0.465
	18.2667	-2.017	-1.673	-0.459
	18.2833	-1.977	-1.657	-0.503
	18.3	-1.993	-1.659	-0.567
	18.3167	-2.07	-1.694	-0.568
	18.3333	-2.072	-1.717	-0.542
	18.35	-2.022	-1.697	-0.557
	18.3667	-1.989	-1.696	-0.612
	18.3833	-2.027	-1.725	-0.642
	18.4	-2.056	-1.75	-0.631
	18.4167	-2.041	-1.744	-0.629
	18.4333	-1.993	-1.721	-0.655
	18.45	-1.99	-1.743	-0.69
	18.4667	-2.035	-1.788	-0.686
	18.4833	-2.045	-1.793	-0.68
	18.5	-2.02	-1.744	-0.706
	18.5167	-2.019	-1.734	-0.747
	18.5333	-2.046	-1.774	-0.755
	18.55	-2.062	-1.817	-0.716
	18.5667	-2.043	-1.783	-0.728
	18.5833	-2.034	-1.733	-0.79
	18.6	-2.047	-1.738	-0.827
	18.6167	-2.078	-1.791	-0.798
	18.6333	-2.061	-1.81	-0.766
	18.65	-2.017	-1.763	-0.79
	18.6667	-2.017	-1.734	-0.859
	18.6833	-2.058	-1.762	-0.874
	18.7	-2.083	-1.81	-0.825
	18.7167	-2.04	-1.803	-0.81
	18.7333	-1.99	-1.754	-0.86
	18.75	-2.023	-1.741	-0.929
	18.7667	-2.07	-1.773	-0.911
	18.7833	-2.071	-1.805	-0.858
	18.8	-2.012	-1.776	-0.865
	18.8167	-1.979	-1.738	-0.918
	18.8333	-2.033	-1.744	-0.944
	18.85	-2.067	-1.761	-0.915
	18.8667	-2.045	-1.752	-0.887
	18.8833	-1.982	-1.717	-0.912
	18.9	-1.972	-1.72	-0.938
	18.9167	-2.033	-1.737	-0.945
	18.9333	-2.032	-1.746	-0.925
	18.95	-1.972	-1.702	-0.914
	18.9667	-1.944	-1.69	-0.931
	18.9833	-1.949	-1.723	-0.922
	19	-1.975	-1.755	-0.903
	19.0167	-1.956	-1.726	-0.882
	19.0333	-1.919	-1.684	-0.905
	19.05	-1.918	-1.699	-0.922
	19.0667	-1.943	-1.763	-0.9
	19.0833	-1.944	-1.79	-0.857
	19.1	-1.922	-1.746	-0.899
	19.1167	-1.915	-1.712	-0.944
	19.1333	-1.936	-1.754	-0.954
	19.15	-1.955	-1.834	-0.918
	19.1667	-1.918	-1.837	-0.916
	19.1833	-1.884	-1.789	-0.972
	19.2	-1.904	-1.78	-1.031
	19.2167	-1.954	-1.838	-1.039
	19.2333	-1.954	-1.894	-0.987
	19.25	-1.91	-1.875	-0.997
	19.2667	-1.91	-1.834	-1.081
	19.2833	-1.964	-1.854	-1.106
	19.3	-2.019	-1.907	-1.075
	19.3167	-1.977	-1.914	-1.023
	19.3333	-1.938	-1.884	-1.045
	19.35	-1.944	-1.874	-1.096
	19.3667	-2.012	-1.905	-1.12
	19.3833	-2.038	-1.932	-1.077
	19.4	-1.987	-1.921	-1.069
	19.4167	-1.959	-1.908	-1.084
	19.4333	-2.006	-1.923	-1.107
	19.45	-2.06	-1.956	-1.089
	19.4667	-2.06	-1.952	-1.078
	19.4833	-2.028	-1.921	-1.085
	19.5	-2.019	-1.932	-1.134
	19.5167	-2.059	-1.979	-1.121
	19.5333	-2.087	-2.007	-1.116
	19.55	-2.072	-1.958	-1.108
	19.5667	-2.054	-1.926	-1.155
	19.5833	-2.061	-1.959	-1.173
	19.6	-2.087	-2.014	-1.136
	19.6167	-2.067	-2.003	-1.122
	19.6333	-2.052	-1.929	-1.173
	19.65	-2.055	-1.906	-1.218
	19.6667	-2.084	-1.956	-1.182
	19.6833	-2.081	-1.98	-1.143
	19.7	-2.041	-1.935	-1.157
	19.7167	-2.036	-1.87	-1.208
	19.7333	-2.073	-1.86	-1.216
	19.75	-2.105	-1.922	-1.165
	19.7667	-2.058	-1.921	-1.106
	19.7833	-1.993	-1.871	-1.108
	19.8	-1.996	-1.834	-1.174
	19.8167	-2.049	-1.864	-1.156
	19.8333	-2.055	-1.9	-1.068
	19.85	-1.979	-1.886	-1.041
	19.8667	-1.946	-1.863	-1.085
	19.8833	-1.968	-1.868	-1.119
	19.9	-2.022	-1.902	-1.079
	19.9167	-1.995	-1.904	-1.062
	19.9333	-1.951	-1.883	-1.066
	19.95	-1.929	-1.879	-1.081
	19.9667	-1.967	-1.907	-1.109
	19.9833	-2.008	-1.921	-1.078
	20	-1.969	-1.894	-1.061
	20.0167	-1.94	-1.889	-1.081
	20.0333	-1.955	-1.92	-1.081
	20.05	-1.975	-1.956	-1.079
	20.0667	-1.979	-1.947	-1.05
	20.0833	-1.951	-1.907	-1.081
	20.1	-1.951	-1.91	-1.092
	20.1167	-1.98	-1.967	-1.08
	20.1333	-2.006	-2.01	-1.05
	20.15	-1.968	-1.969	-1.058
	20.1667	-1.962	-1.92	-1.121
	20.1833	-1.997	-1.946	-1.143
	20.2	-2.034	-2.025	-1.074
	20.2167	-2.004	-2.042	-1.051
	20.2333	-1.958	-1.975	-1.087
	20.25	-1.973	-1.944	-1.122
	20.2667	-2.021	-1.98	-1.143
	20.2833	-2.038	-2.029	-1.071
	20.3	-1.985	-2.006	-1.045
	20.3167	-1.966	-1.942	-1.093
	20.3333	-2.006	-1.938	-1.12
	20.35	-2.06	-1.993	-1.08
	20.3667	-2.041	-2.02	-1.018
	20.3833	-1.968	-1.98	-0.987
	20.4	-1.957	-1.955	-1.026
	20.4167	-2.02	-1.962	-1.02
	20.4333	-2.044	-1.983	-0.957
	20.45	-2.011	-1.971	-0.926
	20.4667	-1.955	-1.951	-0.916
	20.4833	-1.966	-1.941	-0.934
	20.5	-2.025	-1.959	-0.907
	20.5167	-2.032	-1.954	-0.846
	20.5333	-1.976	-1.924	-0.832
	20.55	-1.947	-1.917	-0.842
	20.5667	-1.971	-1.942	-0.825
	20.5833	-1.991	-1.963	-0.787
	20.6	-1.975	-1.912	-0.758
	20.6167	-1.949	-1.864	-0.765
	20.6333	-1.944	-1.869	-0.763
	20.65	-1.96	-1.902	-0.711
	20.6667	-1.94	-1.883	-0.672
	20.6833	-1.897	-1.794	-0.689
	20.7	-1.876	-1.75	-0.716
	20.7167	-1.894	-1.769	-0.694
	20.7333	-1.893	-1.793	-0.629
	20.75	-1.844	-1.74	-0.613
	20.7667	-1.816	-1.652	-0.655
	20.7833	-1.841	-1.628	-0.686
	20.8	-1.879	-1.669	-0.638
	20.8167	-1.862	-1.675	-0.568
	20.8333	-1.803	-1.622	-0.572
	20.85	-1.801	-1.567	-0.635
	20.8667	-1.861	-1.573	-0.631
	20.8833	-1.894	-1.602	-0.527
	20.9	-1.851	-1.583	-0.38
	20.9167	-1.804	-1.529	-0.084
	20.9333	-1.833	-1.501	0.582
	20.95	-1.894	-1.491	1.98
	20.9667	-1.899	-1.393	4.163
	20.9833	-1.849	-1.125	6.982
	21	-1.823	-0.63	10.095
	21.0167	-1.866	0.021	13.089
	21.0333	-1.928	0.835	15.523
	21.05	-1.925	1.731	17.079
	21.0667	-1.884	2.554	17.654
	21.0833	-1.88	3.17	17.361
	21.1	-1.911	3.551	16.437
	21.1167	-1.917	3.755	15.066
	21.1333	-1.891	3.816	13.43
	21.15	-1.86	3.687	11.724
	21.1667	-1.87	3.387	10.14
	21.1833	-1.882	3.048	8.725
	21.2	-1.869	2.752	7.449
	21.2167	-1.842	2.495	6.352
	21.2333	-1.848	2.177	5.453
	21.25	-1.878	1.834	4.767
	21.2667	-1.859	1.565	4.21
	21.2833	-1.819	1.39	3.685
	21.3	-1.816	1.217	3.191
	21.3167	-1.857	0.997	2.832
	21.3333	-1.877	0.766	2.618
	21.35	-1.828	0.645	2.403
	21.3667	-1.783	0.578	2.151
	21.3833	-1.803	0.481	1.895
	21.4	-1.86	0.343	1.749
	21.4167	-1.862	0.201	1.65
	21.4333	-1.799	0.146	1.522
	21.45	-1.771	0.093	1.349
	21.4667	-1.809	0.023	1.216
	21.4833	-1.855	-0.077	1.141
	21.5	-1.835	-0.144	1.086
	21.5167	-1.778	-0.161	0.974
	21.5333	-1.762	-0.215	0.853
	21.55	-1.804	-0.295	0.765
	21.5667	-1.82	-0.368	0.731
	21.5833	-1.783	-0.391	0.684
	21.6	-1.732	-0.424	0.597
	21.6167	-1.726	-0.481	0.537
	21.6333	-1.753	-0.55	0.506
	21.65	-1.724	-0.547	0.469
	21.6667	-1.687	-0.534	0.404
	21.6833	-1.671	-0.566	0.337
	21.7	-1.687	-0.644	0.331
	21.7167	-1.686	-0.688	0.319
	21.7333	-1.65	-0.661	0.267
	21.75	-1.642	-0.644	0.174
	21.7667	-1.663	-0.701	0.147
	21.7833	-1.688	-0.77	0.165
	21.8	-1.666	-0.781	0.164
	21.8167	-1.634	-0.742	0.101
	21.8333	-1.649	-0.736	0.03
	21.85	-1.697	-0.807	0.036
	21.8667	-1.705	-0.872	0.073
	21.8833	-1.653	-0.857	0.059
	21.9	-1.644	-0.826	-0.01
	21.9167	-1.696	-0.853	-0.065
	21.9333	-1.75	-0.937	-0.037
	21.95	-1.727	-0.949	0.002
	21.9667	-1.664	-0.925	-0.011
	21.9833	-1.669	-0.927	-0.073
	22	-1.737	-0.944	-0.084
	22.0167	-1.767	-0.983	-0.047
	22.0333	-1.73	-0.993	-0.022
	22.05	-1.688	-0.981	-0.046
	22.0667	-1.701	-0.999	-0.086
	22.0833	-1.761	-1.049	-0.081
	22.1	-1.756	-1.03	-0.064
	22.1167	-1.723	-1.032	-0.074
	22.1333	-1.703	-1.039	-0.113
	22.15	-1.738	-1.064	-0.122
	22.1667	-1.758	-1.077	-0.102
	22.1833	-1.74	-1.062	-0.104
	22.2	-1.705	-1.03	-0.138
	22.2167	-1.725	-1.084	-0.146
	22.2333	-1.742	-1.136	-0.114
	22.25	-1.725	-1.098	-0.1
	22.2667	-1.69	-1.038	-0.126
	22.2833	-1.689	-1.043	-0.17
	22.3	-1.722	-1.125	-0.141
	22.3167	-1.729	-1.185	-0.1
	22.3333	-1.694	-1.105	-0.101
	22.35	-1.689	-1.073	-0.148
	22.3667	-1.733	-1.089	-0.173
	22.3833	-1.771	-1.154	-0.121
	22.4	-1.74	-1.171	-0.072
	22.4167	-1.686	-1.118	-0.106
	22.4333	-1.688	-1.078	-0.178
	22.45	-1.755	-1.093	-0.181
	22.4667	-1.774	-1.168	-0.129
	22.4833	-1.713	-1.148	-0.096
	22.5	-1.671	-1.085	-0.137
	22.5167	-1.688	-1.08	-0.181
	22.5333	-1.758	-1.089	-0.158
	22.55	-1.754	-1.111	-0.107
	22.5667	-1.675	-1.069	-0.092
	22.5833	-1.639	-1.021	-0.13
	22.6	-1.671	-1.021	-0.136
	22.6167	-1.7	-1.04	-0.095
	22.6333	-1.653	-0.998	-0.07
	22.65	-1.605	-0.969	-0.084
	22.6667	-1.591	-0.973	-0.098
	22.6833	-1.62	-0.991	-0.072
	22.7	-1.62	-0.96	-0.037
	22.7167	-1.572	-0.917	-0.024
	22.7333	-1.548	-0.902	-0.029
	22.75	-1.556	-0.946	0.011
	22.7667	-1.568	-0.963	0.07
	22.7833	-1.541	-0.908	0.098
	22.8	-1.524	-0.859	0.095
	22.8167	-1.537	-0.887	0.104
	22.8333	-1.562	-0.943	0.18
	22.85	-1.542	-0.958	0.276
	22.8667	-1.497	-0.892	0.337
	22.8833	-1.501	-0.841	0.486
	22.9	-1.55	-0.853	0.937
	22.9167	-1.575	-0.832	1.862
	22.9333	-1.529	-0.631	3.458
	22.95	-1.505	-0.114	6.076
	22.9667	-1.547	0.809	10.315
	22.9833	-1.597	2.442	16.687
	23	-1.554	5.19	25.431
	23.0167	-1.431	9.275	36.351
	23.0333	-1.312	14.486	48.89
	23.05	-1.195	20.276	61.655
	23.0667	-0.986	25.93	72.576
	23.0833	-0.633	30.63	79.705
	23.1	-0.244	33.809	82.357
	23.1167	0.051	35.246	81.023
	23.1333	0.273	35.055	76.687
	23.15	0.478	33.577	70.218
	23.1667	0.676	31.227	62.536
	23.1833	0.809	28.327	54.436
	23.2	0.831	25.173	46.63
	23.2167	0.76	22.108	39.549
	23.2333	0.73	19.31	33.405
	23.25	0.69	16.804	28.241
	23.2667	0.609	14.612	24.019
	23.2833	0.495	12.72	20.641
	23.3	0.409	11.17	17.931
	23.3167	0.355	9.934	15.719
	23.3333	0.293	8.881	13.915
	23.35	0.17	7.945	12.488
	23.3667	0.099	7.132	11.343
	23.3833	0.079	6.541	10.367
	23.4	0.052	6.056	9.453
	23.4167	-0.026	5.581	8.708
	23.4333	-0.112	5.086	8.137
	23.45	-0.134	4.713	7.623
	23.4667	-0.125	4.445	7.12
	23.4833	-0.154	4.219	6.632
	23.5	-0.262	3.937	6.242
	23.5167	-0.314	3.651	5.964
	23.5333	-0.311	3.436	5.688
	23.55	-0.291	3.284	5.362
	23.5667	-0.351	3.13	5.051
	23.5833	-0.456	2.915	4.834
	23.6	-0.501	2.725	4.654
	23.6167	-0.477	2.603	4.465
	23.6333	-0.459	2.5	4.233
	23.65	-0.534	2.342	4.018
	23.6667	-0.608	2.19	3.879
	23.6833	-0.619	2.081	3.773
	23.7	-0.59	1.992	3.623
	23.7167	-0.603	1.878	3.458
	23.7333	-0.664	1.744	3.362
	23.75	-0.717	1.653	3.28
	23.7667	-0.704	1.591	3.176
	23.7833	-0.704	1.524	3.055
	23.8	-0.741	1.406	2.955
	23.8167	-0.791	1.284	2.904
	23.8333	-0.795	1.234	2.827
	23.85	-0.796	1.217	2.706
	23.8667	-0.815	1.15	2.599
	23.8833	-0.859	1.013	2.554
	23.9	-0.874	0.932	2.521
	23.9167	-0.849	0.931	2.399
	23.9333	-0.855	0.923	2.25
	23.95	-0.915	0.842	2.177
	23.9667	-0.963	0.712	2.162
	23.9833	-0.953	0.671	2.128
	24	-0.918	0.681	2.016
	24.0167	-0.935	0.661	1.876
	24.0333	-1.022	0.56	1.831
	24.05	-1.034	0.469	1.821
	24.0667	-1.001	0.452	1.775
	24.0833	-0.966	0.461	1.649
	24.1	-1.037	0.425	1.561
	24.1167	-1.091	0.344	1.53
	24.1333	-1.083	0.295	1.529
	24.15	-1.045	0.295	1.468
	24.1667	-1.053	0.285	1.377
	24.1833	-1.094	0.214	1.31
	24.2	-1.144	0.162	1.303
	24.2167	-1.13	0.151	1.277
	24.2333	-1.077	0.143	1.2
	24.25	-1.085	0.094	1.126
	24.2667	-1.157	0.024	1.103
	24.2833	-1.159	0.018	1.078
	24.3	-1.133	0.02	1.013
	24.3167	-1.1	-0.007	0.955
	24.3333	-1.134	-0.079	0.946
	24.35	-1.152	-0.123	0.939
	24.3667	-1.115	-0.099	0.903
	24.3833	-1.096	-0.094	0.827
	24.4	-1.115	-0.161	0.775
	24.4167	-1.14	-0.248	0.808
	24.4333	-1.107	-0.252	0.794
	24.45	-1.077	-0.205	0.701
	24.4667	-1.084	-0.213	0.631
	24.4833	-1.126	-0.295	0.623
	24.5	-1.147	-0.371	0.652
	24.5167	-1.077	-0.353	0.627
	24.5333	-1.051	-0.309	0.536
	24.55	-1.093	-0.334	0.47
	24.5667	-1.155	-0.409	0.492
	24.5833	-1.131	-0.432	0.52
	24.6	-1.071	-0.397	0.477
	24.6167	-1.046	-0.363	0.394
	24.6333	-1.118	-0.394	0.377
	24.65	-1.168	-0.44	0.41
	24.6667	-1.122	-0.444	0.439
	24.6833	-1.077	-0.407	0.392
	24.7	-1.087	-0.409	0.352
	24.7167	-1.179	-0.448	0.354
	24.7333	-1.187	-0.467	0.378
	24.75	-1.121	-0.458	0.371
	24.7667	-1.099	-0.463	0.329
	24.7833	-1.142	-0.501	0.304
	24.8	-1.184	-0.529	0.306
	24.8167	-1.165	-0.528	0.311
	24.8333	-1.139	-0.521	0.269
	24.85	-1.14	-0.561	0.218
	24.8667	-1.153	-0.618	0.24
	24.8833	-1.139	-0.61	0.244
	24.9	-1.111	-0.561	0.184
	24.9167	-1.109	-0.563	0.128
	24.9333	-1.155	-0.636	0.129
	24.95	-1.163	-0.701	0.16
	24.9667	-1.139	-0.671	0.155
	24.9833	-1.111	-0.633	0.088
	25	-1.163	-0.662	0.053
	25.0167	-1.209	-0.75	0.087
	25.0333	-1.18	-0.779	0.12
	25.05	-1.124	-0.726	0.08
	25.0667	-1.116	-0.697	-0.006
	25.0833	-1.191	-0.757	-0.013
	25.1	-1.195	-0.823	0.038
	25.1167	-1.132	-0.811	0.069
	25.1333	-1.084	-0.766	0.005
	25.15	-1.109	-0.75	-0.061
	25.1667	-1.202	-0.804	-0.049
	25.1833	-1.215	-0.84	0.006
	25.2	-1.129	-0.821	0.003
	25.2167	-1.098	-0.803	-0.057
	25.2333	-1.17	-0.822	-0.081
	25.25	-1.201	-0.852	-0.058
	25.2667	-1.176	-0.862	-0.033
	25.2833	-1.097	-0.843	-0.063
	25.3	-1.08	-0.854	-0.103
	25.3167	-1.146	-0.901	-0.097
	25.3333	-1.141	-0.897	-0.067
	25.35	-1.076	-0.863	-0.065
	25.3667	-1.055	-0.85	-0.095
	25.3833	-1.044	-0.893	-0.088
	25.4	-1.081	-0.931	-0.061
	25.4167	-1.023	-0.895	-0.064
	25.4333	-0.995	-0.845	-0.11
	25.45	-1.017	-0.867	-0.141
	25.4667	-1.036	-0.949	-0.115
	25.4833	-1.044	-0.938	-0.085
	25.5	-1.007	-0.889	-0.115
	25.5167	-1	-0.852	-0.185
	25.5333	-1.071	-0.915	-0.172
	25.55	-1.08	-0.974	-0.112
	25.5667	-1.052	-0.97	-0.091
	25.5833	-0.999	-0.908	-0.138
	25.6	-1.06	-0.903	-0.191
	25.6167	-1.123	-0.993	-0.155
	25.6333	-1.082	-1.024	-0.092
	25.65	-1.045	-0.963	-0.094
	25.6667	-1.015	-0.906	-0.163
	25.6833	-1.079	-0.916	-0.187
	25.7	-1.103	-0.968	-0.142
	25.7167	-1.084	-0.959	-0.095
	25.7333	-1.001	-0.894	-0.128
	25.75	-1.016	-0.852	-0.191
	25.7667	-1.087	-0.883	-0.188
	25.7833	-1.107	-0.896	-0.156
	25.8	-1.047	-0.845	-0.149
	25.8167	-1.018	-0.811	-0.189
	25.8333	-1.033	-0.815	-0.22
	25.85	-1.083	-0.831	-0.205
	25.8667	-1.072	-0.811	-0.196
	25.8833	-1.038	-0.785	-0.222
	25.9	-1.025	-0.801	-0.252
	25.9167	-1.069	-0.842	-0.238
	25.9333	-1.08	-0.85	-0.22
	25.95	-1.055	-0.808	-0.232
	25.9667	-1.01	-0.801	-0.272
	25.9833	-1.063	-0.871	-0.267
	26	-1.08	-0.931	-0.222
	26.0167	-1.032	-0.91	-0.219
	26.0333	-0.997	-0.858	-0.274
	26.05	-1.013	-0.867	-0.312
	26.0667	-1.069	-0.95	-0.264
	26.0833	-1.053	-0.977	-0.212
	26.1	-0.979	-0.924	-0.213
	26.1167	-0.97	-0.862	-0.283
	26.1333	-1.011	-0.899	-0.299
	26.15	-1.043	-0.969	-0.227
	26.1667	-0.993	-0.978	-0.174
	26.1833	-0.943	-0.915	-0.208
	26.2	-0.957	-0.866	-0.269
	26.2167	-1.028	-0.915	-0.243
	26.2333	-1.025	-0.966	-0.16
	26.25	-0.934	-0.948	-0.132
	26.2667	-0.884	-0.902	-0.169
	26.2833	-0.915	-0.887	-0.201
	26.3	-0.974	-0.925	-0.161
	26.3167	-0.933	-0.945	-0.115
	26.3333	-0.841	-0.909	-0.133
	26.35	-0.811	-0.904	-0.177
	26.3667	-0.845	-0.917	-0.176
	26.3833	-0.861	-0.934	-0.143
	26.4	-0.811	-0.911	-0.138
	26.4167	-0.762	-0.882	-0.178
	26.4333	-0.762	-0.919	-0.19
	26.45	-0.791	-0.953	-0.173
	26.4667	-0.776	-0.929	-0.156
	26.4833	-0.742	-0.877	-0.201
	26.5	-0.748	-0.862	-0.234
	26.5167	-0.776	-0.914	-0.206
	26.5333	-0.771	-0.924	-0.169
	26.55	-0.733	-0.857	-0.183
	26.5667	-0.725	-0.806	-0.233
	26.5833	-0.761	-0.839	-0.239
	26.6	-0.765	-0.903	-0.183
	26.6167	-0.711	-0.891	-0.157
	26.6333	-0.669	-0.806	-0.217
	26.65	-0.682	-0.764	-0.284
	26.6667	-0.731	-0.811	-0.264
	26.6833	-0.706	-0.85	-0.2
	26.7	-0.624	-0.796	-0.186
	26.7167	-0.578	-0.713	-0.253
	26.7333	-0.622	-0.696	-0.298
	26.75	-0.665	-0.729	-0.251
	26.7667	-0.629	-0.732	-0.182
	26.7833	-0.552	-0.667	-0.192
	26.8	-0.531	-0.615	-0.245
	26.8167	-0.574	-0.631	-0.244
	26.8333	-0.577	-0.648	-0.19
	26.85	-0.497	-0.624	-0.154
	26.8667	-0.377	-0.572	-0.173
	26.8833	-0.285	-0.565	-0.199
	26.9	-0.13	-0.583	-0.18
	26.9167	0.219	-0.545	-0.154
	26.9333	0.84	-0.449	-0.151
	26.95	1.668	-0.303	-0.168
	26.9667	2.685	-0.098	-0.116
	26.9833	3.919	0.311	-0.016
	27	5.249	0.937	0.095
	27.0167	6.513	1.717	0.249
	27.0333	7.503	2.546	0.475
	27.05	8.225	3.414	0.829
	27.0667	8.661	4.327	1.194
	27.0833	8.778	5.152	1.505
	27.1	8.579	5.788	1.796
	27.1167	8.177	6.162	2.157
	27.1333	7.678	6.406	2.483
	27.15	7.181	6.558	2.68
	27.1667	6.639	6.609	2.756
	27.1833	6.037	6.467	2.821
	27.2	5.469	6.194	2.943
	27.2167	5.041	5.969	3.001
	27.2333	4.685	5.772	2.958
	27.25	4.314	5.572	2.851
	27.2667	3.895	5.271	2.79
	27.2833	3.573	4.965	2.796
	27.3	3.386	4.746	2.772
	27.3167	3.197	4.561	2.658
	27.3333	2.939	4.366	2.543
	27.35	2.684	4.114	2.502
	27.3667	2.513	3.91	2.489
	27.3833	2.408	3.775	2.41
	27.4	2.298	3.649	2.303
	27.4167	2.123	3.467	2.227
	27.4333	1.967	3.309	2.199
	27.45	1.873	3.202	2.166
	27.4667	1.802	3.116	2.083
	27.4833	1.7	2.976	2.012
	27.5	1.563	2.824	1.983
	27.5167	1.479	2.734	1.958
	27.5333	1.425	2.687	1.87
	27.55	1.336	2.584	1.79
	27.5667	1.234	2.426	1.765
	27.5833	1.16	2.305	1.758
	27.6	1.125	2.259	1.69
	27.6167	1.061	2.225	1.588
	27.6333	0.961	2.112	1.529
	27.65	0.855	1.955	1.532
	27.6667	0.83	1.865	1.529
	27.6833	0.827	1.859	1.442
	27.7	0.745	1.816	1.322
	27.7167	0.631	1.688	1.294
	27.7333	0.576	1.557	1.332
	27.75	0.592	1.512	1.311
	27.7667	0.59	1.513	1.201
	27.7833	0.511	1.453	1.112
	27.8	0.414	1.306	1.107
	27.8167	0.401	1.223	1.143
	27.8333	0.443	1.211	1.102
	27.85	0.439	1.194	0.994
	27.8667	0.351	1.13	0.946
	27.8833	0.275	1.015	0.961
	27.9	0.29	0.968	0.969
	27.9167	0.335	0.952	0.92
	27.9333	0.307	0.923	0.849
	27.95	0.213	0.834	0.83
	27.9667	0.187	0.763	0.832
	27.9833	0.218	0.742	0.812
	28	0.249	0.718	0.732
	28.0167	0.19	0.648	0.711
	28.0333	0.145	0.591	0.707
	28.05	0.151	0.587	0.686
	28.0667	0.163	0.586	0.63
	28.0833	0.143	0.538	0.609
	28.1	0.106	0.469	0.627
	28.1167	0.116	0.445	0.631
	28.1333	0.144	0.487	0.587
	28.15	0.137	0.497	0.528
	28.1667	0.081	0.418	0.534
	28.1833	0.074	0.34	0.576
	28.2	0.118	0.365	0.57
	28.2167	0.138	0.422	0.486
	28.2333	0.087	0.395	0.431
	28.25	0.023	0.309	0.462
	28.2667	0.036	0.262	0.506
	28.2833	0.098	0.3	0.469
	28.3	0.098	0.343	0.375
	28.3167	0.019	0.295	0.349
	28.3333	-0.019	0.191	0.411
	28.35	0.027	0.174	0.457
	28.3667	0.079	0.214	0.406
	28.3833	0.054	0.243	0.345
	28.4	-0.03	0.171	0.353
	28.4167	-0.041	0.125	0.412
	28.4333	0.013	0.132	0.436
	28.45	0.058	0.158	0.395
	28.4667	0.02	0.147	0.38
	28.4833	-0.023	0.113	0.411
	28.5	0.006	0.115	0.442
	28.5167	0.072	0.154	0.424
	28.5333	0.097	0.173	0.4
	28.55	0.074	0.155	0.411
	28.5667	0.076	0.182	0.435
	28.5833	0.122	0.261	0.423
	28.6	0.144	0.303	0.379
	28.6167	0.124	0.292	0.391
	28.6333	0.117	0.277	0.431
	28.65	0.155	0.352	0.44
	28.6667	0.186	0.432	0.381
	28.6833	0.168	0.444	0.339
	28.7	0.14	0.402	0.376
	28.7167	0.158	0.394	0.423
	28.7333	0.196	0.479	0.392
	28.75	0.192	0.538	0.316
	28.7667	0.118	0.502	0.306
	28.7833	0.085	0.441	0.373
	28.8	0.139	0.445	0.414
	28.8167	0.185	0.531	0.368
	28.8333	0.143	0.541	0.306
	28.85	0.061	0.468	0.334
	28.8667	0.06	0.402	0.408
	28.8833	0.128	0.415	0.425
	28.9	0.157	0.458	0.361
	28.9167	0.082	0.443	0.322
	28.9333	0.018	0.374	0.358
	28.95	0.035	0.355	0.409
	28.9667	0.098	0.393	0.389
	28.9833	0.111	0.405	0.338
	29	0.043	0.368	0.334
	29.0167	0.017	0.328	0.374
	29.0333	0.062	0.324	0.385
	29.05	0.11	0.335	0.351
	29.0667	0.088	0.299	0.317
	29.0833	0.048	0.259	0.336
	29.1	0.051	0.255	0.341
	29.1167	0.093	0.274	0.301
	29.1333	0.098	0.255	0.273
	29.15	0.072	0.177	0.294
	29.1667	0.071	0.165	0.312
	29.1833	0.095	0.204	0.29
	29.2	0.098	0.218	0.235
	29.2167	0.053	0.149	0.238
	29.2333	0.028	0.076	0.295
	29.25	0.058	0.088	0.317
	29.2667	0.07	0.14	0.256
	29.2833	0.027	0.127	0.183
	29.3	-0.042	0.029	0.216
	29.3167	-0.035	-0.03	0.303
	29.3333	0.013	0.004	0.295
	29.35	0.014	0.053	0.196
	29.3667	-0.058	0.024	0.165
	29.3833	-0.119	-0.053	0.241
	29.4	-0.082	-0.08	0.291
	29.4167	-0.02	-0.011	0.257
	29.4333	-0.028	0.023	0.172
	29.45	-0.106	-0.015	0.175
	29.4667	-0.137	-0.069	0.25
	29.4833	-0.077	-0.058	0.279
	29.5	-0.028	-0.023	0.216
	29.5167	-0.056	-0.023	0.178
	29.5333	-0.121	-0.067	0.208
	29.55	-0.111	-0.084	0.267
	29.5667	-0.054	-0.061	0.261
	29.5833	-0.035	-0.045	0.213
	29.6	-0.071	-0.069	0.215
	29.6167	-0.098	-0.067	0.261
	29.6333	-0.075	-0.026	0.276
	29.65	-0.053	0.007	0.25
	29.6667	-0.06	-0.02	0.25
	29.6833	-0.094	-0.059	0.287
	29.7	-0.087	-0.033	0.31
	29.7167	-0.063	0.013	0.274
	29.7333	-0.077	0.006	0.252
	29.75	-0.113	-0.062	0.292
	29.7667	-0.1	-0.087	0.35
	29.7833	-0.054	-0.042	0.339
	29.8	-0.035	0.009	0.274
	29.8167	-0.086	-0.037	0.253
	29.8333	-0.118	-0.121	0.318
	29.85	-0.076	-0.129	0.36
	29.8667	-0.023	-0.065	0.304
	29.8833	-0.045	-0.032	0.208
	29.9	-0.123	-0.102	0.216
	29.9167	-0.13	-0.182	0.303
	29.9333	-0.061	-0.163	0.321
	29.95	-0.007	-0.101	0.256
	29.9667	-0.046	-0.098	0.179
	29.9833	-0.12	-0.176	0.202
	30	-0.095	-0.21	0.28
	30.0167	-0.015	-0.178	0.279
	30.0333	0.017	-0.141	0.204
	30.05	-0.05	-0.165	0.185
	30.0667	-0.081	-0.214	0.22
	30.0833	-0.046	-0.209	0.255
	30.1	0	-0.184	0.226
	30.1167	-0.008	-0.179	0.194
	30.1333	-0.064	-0.204	0.211
	30.15	-0.074	-0.21	0.253
	30.1667	-0.041	-0.179	0.25
	30.1833	-0.031	-0.172	0.214
	30.2	-0.065	-0.213	0.253
	30.2167	-0.085	-0.231	0.288
	30.2333	-0.067	-0.184	0.288
	30.25	-0.056	-0.153	0.243
	30.2667	-0.082	-0.177	0.239
	30.2833	-0.104	-0.239	0.286
	30.3	-0.077	-0.228	0.306
	30.3167	-0.033	-0.153	0.262
	30.3333	-0.048	-0.128	0.194
	30.35	-0.1	-0.199	0.23
	30.3667	-0.108	-0.235	0.317
	30.3833	-0.031	-0.169	0.337
	30.4	0.008	-0.087	0.276
	30.4167	-0.038	-0.081	0.256
	30.4333	-0.083	-0.16	0.32
	30.45	-0.04	-0.181	0.398
	30.4667	0.058	-0.109	0.382
	30.4833	0.075	-0.061	0.298
	30.5	0.011	-0.093	0.295
	30.5167	-0.019	-0.156	0.354
	30.5333	0.046	-0.153	0.396
	30.55	0.119	-0.105	0.354
	30.5667	0.098	-0.095	0.304
	30.5833	0.035	-0.147	0.311
	30.6	0.024	-0.185	0.354
	30.6167	0.093	-0.166	0.355
	30.6333	0.135	-0.15	0.316
	30.65	0.096	-0.169	0.296
	30.6667	0.061	-0.194	0.317
	30.6833	0.07	-0.188	0.323
	30.7	0.106	-0.156	0.297
	30.7167	0.102	-0.165	0.283
	30.7333	0.075	-0.199	0.308
	30.75	0.075	-0.174	0.334
	30.7667	0.099	-0.128	0.306
	30.7833	0.094	-0.115	0.269
	30.8	0.057	-0.163	0.302
	30.8167	0.053	-0.198	0.358
	30.8333	0.081	-0.148	0.359
	30.85	0.093	-0.094	0.289
	30.8667	0.043	-0.118	0.269
	30.8833	-0.001	-0.198	0.328
	30.9	0.033	-0.205	0.378
	30.9167	0.1	-0.123	0.341
	30.9333	0.083	-0.073	0.256
	30.95	0.004	-0.116	0.256
	30.9667	-0.019	-0.184	0.332
	30.9833	0.051	-0.157	0.374
	31	0.11	-0.067	0.312
	31.0167	0.074	-0.041	0.255
	31.0333	-0.001	-0.098	0.285
	31.05	0.002	-0.126	0.353
	31.0667	0.083	-0.077	0.357
	31.0833	0.119	-0.007	0.294
	31.1	0.059	-0.009	0.269
	31.1167	0.008	-0.061	0.306
	31.1333	0.045	-0.059	0.347
	31.15	0.107	-0.024	0.332
	31.1667	0.119	-0.011	0.3
	31.1833	0.069	-0.045	0.31
	31.2	0.052	-0.061	0.345
	31.2167	0.094	-0.047	0.345
	31.2333	0.125	-0.037	0.312
	31.25	0.117	-0.069	0.317
	31.2667	0.095	-0.095	0.353
	31.2833	0.11	-0.076	0.348
	31.3	0.149	-0.042	0.306
	31.3167	0.152	-0.058	0.288
	31.3333	0.138	-0.107	0.338
	31.35	0.17	-0.111	0.377
	31.3667	0.212	-0.04	0.342
	31.3833	0.208	-0.012	0.278
	31.4	0.18	-0.077	0.307
	31.4167	0.189	-0.144	0.39
	31.4333	0.277	-0.111	0.428
	31.45	0.333	-0.032	0.364
	31.4667	0.302	-0.03	0.322
	31.4833	0.246	-0.111	0.39
	31.5	0.281	-0.148	0.482
	31.5167	0.364	-0.083	0.483
	31.5333	0.399	-0.011	0.413
	31.55	0.337	-0.035	0.397
	31.5667	0.292	-0.117	0.472
	31.5833	0.347	-0.137	0.541
	31.6	0.427	-0.094	0.494
	31.6167	0.419	-0.068	0.426
	31.6333	0.345	-0.115	0.438
	31.65	0.321	-0.155	0.491
	31.6667	0.384	-0.138	0.511
	31.6833	0.432	-0.098	0.457
	31.7	0.387	-0.097	0.434
	31.7167	0.335	-0.135	0.451
	31.7333	0.34	-0.131	0.464
	31.75	0.378	-0.104	0.436
	31.7667	0.387	-0.078	0.404
	31.7833	0.341	-0.112	0.413
	31.8	0.336	-0.118	0.441
	31.8167	0.367	-0.084	0.43
	31.8333	0.383	-0.063	0.385
	31.85	0.354	-0.092	0.395
	31.8667	0.344	-0.117	0.447
	31.8833	0.379	-0.085	0.455
	31.9	0.401	-0.025	0.399
	31.9167	0.374	-0.032	0.369
	31.9333	0.338	-0.098	0.424
	31.95	0.367	-0.113	0.482
	31.9667	0.437	-0.043	0.456
	31.9833	0.45	0.01	0.379
	32	0.389	-0.028	0.374
	32.0167	0.362	-0.101	0.452
	32.0333	0.438	-0.081	0.497
	32.05	0.514	0.004	0.442
	32.0667	0.489	0.035	0.37
	32.0833	0.417	-0.035	0.389
	32.1	0.408	-0.085	0.464
	32.1167	0.488	-0.053	0.473
	32.1333	0.541	0.011	0.407
	32.15	0.488	0.018	0.355
	32.1667	0.429	-0.032	0.391
	32.1833	0.455	-0.041	0.432
	32.2	0.532	0.022	0.421
	32.2167	0.558	0.076	0.368
	32.2333	0.506	0.065	0.37
	32.25	0.49	0.041	0.405
	32.2667	0.539	0.067	0.422
	32.2833	0.59	0.1	0.382
	32.3	0.577	0.095	0.382
	32.3167	0.558	0.075	0.428
	32.3333	0.573	0.101	0.464
	32.35	0.613	0.137	0.448
	32.3667	0.614	0.14	0.441
	32.3833	0.59	0.098	0.505
	32.4	0.605	0.096	0.567
	32.4167	0.646	0.162	0.558
	32.4333	0.659	0.192	0.523
	32.45	0.62	0.146	0.542
	32.4667	0.609	0.086	0.617
	32.4833	0.661	0.118	0.649
	32.5	0.703	0.195	0.598
	32.5167	0.665	0.196	0.549
	32.5333	0.598	0.116	0.596
	32.55	0.607	0.064	0.692
	32.5667	0.677	0.123	0.697
	32.5833	0.708	0.184	0.623
	32.6	0.637	0.157	0.583
	32.6167	0.574	0.072	0.646
	32.6333	0.621	0.061	0.704
	32.65	0.703	0.129	0.674
	32.6667	0.695	0.177	0.584
	32.6833	0.608	0.133	0.576
	32.7	0.572	0.076	0.635
	32.7167	0.625	0.095	0.672
	32.7333	0.683	0.151	0.627
	32.75	0.656	0.152	0.584
	32.7667	0.593	0.105	0.605
	32.7833	0.594	0.084	0.644
	32.8	0.651	0.113	0.624
	32.8167	0.674	0.143	0.589
	32.8333	0.658	0.115	0.583
	32.85	0.639	0.095	0.608
	32.8667	0.677	0.117	0.608
	32.8833	0.702	0.153	0.57
	32.9	0.687	0.138	0.578
	32.9167	0.666	0.111	0.627
	32.9333	0.697	0.146	0.634
	32.95	0.732	0.199	0.596
	32.9667	0.719	0.205	0.548
	32.9833	0.677	0.144	0.587
	33	0.7	0.118	0.646
	33.0167	0.747	0.195	0.634
	33.0333	0.762	0.268	0.563
	33.05	0.706	0.212	0.551
	33.0667	0.664	0.129	0.626
	33.0833	0.724	0.137	0.692
	33.1	0.818	0.21	0.643
	33.1167	0.802	0.264	0.56
	33.1333	0.714	0.177	0.578
	33.15	0.709	0.108	0.675
	33.1667	0.806	0.154	0.711
	33.1833	0.87	0.254	0.637
	33.2	0.824	0.28	0.587
	33.2167	0.742	0.196	0.638
	33.2333	0.755	0.177	0.716
	33.25	0.857	0.249	0.719
	33.2667	0.877	0.303	0.663
	33.2833	0.826	0.293	0.654
[truncated: 703 more rows]
